# Supplementary material for: HormoNet: a deep learning approach for hormone-drug interaction prediction
Source: BMC Bioinformatics. 2024 Feb 28;25:87. doi: 10.1186/s12859-024-05708-7 (PMC10903040; doi:10.1186/s12859-024-05708-7)
Supplement: Supplementary file 3 — Additional file 3. Hormone-drug interaction risk level dataset. [file 12859_2024_5708_MOESM3_ESM.csv]

Level	ResG1.A	ResG1.R	ResG1.N	ResG1.D	ResG1.C	ResG1.Q	ResG1.E	ResG1.G	ResG1.H	ResG1.I	ResG1.L	ResG1.K	ResG1.M	ResG1.F	ResG1.P	ResG1.S	ResG1.T	ResG1.W	ResG1.Y	ResG1.V	ResG1.lambda1	ResG1.lambda2	ResG1.lambda3	ResG1.lambda4	ResG1.lambda5	ResG1.lambda6	ResG1.lambda7	ResG1.lambda8	ResG1.lambda9	ResG1.lambda10	ResG1.lambda11	ResG1.lambda12	ResG1.lambda13	ResG1.lambda14	ResG1.lambda15	ResG1.lambda16	ResG1.lambda17	ResG1.lambda18	ResG1.lambda19	ResG1.lambda20	ResG1.lambda21	ResG1.lambda22	ResG1.lambda23	ResG1.lambda24	ResG1.lambda25	ResG1.lambda26	ResG1.lambda27	ResG1.lambda28	ResG1.lambda29
2	0.22	0.119	0.232	0.274	0.143	0.31	0.066	0.203	0.304	0.482	0.137	0.238	0.268	0.25	0.161	0.506	0.292	0.25	0.042	0.131	0.028	0.029	0.029	0.03	0.031	0.03	0.029	0.029	0.029	0.029	0.03	0.029	0.029	0.03	0.029	0.03	0.03	0.029	0.029	0.028	0.028	0.029	0.029	0.029	0.03	0.03	0.029	0.03	0.029
2	0.22	0.119	0.232	0.274	0.143	0.31	0.066	0.203	0.304	0.482	0.137	0.238	0.268	0.25	0.161	0.506	0.292	0.25	0.042	0.131	0.028	0.029	0.029	0.03	0.031	0.03	0.029	0.029	0.029	0.029	0.03	0.029	0.029	0.03	0.029	0.03	0.03	0.029	0.029	0.028	0.028	0.029	0.029	0.029	0.03	0.03	0.029	0.03	0.029
2	0.22	0.119	0.232	0.274	0.143	0.31	0.066	0.203	0.304	0.482	0.137	0.238	0.268	0.25	0.161	0.506	0.292	0.25	0.042	0.131	0.028	0.029	0.029	0.03	0.031	0.03	0.029	0.029	0.029	0.029	0.03	0.029	0.029	0.03	0.029	0.03	0.03	0.029	0.029	0.028	0.028	0.029	0.029	0.029	0.03	0.03	0.029	0.03	0.029
1	0.22	0.119	0.232	0.274	0.143	0.31	0.066	0.203	0.304	0.482	0.137	0.238	0.268	0.25	0.161	0.506	0.292	0.25	0.042	0.131	0.028	0.029	0.029	0.03	0.031	0.03	0.029	0.029	0.029	0.029	0.03	0.029	0.029	0.03	0.029	0.03	0.03	0.029	0.029	0.028	0.028	0.029	0.029	0.029	0.03	0.03	0.029	0.03	0.029
2	0.22	0.119	0.232	0.274	0.143	0.31	0.066	0.203	0.304	0.482	0.137	0.238	0.268	0.25	0.161	0.506	0.292	0.25	0.042	0.131	0.028	0.029	0.029	0.03	0.031	0.03	0.029	0.029	0.029	0.029	0.03	0.029	0.029	0.03	0.029	0.03	0.03	0.029	0.029	0.028	0.028	0.029	0.029	0.029	0.03	0.03	0.029	0.03	0.029
1	0.22	0.119	0.232	0.274	0.143	0.31	0.066	0.203	0.304	0.482	0.137	0.238	0.268	0.25	0.161	0.506	0.292	0.25	0.042	0.131	0.028	0.029	0.029	0.03	0.031	0.03	0.029	0.029	0.029	0.029	0.03	0.029	0.029	0.03	0.029	0.03	0.03	0.029	0.029	0.028	0.028	0.029	0.029	0.029	0.03	0.03	0.029	0.03	0.029
2	0.22	0.119	0.232	0.274	0.143	0.31	0.066	0.203	0.304	0.482	0.137	0.238	0.268	0.25	0.161	0.506	0.292	0.25	0.042	0.131	0.028	0.029	0.029	0.03	0.031	0.03	0.029	0.029	0.029	0.029	0.03	0.029	0.029	0.03	0.029	0.03	0.03	0.029	0.029	0.028	0.028	0.029	0.029	0.029	0.03	0.03	0.029	0.03	0.029
2	0.22	0.119	0.232	0.274	0.143	0.31	0.066	0.203	0.304	0.482	0.137	0.238	0.268	0.25	0.161	0.506	0.292	0.25	0.042	0.131	0.028	0.029	0.029	0.03	0.031	0.03	0.029	0.029	0.029	0.029	0.03	0.029	0.029	0.03	0.029	0.03	0.03	0.029	0.029	0.028	0.028	0.029	0.029	0.029	0.03	0.03	0.029	0.03	0.029
2	0.22	0.119	0.232	0.274	0.143	0.31	0.066	0.203	0.304	0.482	0.137	0.238	0.268	0.25	0.161	0.506	0.292	0.25	0.042	0.131	0.028	0.029	0.029	0.03	0.031	0.03	0.029	0.029	0.029	0.029	0.03	0.029	0.029	0.03	0.029	0.03	0.03	0.029	0.029	0.028	0.028	0.029	0.029	0.029	0.03	0.03	0.029	0.03	0.029
2	0.22	0.119	0.232	0.274	0.143	0.31	0.066	0.203	0.304	0.482	0.137	0.238	0.268	0.25	0.161	0.506	0.292	0.25	0.042	0.131	0.028	0.029	0.029	0.03	0.031	0.03	0.029	0.029	0.029	0.029	0.03	0.029	0.029	0.03	0.029	0.03	0.03	0.029	0.029	0.028	0.028	0.029	0.029	0.029	0.03	0.03	0.029	0.03	0.029
1	0.22	0.119	0.232	0.274	0.143	0.31	0.066	0.203	0.304	0.482	0.137	0.238	0.268	0.25	0.161	0.506	0.292	0.25	0.042	0.131	0.028	0.029	0.029	0.03	0.031	0.03	0.029	0.029	0.029	0.029	0.03	0.029	0.029	0.03	0.029	0.03	0.03	0.029	0.029	0.028	0.028	0.029	0.029	0.029	0.03	0.03	0.029	0.03	0.029
1	0.22	0.119	0.232	0.274	0.143	0.31	0.066	0.203	0.304	0.482	0.137	0.238	0.268	0.25	0.161	0.506	0.292	0.25	0.042	0.131	0.028	0.029	0.029	0.03	0.031	0.03	0.029	0.029	0.029	0.029	0.03	0.029	0.029	0.03	0.029	0.03	0.03	0.029	0.029	0.028	0.028	0.029	0.029	0.029	0.03	0.03	0.029	0.03	0.029
2	0.22	0.119	0.232	0.274	0.143	0.31	0.066	0.203	0.304	0.482	0.137	0.238	0.268	0.25	0.161	0.506	0.292	0.25	0.042	0.131	0.028	0.029	0.029	0.03	0.031	0.03	0.029	0.029	0.029	0.029	0.03	0.029	0.029	0.03	0.029	0.03	0.03	0.029	0.029	0.028	0.028	0.029	0.029	0.029	0.03	0.03	0.029	0.03	0.029
2	0.22	0.119	0.232	0.274	0.143	0.31	0.066	0.203	0.304	0.482	0.137	0.238	0.268	0.25	0.161	0.506	0.292	0.25	0.042	0.131	0.028	0.029	0.029	0.03	0.031	0.03	0.029	0.029	0.029	0.029	0.03	0.029	0.029	0.03	0.029	0.03	0.03	0.029	0.029	0.028	0.028	0.029	0.029	0.029	0.03	0.03	0.029	0.03	0.029
2	0.22	0.119	0.232	0.274	0.143	0.31	0.066	0.203	0.304	0.482	0.137	0.238	0.268	0.25	0.161	0.506	0.292	0.25	0.042	0.131	0.028	0.029	0.029	0.03	0.031	0.03	0.029	0.029	0.029	0.029	0.03	0.029	0.029	0.03	0.029	0.03	0.03	0.029	0.029	0.028	0.028	0.029	0.029	0.029	0.03	0.03	0.029	0.03	0.029
2	0.22	0.119	0.232	0.274	0.143	0.31	0.066	0.203	0.304	0.482	0.137	0.238	0.268	0.25	0.161	0.506	0.292	0.25	0.042	0.131	0.028	0.029	0.029	0.03	0.031	0.03	0.029	0.029	0.029	0.029	0.03	0.029	0.029	0.03	0.029	0.03	0.03	0.029	0.029	0.028	0.028	0.029	0.029	0.029	0.03	0.03	0.029	0.03	0.029
1	0.22	0.119	0.232	0.274	0.143	0.31	0.066	0.203	0.304	0.482	0.137	0.238	0.268	0.25	0.161	0.506	0.292	0.25	0.042	0.131	0.028	0.029	0.029	0.03	0.031	0.03	0.029	0.029	0.029	0.029	0.03	0.029	0.029	0.03	0.029	0.03	0.03	0.029	0.029	0.028	0.028	0.029	0.029	0.029	0.03	0.03	0.029	0.03	0.029
1	0.22	0.119	0.232	0.274	0.143	0.31	0.066	0.203	0.304	0.482	0.137	0.238	0.268	0.25	0.161	0.506	0.292	0.25	0.042	0.131	0.028	0.029	0.029	0.03	0.031	0.03	0.029	0.029	0.029	0.029	0.03	0.029	0.029	0.03	0.029	0.03	0.03	0.029	0.029	0.028	0.028	0.029	0.029	0.029	0.03	0.03	0.029	0.03	0.029
1	0.22	0.119	0.232	0.274	0.143	0.31	0.066	0.203	0.304	0.482	0.137	0.238	0.268	0.25	0.161	0.506	0.292	0.25	0.042	0.131	0.028	0.029	0.029	0.03	0.031	0.03	0.029	0.029	0.029	0.029	0.03	0.029	0.029	0.03	0.029	0.03	0.03	0.029	0.029	0.028	0.028	0.029	0.029	0.029	0.03	0.03	0.029	0.03	0.029
1	0.22	0.119	0.232	0.274	0.143	0.31	0.066	0.203	0.304	0.482	0.137	0.238	0.268	0.25	0.161	0.506	0.292	0.25	0.042	0.131	0.028	0.029	0.029	0.03	0.031	0.03	0.029	0.029	0.029	0.029	0.03	0.029	0.029	0.03	0.029	0.03	0.03	0.029	0.029	0.028	0.028	0.029	0.029	0.029	0.03	0.03	0.029	0.03	0.029
1	0.22	0.119	0.232	0.274	0.143	0.31	0.066	0.203	0.304	0.482	0.137	0.238	0.268	0.25	0.161	0.506	0.292	0.25	0.042	0.131	0.028	0.029	0.029	0.03	0.031	0.03	0.029	0.029	0.029	0.029	0.03	0.029	0.029	0.03	0.029	0.03	0.03	0.029	0.029	0.028	0.028	0.029	0.029	0.029	0.03	0.03	0.029	0.03	0.029
1	0.22	0.119	0.232	0.274	0.143	0.31	0.066	0.203	0.304	0.482	0.137	0.238	0.268	0.25	0.161	0.506	0.292	0.25	0.042	0.131	0.028	0.029	0.029	0.03	0.031	0.03	0.029	0.029	0.029	0.029	0.03	0.029	0.029	0.03	0.029	0.03	0.03	0.029	0.029	0.028	0.028	0.029	0.029	0.029	0.03	0.03	0.029	0.03	0.029
1	0.22	0.119	0.232	0.274	0.143	0.31	0.066	0.203	0.304	0.482	0.137	0.238	0.268	0.25	0.161	0.506	0.292	0.25	0.042	0.131	0.028	0.029	0.029	0.03	0.031	0.03	0.029	0.029	0.029	0.029	0.03	0.029	0.029	0.03	0.029	0.03	0.03	0.029	0.029	0.028	0.028	0.029	0.029	0.029	0.03	0.03	0.029	0.03	0.029
2	0.22	0.119	0.232	0.274	0.143	0.31	0.066	0.203	0.304	0.482	0.137	0.238	0.268	0.25	0.161	0.506	0.292	0.25	0.042	0.131	0.028	0.029	0.029	0.03	0.031	0.03	0.029	0.029	0.029	0.029	0.03	0.029	0.029	0.03	0.029	0.03	0.03	0.029	0.029	0.028	0.028	0.029	0.029	0.029	0.03	0.03	0.029	0.03	0.029
2	0.22	0.119	0.232	0.274	0.143	0.31	0.066	0.203	0.304	0.482	0.137	0.238	0.268	0.25	0.161	0.506	0.292	0.25	0.042	0.131	0.028	0.029	0.029	0.03	0.031	0.03	0.029	0.029	0.029	0.029	0.03	0.029	0.029	0.03	0.029	0.03	0.03	0.029	0.029	0.028	0.028	0.029	0.029	0.029	0.03	0.03	0.029	0.03	0.029
2	0.22	0.119	0.232	0.274	0.143	0.31	0.066	0.203	0.304	0.482	0.137	0.238	0.268	0.25	0.161	0.506	0.292	0.25	0.042	0.131	0.028	0.029	0.029	0.03	0.031	0.03	0.029	0.029	0.029	0.029	0.03	0.029	0.029	0.03	0.029	0.03	0.03	0.029	0.029	0.028	0.028	0.029	0.029	0.029	0.03	0.03	0.029	0.03	0.029
1	0.22	0.119	0.232	0.274	0.143	0.31	0.066	0.203	0.304	0.482	0.137	0.238	0.268	0.25	0.161	0.506	0.292	0.25	0.042	0.131	0.028	0.029	0.029	0.03	0.031	0.03	0.029	0.029	0.029	0.029	0.03	0.029	0.029	0.03	0.029	0.03	0.03	0.029	0.029	0.028	0.028	0.029	0.029	0.029	0.03	0.03	0.029	0.03	0.029
1	0.22	0.119	0.232	0.274	0.143	0.31	0.066	0.203	0.304	0.482	0.137	0.238	0.268	0.25	0.161	0.506	0.292	0.25	0.042	0.131	0.028	0.029	0.029	0.03	0.031	0.03	0.029	0.029	0.029	0.029	0.03	0.029	0.029	0.03	0.029	0.03	0.03	0.029	0.029	0.028	0.028	0.029	0.029	0.029	0.03	0.03	0.029	0.03	0.029
2	0.22	0.119	0.232	0.274	0.143	0.31	0.066	0.203	0.304	0.482	0.137	0.238	0.268	0.25	0.161	0.506	0.292	0.25	0.042	0.131	0.028	0.029	0.029	0.03	0.031	0.03	0.029	0.029	0.029	0.029	0.03	0.029	0.029	0.03	0.029	0.03	0.03	0.029	0.029	0.028	0.028	0.029	0.029	0.029	0.03	0.03	0.029	0.03	0.029
2	0.22	0.119	0.232	0.274	0.143	0.31	0.066	0.203	0.304	0.482	0.137	0.238	0.268	0.25	0.161	0.506	0.292	0.25	0.042	0.131	0.028	0.029	0.029	0.03	0.031	0.03	0.029	0.029	0.029	0.029	0.03	0.029	0.029	0.03	0.029	0.03	0.03	0.029	0.029	0.028	0.028	0.029	0.029	0.029	0.03	0.03	0.029	0.03	0.029
2	0.22	0.119	0.232	0.274	0.143	0.31	0.066	0.203	0.304	0.482	0.137	0.238	0.268	0.25	0.161	0.506	0.292	0.25	0.042	0.131	0.028	0.029	0.029	0.03	0.031	0.03	0.029	0.029	0.029	0.029	0.03	0.029	0.029	0.03	0.029	0.03	0.03	0.029	0.029	0.028	0.028	0.029	0.029	0.029	0.03	0.03	0.029	0.03	0.029
3	0.22	0.119	0.232	0.274	0.143	0.31	0.066	0.203	0.304	0.482	0.137	0.238	0.268	0.25	0.161	0.506	0.292	0.25	0.042	0.131	0.028	0.029	0.029	0.03	0.031	0.03	0.029	0.029	0.029	0.029	0.03	0.029	0.029	0.03	0.029	0.03	0.03	0.029	0.029	0.028	0.028	0.029	0.029	0.029	0.03	0.03	0.029	0.03	0.029
2	0.22	0.119	0.232	0.274	0.143	0.31	0.066	0.203	0.304	0.482	0.137	0.238	0.268	0.25	0.161	0.506	0.292	0.25	0.042	0.131	0.028	0.029	0.029	0.03	0.031	0.03	0.029	0.029	0.029	0.029	0.03	0.029	0.029	0.03	0.029	0.03	0.03	0.029	0.029	0.028	0.028	0.029	0.029	0.029	0.03	0.03	0.029	0.03	0.029
3	0.22	0.119	0.232	0.274	0.143	0.31	0.066	0.203	0.304	0.482	0.137	0.238	0.268	0.25	0.161	0.506	0.292	0.25	0.042	0.131	0.028	0.029	0.029	0.03	0.031	0.03	0.029	0.029	0.029	0.029	0.03	0.029	0.029	0.03	0.029	0.03	0.03	0.029	0.029	0.028	0.028	0.029	0.029	0.029	0.03	0.03	0.029	0.03	0.029
2	0.22	0.119	0.232	0.274	0.143	0.31	0.066	0.203	0.304	0.482	0.137	0.238	0.268	0.25	0.161	0.506	0.292	0.25	0.042	0.131	0.028	0.029	0.029	0.03	0.031	0.03	0.029	0.029	0.029	0.029	0.03	0.029	0.029	0.03	0.029	0.03	0.03	0.029	0.029	0.028	0.028	0.029	0.029	0.029	0.03	0.03	0.029	0.03	0.029
2	0.22	0.119	0.232	0.274	0.143	0.31	0.066	0.203	0.304	0.482	0.137	0.238	0.268	0.25	0.161	0.506	0.292	0.25	0.042	0.131	0.028	0.029	0.029	0.03	0.031	0.03	0.029	0.029	0.029	0.029	0.03	0.029	0.029	0.03	0.029	0.03	0.03	0.029	0.029	0.028	0.028	0.029	0.029	0.029	0.03	0.03	0.029	0.03	0.029
2	0.22	0.119	0.232	0.274	0.143	0.31	0.066	0.203	0.304	0.482	0.137	0.238	0.268	0.25	0.161	0.506	0.292	0.25	0.042	0.131	0.028	0.029	0.029	0.03	0.031	0.03	0.029	0.029	0.029	0.029	0.03	0.029	0.029	0.03	0.029	0.03	0.03	0.029	0.029	0.028	0.028	0.029	0.029	0.029	0.03	0.03	0.029	0.03	0.029
2	0.22	0.119	0.232	0.274	0.143	0.31	0.066	0.203	0.304	0.482	0.137	0.238	0.268	0.25	0.161	0.506	0.292	0.25	0.042	0.131	0.028	0.029	0.029	0.03	0.031	0.03	0.029	0.029	0.029	0.029	0.03	0.029	0.029	0.03	0.029	0.03	0.03	0.029	0.029	0.028	0.028	0.029	0.029	0.029	0.03	0.03	0.029	0.03	0.029
2	0.22	0.119	0.232	0.274	0.143	0.31	0.066	0.203	0.304	0.482	0.137	0.238	0.268	0.25	0.161	0.506	0.292	0.25	0.042	0.131	0.028	0.029	0.029	0.03	0.031	0.03	0.029	0.029	0.029	0.029	0.03	0.029	0.029	0.03	0.029	0.03	0.03	0.029	0.029	0.028	0.028	0.029	0.029	0.029	0.03	0.03	0.029	0.03	0.029
2	0.22	0.119	0.232	0.274	0.143	0.31	0.066	0.203	0.304	0.482	0.137	0.238	0.268	0.25	0.161	0.506	0.292	0.25	0.042	0.131	0.028	0.029	0.029	0.03	0.031	0.03	0.029	0.029	0.029	0.029	0.03	0.029	0.029	0.03	0.029	0.03	0.03	0.029	0.029	0.028	0.028	0.029	0.029	0.029	0.03	0.03	0.029	0.03	0.029
2	0.22	0.119	0.232	0.274	0.143	0.31	0.066	0.203	0.304	0.482	0.137	0.238	0.268	0.25	0.161	0.506	0.292	0.25	0.042	0.131	0.028	0.029	0.029	0.03	0.031	0.03	0.029	0.029	0.029	0.029	0.03	0.029	0.029	0.03	0.029	0.03	0.03	0.029	0.029	0.028	0.028	0.029	0.029	0.029	0.03	0.03	0.029	0.03	0.029
2	0.22	0.119	0.232	0.274	0.143	0.31	0.066	0.203	0.304	0.482	0.137	0.238	0.268	0.25	0.161	0.506	0.292	0.25	0.042	0.131	0.028	0.029	0.029	0.03	0.031	0.03	0.029	0.029	0.029	0.029	0.03	0.029	0.029	0.03	0.029	0.03	0.03	0.029	0.029	0.028	0.028	0.029	0.029	0.029	0.03	0.03	0.029	0.03	0.029
2	0.22	0.119	0.232	0.274	0.143	0.31	0.066	0.203	0.304	0.482	0.137	0.238	0.268	0.25	0.161	0.506	0.292	0.25	0.042	0.131	0.028	0.029	0.029	0.03	0.031	0.03	0.029	0.029	0.029	0.029	0.03	0.029	0.029	0.03	0.029	0.03	0.03	0.029	0.029	0.028	0.028	0.029	0.029	0.029	0.03	0.03	0.029	0.03	0.029
2	0.22	0.119	0.232	0.274	0.143	0.31	0.066	0.203	0.304	0.482	0.137	0.238	0.268	0.25	0.161	0.506	0.292	0.25	0.042	0.131	0.028	0.029	0.029	0.03	0.031	0.03	0.029	0.029	0.029	0.029	0.03	0.029	0.029	0.03	0.029	0.03	0.03	0.029	0.029	0.028	0.028	0.029	0.029	0.029	0.03	0.03	0.029	0.03	0.029
2	0.22	0.119	0.232	0.274	0.143	0.31	0.066	0.203	0.304	0.482	0.137	0.238	0.268	0.25	0.161	0.506	0.292	0.25	0.042	0.131	0.028	0.029	0.029	0.03	0.031	0.03	0.029	0.029	0.029	0.029	0.03	0.029	0.029	0.03	0.029	0.03	0.03	0.029	0.029	0.028	0.028	0.029	0.029	0.029	0.03	0.03	0.029	0.03	0.029
2	0.22	0.119	0.232	0.274	0.143	0.31	0.066	0.203	0.304	0.482	0.137	0.238	0.268	0.25	0.161	0.506	0.292	0.25	0.042	0.131	0.028	0.029	0.029	0.03	0.031	0.03	0.029	0.029	0.029	0.029	0.03	0.029	0.029	0.03	0.029	0.03	0.03	0.029	0.029	0.028	0.028	0.029	0.029	0.029	0.03	0.03	0.029	0.03	0.029
2	0.22	0.119	0.232	0.274	0.143	0.31	0.066	0.203	0.304	0.482	0.137	0.238	0.268	0.25	0.161	0.506	0.292	0.25	0.042	0.131	0.028	0.029	0.029	0.03	0.031	0.03	0.029	0.029	0.029	0.029	0.03	0.029	0.029	0.03	0.029	0.03	0.03	0.029	0.029	0.028	0.028	0.029	0.029	0.029	0.03	0.03	0.029	0.03	0.029
2	0.22	0.119	0.232	0.274	0.143	0.31	0.066	0.203	0.304	0.482	0.137	0.238	0.268	0.25	0.161	0.506	0.292	0.25	0.042	0.131	0.028	0.029	0.029	0.03	0.031	0.03	0.029	0.029	0.029	0.029	0.03	0.029	0.029	0.03	0.029	0.03	0.03	0.029	0.029	0.028	0.028	0.029	0.029	0.029	0.03	0.03	0.029	0.03	0.029
3	0.22	0.119	0.232	0.274	0.143	0.31	0.066	0.203	0.304	0.482	0.137	0.238	0.268	0.25	0.161	0.506	0.292	0.25	0.042	0.131	0.028	0.029	0.029	0.03	0.031	0.03	0.029	0.029	0.029	0.029	0.03	0.029	0.029	0.03	0.029	0.03	0.03	0.029	0.029	0.028	0.028	0.029	0.029	0.029	0.03	0.03	0.029	0.03	0.029
2	0.22	0.119	0.232	0.274	0.143	0.31	0.066	0.203	0.304	0.482	0.137	0.238	0.268	0.25	0.161	0.506	0.292	0.25	0.042	0.131	0.028	0.029	0.029	0.03	0.031	0.03	0.029	0.029	0.029	0.029	0.03	0.029	0.029	0.03	0.029	0.03	0.03	0.029	0.029	0.028	0.028	0.029	0.029	0.029	0.03	0.03	0.029	0.03	0.029
2	0.22	0.119	0.232	0.274	0.143	0.31	0.066	0.203	0.304	0.482	0.137	0.238	0.268	0.25	0.161	0.506	0.292	0.25	0.042	0.131	0.028	0.029	0.029	0.03	0.031	0.03	0.029	0.029	0.029	0.029	0.03	0.029	0.029	0.03	0.029	0.03	0.03	0.029	0.029	0.028	0.028	0.029	0.029	0.029	0.03	0.03	0.029	0.03	0.029
2	0.22	0.119	0.232	0.274	0.143	0.31	0.066	0.203	0.304	0.482	0.137	0.238	0.268	0.25	0.161	0.506	0.292	0.25	0.042	0.131	0.028	0.029	0.029	0.03	0.031	0.03	0.029	0.029	0.029	0.029	0.03	0.029	0.029	0.03	0.029	0.03	0.03	0.029	0.029	0.028	0.028	0.029	0.029	0.029	0.03	0.03	0.029	0.03	0.029
2	0.22	0.119	0.232	0.274	0.143	0.31	0.066	0.203	0.304	0.482	0.137	0.238	0.268	0.25	0.161	0.506	0.292	0.25	0.042	0.131	0.028	0.029	0.029	0.03	0.031	0.03	0.029	0.029	0.029	0.029	0.03	0.029	0.029	0.03	0.029	0.03	0.03	0.029	0.029	0.028	0.028	0.029	0.029	0.029	0.03	0.03	0.029	0.03	0.029
1	0.22	0.119	0.232	0.274	0.143	0.31	0.066	0.203	0.304	0.482	0.137	0.238	0.268	0.25	0.161	0.506	0.292	0.25	0.042	0.131	0.028	0.029	0.029	0.03	0.031	0.03	0.029	0.029	0.029	0.029	0.03	0.029	0.029	0.03	0.029	0.03	0.03	0.029	0.029	0.028	0.028	0.029	0.029	0.029	0.03	0.03	0.029	0.03	0.029
2	0.22	0.119	0.232	0.274	0.143	0.31	0.066	0.203	0.304	0.482	0.137	0.238	0.268	0.25	0.161	0.506	0.292	0.25	0.042	0.131	0.028	0.029	0.029	0.03	0.031	0.03	0.029	0.029	0.029	0.029	0.03	0.029	0.029	0.03	0.029	0.03	0.03	0.029	0.029	0.028	0.028	0.029	0.029	0.029	0.03	0.03	0.029	0.03	0.029
1	0.22	0.119	0.232	0.274	0.143	0.31	0.066	0.203	0.304	0.482	0.137	0.238	0.268	0.25	0.161	0.506	0.292	0.25	0.042	0.131	0.028	0.029	0.029	0.03	0.031	0.03	0.029	0.029	0.029	0.029	0.03	0.029	0.029	0.03	0.029	0.03	0.03	0.029	0.029	0.028	0.028	0.029	0.029	0.029	0.03	0.03	0.029	0.03	0.029
2	0.22	0.119	0.232	0.274	0.143	0.31	0.066	0.203	0.304	0.482	0.137	0.238	0.268	0.25	0.161	0.506	0.292	0.25	0.042	0.131	0.028	0.029	0.029	0.03	0.031	0.03	0.029	0.029	0.029	0.029	0.03	0.029	0.029	0.03	0.029	0.03	0.03	0.029	0.029	0.028	0.028	0.029	0.029	0.029	0.03	0.03	0.029	0.03	0.029
2	0.22	0.119	0.232	0.274	0.143	0.31	0.066	0.203	0.304	0.482	0.137	0.238	0.268	0.25	0.161	0.506	0.292	0.25	0.042	0.131	0.028	0.029	0.029	0.03	0.031	0.03	0.029	0.029	0.029	0.029	0.03	0.029	0.029	0.03	0.029	0.03	0.03	0.029	0.029	0.028	0.028	0.029	0.029	0.029	0.03	0.03	0.029	0.03	0.029
1	0.22	0.119	0.232	0.274	0.143	0.31	0.066	0.203	0.304	0.482	0.137	0.238	0.268	0.25	0.161	0.506	0.292	0.25	0.042	0.131	0.028	0.029	0.029	0.03	0.031	0.03	0.029	0.029	0.029	0.029	0.03	0.029	0.029	0.03	0.029	0.03	0.03	0.029	0.029	0.028	0.028	0.029	0.029	0.029	0.03	0.03	0.029	0.03	0.029
2	0.22	0.119	0.232	0.274	0.143	0.31	0.066	0.203	0.304	0.482	0.137	0.238	0.268	0.25	0.161	0.506	0.292	0.25	0.042	0.131	0.028	0.029	0.029	0.03	0.031	0.03	0.029	0.029	0.029	0.029	0.03	0.029	0.029	0.03	0.029	0.03	0.03	0.029	0.029	0.028	0.028	0.029	0.029	0.029	0.03	0.03	0.029	0.03	0.029
2	0.22	0.119	0.232	0.274	0.143	0.31	0.066	0.203	0.304	0.482	0.137	0.238	0.268	0.25	0.161	0.506	0.292	0.25	0.042	0.131	0.028	0.029	0.029	0.03	0.031	0.03	0.029	0.029	0.029	0.029	0.03	0.029	0.029	0.03	0.029	0.03	0.03	0.029	0.029	0.028	0.028	0.029	0.029	0.029	0.03	0.03	0.029	0.03	0.029
2	0.22	0.119	0.232	0.274	0.143	0.31	0.066	0.203	0.304	0.482	0.137	0.238	0.268	0.25	0.161	0.506	0.292	0.25	0.042	0.131	0.028	0.029	0.029	0.03	0.031	0.03	0.029	0.029	0.029	0.029	0.03	0.029	0.029	0.03	0.029	0.03	0.03	0.029	0.029	0.028	0.028	0.029	0.029	0.029	0.03	0.03	0.029	0.03	0.029
3	0.22	0.119	0.232	0.274	0.143	0.31	0.066	0.203	0.304	0.482	0.137	0.238	0.268	0.25	0.161	0.506	0.292	0.25	0.042	0.131	0.028	0.029	0.029	0.03	0.031	0.03	0.029	0.029	0.029	0.029	0.03	0.029	0.029	0.03	0.029	0.03	0.03	0.029	0.029	0.028	0.028	0.029	0.029	0.029	0.03	0.03	0.029	0.03	0.029
3	0.22	0.119	0.232	0.274	0.143	0.31	0.066	0.203	0.304	0.482	0.137	0.238	0.268	0.25	0.161	0.506	0.292	0.25	0.042	0.131	0.028	0.029	0.029	0.03	0.031	0.03	0.029	0.029	0.029	0.029	0.03	0.029	0.029	0.03	0.029	0.03	0.03	0.029	0.029	0.028	0.028	0.029	0.029	0.029	0.03	0.03	0.029	0.03	0.029
2	0.22	0.119	0.232	0.274	0.143	0.31	0.066	0.203	0.304	0.482	0.137	0.238	0.268	0.25	0.161	0.506	0.292	0.25	0.042	0.131	0.028	0.029	0.029	0.03	0.031	0.03	0.029	0.029	0.029	0.029	0.03	0.029	0.029	0.03	0.029	0.03	0.03	0.029	0.029	0.028	0.028	0.029	0.029	0.029	0.03	0.03	0.029	0.03	0.029
3	0.22	0.119	0.232	0.274	0.143	0.31	0.066	0.203	0.304	0.482	0.137	0.238	0.268	0.25	0.161	0.506	0.292	0.25	0.042	0.131	0.028	0.029	0.029	0.03	0.031	0.03	0.029	0.029	0.029	0.029	0.03	0.029	0.029	0.03	0.029	0.03	0.03	0.029	0.029	0.028	0.028	0.029	0.029	0.029	0.03	0.03	0.029	0.03	0.029
2	0.22	0.119	0.232	0.274	0.143	0.31	0.066	0.203	0.304	0.482	0.137	0.238	0.268	0.25	0.161	0.506	0.292	0.25	0.042	0.131	0.028	0.029	0.029	0.03	0.031	0.03	0.029	0.029	0.029	0.029	0.03	0.029	0.029	0.03	0.029	0.03	0.03	0.029	0.029	0.028	0.028	0.029	0.029	0.029	0.03	0.03	0.029	0.03	0.029
2	0.22	0.119	0.232	0.274	0.143	0.31	0.066	0.203	0.304	0.482	0.137	0.238	0.268	0.25	0.161	0.506	0.292	0.25	0.042	0.131	0.028	0.029	0.029	0.03	0.031	0.03	0.029	0.029	0.029	0.029	0.03	0.029	0.029	0.03	0.029	0.03	0.03	0.029	0.029	0.028	0.028	0.029	0.029	0.029	0.03	0.03	0.029	0.03	0.029
1	0.22	0.119	0.232	0.274	0.143	0.31	0.066	0.203	0.304	0.482	0.137	0.238	0.268	0.25	0.161	0.506	0.292	0.25	0.042	0.131	0.028	0.029	0.029	0.03	0.031	0.03	0.029	0.029	0.029	0.029	0.03	0.029	0.029	0.03	0.029	0.03	0.03	0.029	0.029	0.028	0.028	0.029	0.029	0.029	0.03	0.03	0.029	0.03	0.029
2	0.22	0.119	0.232	0.274	0.143	0.31	0.066	0.203	0.304	0.482	0.137	0.238	0.268	0.25	0.161	0.506	0.292	0.25	0.042	0.131	0.028	0.029	0.029	0.03	0.031	0.03	0.029	0.029	0.029	0.029	0.03	0.029	0.029	0.03	0.029	0.03	0.03	0.029	0.029	0.028	0.028	0.029	0.029	0.029	0.03	0.03	0.029	0.03	0.029
2	0.22	0.119	0.232	0.274	0.143	0.31	0.066	0.203	0.304	0.482	0.137	0.238	0.268	0.25	0.161	0.506	0.292	0.25	0.042	0.131	0.028	0.029	0.029	0.03	0.031	0.03	0.029	0.029	0.029	0.029	0.03	0.029	0.029	0.03	0.029	0.03	0.03	0.029	0.029	0.028	0.028	0.029	0.029	0.029	0.03	0.03	0.029	0.03	0.029
2	0.22	0.119	0.232	0.274	0.143	0.31	0.066	0.203	0.304	0.482	0.137	0.238	0.268	0.25	0.161	0.506	0.292	0.25	0.042	0.131	0.028	0.029	0.029	0.03	0.031	0.03	0.029	0.029	0.029	0.029	0.03	0.029	0.029	0.03	0.029	0.03	0.03	0.029	0.029	0.028	0.028	0.029	0.029	0.029	0.03	0.03	0.029	0.03	0.029
2	0.22	0.119	0.232	0.274	0.143	0.31	0.066	0.203	0.304	0.482	0.137	0.238	0.268	0.25	0.161	0.506	0.292	0.25	0.042	0.131	0.028	0.029	0.029	0.03	0.031	0.03	0.029	0.029	0.029	0.029	0.03	0.029	0.029	0.03	0.029	0.03	0.03	0.029	0.029	0.028	0.028	0.029	0.029	0.029	0.03	0.03	0.029	0.03	0.029
3	0.22	0.119	0.232	0.274	0.143	0.31	0.066	0.203	0.304	0.482	0.137	0.238	0.268	0.25	0.161	0.506	0.292	0.25	0.042	0.131	0.028	0.029	0.029	0.03	0.031	0.03	0.029	0.029	0.029	0.029	0.03	0.029	0.029	0.03	0.029	0.03	0.03	0.029	0.029	0.028	0.028	0.029	0.029	0.029	0.03	0.03	0.029	0.03	0.029
2	0.22	0.119	0.232	0.274	0.143	0.31	0.066	0.203	0.304	0.482	0.137	0.238	0.268	0.25	0.161	0.506	0.292	0.25	0.042	0.131	0.028	0.029	0.029	0.03	0.031	0.03	0.029	0.029	0.029	0.029	0.03	0.029	0.029	0.03	0.029	0.03	0.03	0.029	0.029	0.028	0.028	0.029	0.029	0.029	0.03	0.03	0.029	0.03	0.029
1	0.22	0.119	0.232	0.274	0.143	0.31	0.066	0.203	0.304	0.482	0.137	0.238	0.268	0.25	0.161	0.506	0.292	0.25	0.042	0.131	0.028	0.029	0.029	0.03	0.031	0.03	0.029	0.029	0.029	0.029	0.03	0.029	0.029	0.03	0.029	0.03	0.03	0.029	0.029	0.028	0.028	0.029	0.029	0.029	0.03	0.03	0.029	0.03	0.029
2	0.22	0.119	0.232	0.274	0.143	0.31	0.066	0.203	0.304	0.482	0.137	0.238	0.268	0.25	0.161	0.506	0.292	0.25	0.042	0.131	0.028	0.029	0.029	0.03	0.031	0.03	0.029	0.029	0.029	0.029	0.03	0.029	0.029	0.03	0.029	0.03	0.03	0.029	0.029	0.028	0.028	0.029	0.029	0.029	0.03	0.03	0.029	0.03	0.029
2	0.22	0.119	0.232	0.274	0.143	0.31	0.066	0.203	0.304	0.482	0.137	0.238	0.268	0.25	0.161	0.506	0.292	0.25	0.042	0.131	0.028	0.029	0.029	0.03	0.031	0.03	0.029	0.029	0.029	0.029	0.03	0.029	0.029	0.03	0.029	0.03	0.03	0.029	0.029	0.028	0.028	0.029	0.029	0.029	0.03	0.03	0.029	0.03	0.029
2	0.22	0.119	0.232	0.274	0.143	0.31	0.066	0.203	0.304	0.482	0.137	0.238	0.268	0.25	0.161	0.506	0.292	0.25	0.042	0.131	0.028	0.029	0.029	0.03	0.031	0.03	0.029	0.029	0.029	0.029	0.03	0.029	0.029	0.03	0.029	0.03	0.03	0.029	0.029	0.028	0.028	0.029	0.029	0.029	0.03	0.03	0.029	0.03	0.029
2	0.22	0.119	0.232	0.274	0.143	0.31	0.066	0.203	0.304	0.482	0.137	0.238	0.268	0.25	0.161	0.506	0.292	0.25	0.042	0.131	0.028	0.029	0.029	0.03	0.031	0.03	0.029	0.029	0.029	0.029	0.03	0.029	0.029	0.03	0.029	0.03	0.03	0.029	0.029	0.028	0.028	0.029	0.029	0.029	0.03	0.03	0.029	0.03	0.029
2	0.22	0.119	0.232	0.274	0.143	0.31	0.066	0.203	0.304	0.482	0.137	0.238	0.268	0.25	0.161	0.506	0.292	0.25	0.042	0.131	0.028	0.029	0.029	0.03	0.031	0.03	0.029	0.029	0.029	0.029	0.03	0.029	0.029	0.03	0.029	0.03	0.03	0.029	0.029	0.028	0.028	0.029	0.029	0.029	0.03	0.03	0.029	0.03	0.029
2	0.22	0.119	0.232	0.274	0.143	0.31	0.066	0.203	0.304	0.482	0.137	0.238	0.268	0.25	0.161	0.506	0.292	0.25	0.042	0.131	0.028	0.029	0.029	0.03	0.031	0.03	0.029	0.029	0.029	0.029	0.03	0.029	0.029	0.03	0.029	0.03	0.03	0.029	0.029	0.028	0.028	0.029	0.029	0.029	0.03	0.03	0.029	0.03	0.029
3	0.22	0.119	0.232	0.274	0.143	0.31	0.066	0.203	0.304	0.482	0.137	0.238	0.268	0.25	0.161	0.506	0.292	0.25	0.042	0.131	0.028	0.029	0.029	0.03	0.031	0.03	0.029	0.029	0.029	0.029	0.03	0.029	0.029	0.03	0.029	0.03	0.03	0.029	0.029	0.028	0.028	0.029	0.029	0.029	0.03	0.03	0.029	0.03	0.029
3	0.22	0.119	0.232	0.274	0.143	0.31	0.066	0.203	0.304	0.482	0.137	0.238	0.268	0.25	0.161	0.506	0.292	0.25	0.042	0.131	0.028	0.029	0.029	0.03	0.031	0.03	0.029	0.029	0.029	0.029	0.03	0.029	0.029	0.03	0.029	0.03	0.03	0.029	0.029	0.028	0.028	0.029	0.029	0.029	0.03	0.03	0.029	0.03	0.029
2	0.22	0.119	0.232	0.274	0.143	0.31	0.066	0.203	0.304	0.482	0.137	0.238	0.268	0.25	0.161	0.506	0.292	0.25	0.042	0.131	0.028	0.029	0.029	0.03	0.031	0.03	0.029	0.029	0.029	0.029	0.03	0.029	0.029	0.03	0.029	0.03	0.03	0.029	0.029	0.028	0.028	0.029	0.029	0.029	0.03	0.03	0.029	0.03	0.029
2	0.22	0.119	0.232	0.274	0.143	0.31	0.066	0.203	0.304	0.482	0.137	0.238	0.268	0.25	0.161	0.506	0.292	0.25	0.042	0.131	0.028	0.029	0.029	0.03	0.031	0.03	0.029	0.029	0.029	0.029	0.03	0.029	0.029	0.03	0.029	0.03	0.03	0.029	0.029	0.028	0.028	0.029	0.029	0.029	0.03	0.03	0.029	0.03	0.029
2	0.22	0.119	0.232	0.274	0.143	0.31	0.066	0.203	0.304	0.482	0.137	0.238	0.268	0.25	0.161	0.506	0.292	0.25	0.042	0.131	0.028	0.029	0.029	0.03	0.031	0.03	0.029	0.029	0.029	0.029	0.03	0.029	0.029	0.03	0.029	0.03	0.03	0.029	0.029	0.028	0.028	0.029	0.029	0.029	0.03	0.03	0.029	0.03	0.029
2	0.22	0.119	0.232	0.274	0.143	0.31	0.066	0.203	0.304	0.482	0.137	0.238	0.268	0.25	0.161	0.506	0.292	0.25	0.042	0.131	0.028	0.029	0.029	0.03	0.031	0.03	0.029	0.029	0.029	0.029	0.03	0.029	0.029	0.03	0.029	0.03	0.03	0.029	0.029	0.028	0.028	0.029	0.029	0.029	0.03	0.03	0.029	0.03	0.029
2	0.22	0.119	0.232	0.274	0.143	0.31	0.066	0.203	0.304	0.482	0.137	0.238	0.268	0.25	0.161	0.506	0.292	0.25	0.042	0.131	0.028	0.029	0.029	0.03	0.031	0.03	0.029	0.029	0.029	0.029	0.03	0.029	0.029	0.03	0.029	0.03	0.03	0.029	0.029	0.028	0.028	0.029	0.029	0.029	0.03	0.03	0.029	0.03	0.029
2	0.22	0.119	0.232	0.274	0.143	0.31	0.066	0.203	0.304	0.482	0.137	0.238	0.268	0.25	0.161	0.506	0.292	0.25	0.042	0.131	0.028	0.029	0.029	0.03	0.031	0.03	0.029	0.029	0.029	0.029	0.03	0.029	0.029	0.03	0.029	0.03	0.03	0.029	0.029	0.028	0.028	0.029	0.029	0.029	0.03	0.03	0.029	0.03	0.029
2	0.22	0.119	0.232	0.274	0.143	0.31	0.066	0.203	0.304	0.482	0.137	0.238	0.268	0.25	0.161	0.506	0.292	0.25	0.042	0.131	0.028	0.029	0.029	0.03	0.031	0.03	0.029	0.029	0.029	0.029	0.03	0.029	0.029	0.03	0.029	0.03	0.03	0.029	0.029	0.028	0.028	0.029	0.029	0.029	0.03	0.03	0.029	0.03	0.029
2	0.22	0.119	0.232	0.274	0.143	0.31	0.066	0.203	0.304	0.482	0.137	0.238	0.268	0.25	0.161	0.506	0.292	0.25	0.042	0.131	0.028	0.029	0.029	0.03	0.031	0.03	0.029	0.029	0.029	0.029	0.03	0.029	0.029	0.03	0.029	0.03	0.03	0.029	0.029	0.028	0.028	0.029	0.029	0.029	0.03	0.03	0.029	0.03	0.029
2	0.22	0.119	0.232	0.274	0.143	0.31	0.066	0.203	0.304	0.482	0.137	0.238	0.268	0.25	0.161	0.506	0.292	0.25	0.042	0.131	0.028	0.029	0.029	0.03	0.031	0.03	0.029	0.029	0.029	0.029	0.03	0.029	0.029	0.03	0.029	0.03	0.03	0.029	0.029	0.028	0.028	0.029	0.029	0.029	0.03	0.03	0.029	0.03	0.029
2	0.22	0.119	0.232	0.274	0.143	0.31	0.066	0.203	0.304	0.482	0.137	0.238	0.268	0.25	0.161	0.506	0.292	0.25	0.042	0.131	0.028	0.029	0.029	0.03	0.031	0.03	0.029	0.029	0.029	0.029	0.03	0.029	0.029	0.03	0.029	0.03	0.03	0.029	0.029	0.028	0.028	0.029	0.029	0.029	0.03	0.03	0.029	0.03	0.029
2	0.22	0.119	0.232	0.274	0.143	0.31	0.066	0.203	0.304	0.482	0.137	0.238	0.268	0.25	0.161	0.506	0.292	0.25	0.042	0.131	0.028	0.029	0.029	0.03	0.031	0.03	0.029	0.029	0.029	0.029	0.03	0.029	0.029	0.03	0.029	0.03	0.03	0.029	0.029	0.028	0.028	0.029	0.029	0.029	0.03	0.03	0.029	0.03	0.029
1	0.22	0.119	0.232	0.274	0.143	0.31	0.066	0.203	0.304	0.482	0.137	0.238	0.268	0.25	0.161	0.506	0.292	0.25	0.042	0.131	0.028	0.029	0.029	0.03	0.031	0.03	0.029	0.029	0.029	0.029	0.03	0.029	0.029	0.03	0.029	0.03	0.03	0.029	0.029	0.028	0.028	0.029	0.029	0.029	0.03	0.03	0.029	0.03	0.029
2	0.22	0.119	0.232	0.274	0.143	0.31	0.066	0.203	0.304	0.482	0.137	0.238	0.268	0.25	0.161	0.506	0.292	0.25	0.042	0.131	0.028	0.029	0.029	0.03	0.031	0.03	0.029	0.029	0.029	0.029	0.03	0.029	0.029	0.03	0.029	0.03	0.03	0.029	0.029	0.028	0.028	0.029	0.029	0.029	0.03	0.03	0.029	0.03	0.029
2	0.22	0.119	0.232	0.274	0.143	0.31	0.066	0.203	0.304	0.482	0.137	0.238	0.268	0.25	0.161	0.506	0.292	0.25	0.042	0.131	0.028	0.029	0.029	0.03	0.031	0.03	0.029	0.029	0.029	0.029	0.03	0.029	0.029	0.03	0.029	0.03	0.03	0.029	0.029	0.028	0.028	0.029	0.029	0.029	0.03	0.03	0.029	0.03	0.029
2	0.22	0.119	0.232	0.274	0.143	0.31	0.066	0.203	0.304	0.482	0.137	0.238	0.268	0.25	0.161	0.506	0.292	0.25	0.042	0.131	0.028	0.029	0.029	0.03	0.031	0.03	0.029	0.029	0.029	0.029	0.03	0.029	0.029	0.03	0.029	0.03	0.03	0.029	0.029	0.028	0.028	0.029	0.029	0.029	0.03	0.03	0.029	0.03	0.029
2	0.22	0.119	0.232	0.274	0.143	0.31	0.066	0.203	0.304	0.482	0.137	0.238	0.268	0.25	0.161	0.506	0.292	0.25	0.042	0.131	0.028	0.029	0.029	0.03	0.031	0.03	0.029	0.029	0.029	0.029	0.03	0.029	0.029	0.03	0.029	0.03	0.03	0.029	0.029	0.028	0.028	0.029	0.029	0.029	0.03	0.03	0.029	0.03	0.029
2	0.22	0.119	0.232	0.274	0.143	0.31	0.066	0.203	0.304	0.482	0.137	0.238	0.268	0.25	0.161	0.506	0.292	0.25	0.042	0.131	0.028	0.029	0.029	0.03	0.031	0.03	0.029	0.029	0.029	0.029	0.03	0.029	0.029	0.03	0.029	0.03	0.03	0.029	0.029	0.028	0.028	0.029	0.029	0.029	0.03	0.03	0.029	0.03	0.029
1	0.22	0.119	0.232	0.274	0.143	0.31	0.066	0.203	0.304	0.482	0.137	0.238	0.268	0.25	0.161	0.506	0.292	0.25	0.042	0.131	0.028	0.029	0.029	0.03	0.031	0.03	0.029	0.029	0.029	0.029	0.03	0.029	0.029	0.03	0.029	0.03	0.03	0.029	0.029	0.028	0.028	0.029	0.029	0.029	0.03	0.03	0.029	0.03	0.029
2	0.22	0.119	0.232	0.274	0.143	0.31	0.066	0.203	0.304	0.482	0.137	0.238	0.268	0.25	0.161	0.506	0.292	0.25	0.042	0.131	0.028	0.029	0.029	0.03	0.031	0.03	0.029	0.029	0.029	0.029	0.03	0.029	0.029	0.03	0.029	0.03	0.03	0.029	0.029	0.028	0.028	0.029	0.029	0.029	0.03	0.03	0.029	0.03	0.029
1	0.22	0.119	0.232	0.274	0.143	0.31	0.066	0.203	0.304	0.482	0.137	0.238	0.268	0.25	0.161	0.506	0.292	0.25	0.042	0.131	0.028	0.029	0.029	0.03	0.031	0.03	0.029	0.029	0.029	0.029	0.03	0.029	0.029	0.03	0.029	0.03	0.03	0.029	0.029	0.028	0.028	0.029	0.029	0.029	0.03	0.03	0.029	0.03	0.029
2	0.22	0.119	0.232	0.274	0.143	0.31	0.066	0.203	0.304	0.482	0.137	0.238	0.268	0.25	0.161	0.506	0.292	0.25	0.042	0.131	0.028	0.029	0.029	0.03	0.031	0.03	0.029	0.029	0.029	0.029	0.03	0.029	0.029	0.03	0.029	0.03	0.03	0.029	0.029	0.028	0.028	0.029	0.029	0.029	0.03	0.03	0.029	0.03	0.029
2	0.22	0.119	0.232	0.274	0.143	0.31	0.066	0.203	0.304	0.482	0.137	0.238	0.268	0.25	0.161	0.506	0.292	0.25	0.042	0.131	0.028	0.029	0.029	0.03	0.031	0.03	0.029	0.029	0.029	0.029	0.03	0.029	0.029	0.03	0.029	0.03	0.03	0.029	0.029	0.028	0.028	0.029	0.029	0.029	0.03	0.03	0.029	0.03	0.029
2	0.22	0.119	0.232	0.274	0.143	0.31	0.066	0.203	0.304	0.482	0.137	0.238	0.268	0.25	0.161	0.506	0.292	0.25	0.042	0.131	0.028	0.029	0.029	0.03	0.031	0.03	0.029	0.029	0.029	0.029	0.03	0.029	0.029	0.03	0.029	0.03	0.03	0.029	0.029	0.028	0.028	0.029	0.029	0.029	0.03	0.03	0.029	0.03	0.029
2	0.22	0.119	0.232	0.274	0.143	0.31	0.066	0.203	0.304	0.482	0.137	0.238	0.268	0.25	0.161	0.506	0.292	0.25	0.042	0.131	0.028	0.029	0.029	0.03	0.031	0.03	0.029	0.029	0.029	0.029	0.03	0.029	0.029	0.03	0.029	0.03	0.03	0.029	0.029	0.028	0.028	0.029	0.029	0.029	0.03	0.03	0.029	0.03	0.029
2	0.22	0.119	0.232	0.274	0.143	0.31	0.066	0.203	0.304	0.482	0.137	0.238	0.268	0.25	0.161	0.506	0.292	0.25	0.042	0.131	0.028	0.029	0.029	0.03	0.031	0.03	0.029	0.029	0.029	0.029	0.03	0.029	0.029	0.03	0.029	0.03	0.03	0.029	0.029	0.028	0.028	0.029	0.029	0.029	0.03	0.03	0.029	0.03	0.029
3	0.22	0.119	0.232	0.274	0.143	0.31	0.066	0.203	0.304	0.482	0.137	0.238	0.268	0.25	0.161	0.506	0.292	0.25	0.042	0.131	0.028	0.029	0.029	0.03	0.031	0.03	0.029	0.029	0.029	0.029	0.03	0.029	0.029	0.03	0.029	0.03	0.03	0.029	0.029	0.028	0.028	0.029	0.029	0.029	0.03	0.03	0.029	0.03	0.029
2	0.22	0.119	0.232	0.274	0.143	0.31	0.066	0.203	0.304	0.482	0.137	0.238	0.268	0.25	0.161	0.506	0.292	0.25	0.042	0.131	0.028	0.029	0.029	0.03	0.031	0.03	0.029	0.029	0.029	0.029	0.03	0.029	0.029	0.03	0.029	0.03	0.03	0.029	0.029	0.028	0.028	0.029	0.029	0.029	0.03	0.03	0.029	0.03	0.029
2	0.22	0.119	0.232	0.274	0.143	0.31	0.066	0.203	0.304	0.482	0.137	0.238	0.268	0.25	0.161	0.506	0.292	0.25	0.042	0.131	0.028	0.029	0.029	0.03	0.031	0.03	0.029	0.029	0.029	0.029	0.03	0.029	0.029	0.03	0.029	0.03	0.03	0.029	0.029	0.028	0.028	0.029	0.029	0.029	0.03	0.03	0.029	0.03	0.029
2	0.22	0.119	0.232	0.274	0.143	0.31	0.066	0.203	0.304	0.482	0.137	0.238	0.268	0.25	0.161	0.506	0.292	0.25	0.042	0.131	0.028	0.029	0.029	0.03	0.031	0.03	0.029	0.029	0.029	0.029	0.03	0.029	0.029	0.03	0.029	0.03	0.03	0.029	0.029	0.028	0.028	0.029	0.029	0.029	0.03	0.03	0.029	0.03	0.029
1	0.22	0.119	0.232	0.274	0.143	0.31	0.066	0.203	0.304	0.482	0.137	0.238	0.268	0.25	0.161	0.506	0.292	0.25	0.042	0.131	0.028	0.029	0.029	0.03	0.031	0.03	0.029	0.029	0.029	0.029	0.03	0.029	0.029	0.03	0.029	0.03	0.03	0.029	0.029	0.028	0.028	0.029	0.029	0.029	0.03	0.03	0.029	0.03	0.029
3	0.22	0.119	0.232	0.274	0.143	0.31	0.066	0.203	0.304	0.482	0.137	0.238	0.268	0.25	0.161	0.506	0.292	0.25	0.042	0.131	0.028	0.029	0.029	0.03	0.031	0.03	0.029	0.029	0.029	0.029	0.03	0.029	0.029	0.03	0.029	0.03	0.03	0.029	0.029	0.028	0.028	0.029	0.029	0.029	0.03	0.03	0.029	0.03	0.029
2	0.22	0.119	0.232	0.274	0.143	0.31	0.066	0.203	0.304	0.482	0.137	0.238	0.268	0.25	0.161	0.506	0.292	0.25	0.042	0.131	0.028	0.029	0.029	0.03	0.031	0.03	0.029	0.029	0.029	0.029	0.03	0.029	0.029	0.03	0.029	0.03	0.03	0.029	0.029	0.028	0.028	0.029	0.029	0.029	0.03	0.03	0.029	0.03	0.029
2	0.22	0.119	0.232	0.274	0.143	0.31	0.066	0.203	0.304	0.482	0.137	0.238	0.268	0.25	0.161	0.506	0.292	0.25	0.042	0.131	0.028	0.029	0.029	0.03	0.031	0.03	0.029	0.029	0.029	0.029	0.03	0.029	0.029	0.03	0.029	0.03	0.03	0.029	0.029	0.028	0.028	0.029	0.029	0.029	0.03	0.03	0.029	0.03	0.029
2	0.22	0.119	0.232	0.274	0.143	0.31	0.066	0.203	0.304	0.482	0.137	0.238	0.268	0.25	0.161	0.506	0.292	0.25	0.042	0.131	0.028	0.029	0.029	0.03	0.031	0.03	0.029	0.029	0.029	0.029	0.03	0.029	0.029	0.03	0.029	0.03	0.03	0.029	0.029	0.028	0.028	0.029	0.029	0.029	0.03	0.03	0.029	0.03	0.029
2	0.22	0.119	0.232	0.274	0.143	0.31	0.066	0.203	0.304	0.482	0.137	0.238	0.268	0.25	0.161	0.506	0.292	0.25	0.042	0.131	0.028	0.029	0.029	0.03	0.031	0.03	0.029	0.029	0.029	0.029	0.03	0.029	0.029	0.03	0.029	0.03	0.03	0.029	0.029	0.028	0.028	0.029	0.029	0.029	0.03	0.03	0.029	0.03	0.029
2	0.22	0.119	0.232	0.274	0.143	0.31	0.066	0.203	0.304	0.482	0.137	0.238	0.268	0.25	0.161	0.506	0.292	0.25	0.042	0.131	0.028	0.029	0.029	0.03	0.031	0.03	0.029	0.029	0.029	0.029	0.03	0.029	0.029	0.03	0.029	0.03	0.03	0.029	0.029	0.028	0.028	0.029	0.029	0.029	0.03	0.03	0.029	0.03	0.029
2	0.22	0.119	0.232	0.274	0.143	0.31	0.066	0.203	0.304	0.482	0.137	0.238	0.268	0.25	0.161	0.506	0.292	0.25	0.042	0.131	0.028	0.029	0.029	0.03	0.031	0.03	0.029	0.029	0.029	0.029	0.03	0.029	0.029	0.03	0.029	0.03	0.03	0.029	0.029	0.028	0.028	0.029	0.029	0.029	0.03	0.03	0.029	0.03	0.029
3	0.22	0.119	0.232	0.274	0.143	0.31	0.066	0.203	0.304	0.482	0.137	0.238	0.268	0.25	0.161	0.506	0.292	0.25	0.042	0.131	0.028	0.029	0.029	0.03	0.031	0.03	0.029	0.029	0.029	0.029	0.03	0.029	0.029	0.03	0.029	0.03	0.03	0.029	0.029	0.028	0.028	0.029	0.029	0.029	0.03	0.03	0.029	0.03	0.029
2	0.22	0.119	0.232	0.274	0.143	0.31	0.066	0.203	0.304	0.482	0.137	0.238	0.268	0.25	0.161	0.506	0.292	0.25	0.042	0.131	0.028	0.029	0.029	0.03	0.031	0.03	0.029	0.029	0.029	0.029	0.03	0.029	0.029	0.03	0.029	0.03	0.03	0.029	0.029	0.028	0.028	0.029	0.029	0.029	0.03	0.03	0.029	0.03	0.029
2	0.22	0.119	0.232	0.274	0.143	0.31	0.066	0.203	0.304	0.482	0.137	0.238	0.268	0.25	0.161	0.506	0.292	0.25	0.042	0.131	0.028	0.029	0.029	0.03	0.031	0.03	0.029	0.029	0.029	0.029	0.03	0.029	0.029	0.03	0.029	0.03	0.03	0.029	0.029	0.028	0.028	0.029	0.029	0.029	0.03	0.03	0.029	0.03	0.029
2	0.22	0.119	0.232	0.274	0.143	0.31	0.066	0.203	0.304	0.482	0.137	0.238	0.268	0.25	0.161	0.506	0.292	0.25	0.042	0.131	0.028	0.029	0.029	0.03	0.031	0.03	0.029	0.029	0.029	0.029	0.03	0.029	0.029	0.03	0.029	0.03	0.03	0.029	0.029	0.028	0.028	0.029	0.029	0.029	0.03	0.03	0.029	0.03	0.029
1	0.22	0.119	0.232	0.274	0.143	0.31	0.066	0.203	0.304	0.482	0.137	0.238	0.268	0.25	0.161	0.506	0.292	0.25	0.042	0.131	0.028	0.029	0.029	0.03	0.031	0.03	0.029	0.029	0.029	0.029	0.03	0.029	0.029	0.03	0.029	0.03	0.03	0.029	0.029	0.028	0.028	0.029	0.029	0.029	0.03	0.03	0.029	0.03	0.029
2	0.22	0.119	0.232	0.274	0.143	0.31	0.066	0.203	0.304	0.482	0.137	0.238	0.268	0.25	0.161	0.506	0.292	0.25	0.042	0.131	0.028	0.029	0.029	0.03	0.031	0.03	0.029	0.029	0.029	0.029	0.03	0.029	0.029	0.03	0.029	0.03	0.03	0.029	0.029	0.028	0.028	0.029	0.029	0.029	0.03	0.03	0.029	0.03	0.029
1	0.22	0.119	0.232	0.274	0.143	0.31	0.066	0.203	0.304	0.482	0.137	0.238	0.268	0.25	0.161	0.506	0.292	0.25	0.042	0.131	0.028	0.029	0.029	0.03	0.031	0.03	0.029	0.029	0.029	0.029	0.03	0.029	0.029	0.03	0.029	0.03	0.03	0.029	0.029	0.028	0.028	0.029	0.029	0.029	0.03	0.03	0.029	0.03	0.029
2	0.22	0.119	0.232	0.274	0.143	0.31	0.066	0.203	0.304	0.482	0.137	0.238	0.268	0.25	0.161	0.506	0.292	0.25	0.042	0.131	0.028	0.029	0.029	0.03	0.031	0.03	0.029	0.029	0.029	0.029	0.03	0.029	0.029	0.03	0.029	0.03	0.03	0.029	0.029	0.028	0.028	0.029	0.029	0.029	0.03	0.03	0.029	0.03	0.029
2	0.22	0.119	0.232	0.274	0.143	0.31	0.066	0.203	0.304	0.482	0.137	0.238	0.268	0.25	0.161	0.506	0.292	0.25	0.042	0.131	0.028	0.029	0.029	0.03	0.031	0.03	0.029	0.029	0.029	0.029	0.03	0.029	0.029	0.03	0.029	0.03	0.03	0.029	0.029	0.028	0.028	0.029	0.029	0.029	0.03	0.03	0.029	0.03	0.029
2	0.22	0.119	0.232	0.274	0.143	0.31	0.066	0.203	0.304	0.482	0.137	0.238	0.268	0.25	0.161	0.506	0.292	0.25	0.042	0.131	0.028	0.029	0.029	0.03	0.031	0.03	0.029	0.029	0.029	0.029	0.03	0.029	0.029	0.03	0.029	0.03	0.03	0.029	0.029	0.028	0.028	0.029	0.029	0.029	0.03	0.03	0.029	0.03	0.029
2	0.22	0.119	0.232	0.274	0.143	0.31	0.066	0.203	0.304	0.482	0.137	0.238	0.268	0.25	0.161	0.506	0.292	0.25	0.042	0.131	0.028	0.029	0.029	0.03	0.031	0.03	0.029	0.029	0.029	0.029	0.03	0.029	0.029	0.03	0.029	0.03	0.03	0.029	0.029	0.028	0.028	0.029	0.029	0.029	0.03	0.03	0.029	0.03	0.029
1	0.22	0.119	0.232	0.274	0.143	0.31	0.066	0.203	0.304	0.482	0.137	0.238	0.268	0.25	0.161	0.506	0.292	0.25	0.042	0.131	0.028	0.029	0.029	0.03	0.031	0.03	0.029	0.029	0.029	0.029	0.03	0.029	0.029	0.03	0.029	0.03	0.03	0.029	0.029	0.028	0.028	0.029	0.029	0.029	0.03	0.03	0.029	0.03	0.029
1	0.22	0.119	0.232	0.274	0.143	0.31	0.066	0.203	0.304	0.482	0.137	0.238	0.268	0.25	0.161	0.506	0.292	0.25	0.042	0.131	0.028	0.029	0.029	0.03	0.031	0.03	0.029	0.029	0.029	0.029	0.03	0.029	0.029	0.03	0.029	0.03	0.03	0.029	0.029	0.028	0.028	0.029	0.029	0.029	0.03	0.03	0.029	0.03	0.029
2	0.22	0.119	0.232	0.274	0.143	0.31	0.066	0.203	0.304	0.482	0.137	0.238	0.268	0.25	0.161	0.506	0.292	0.25	0.042	0.131	0.028	0.029	0.029	0.03	0.031	0.03	0.029	0.029	0.029	0.029	0.03	0.029	0.029	0.03	0.029	0.03	0.03	0.029	0.029	0.028	0.028	0.029	0.029	0.029	0.03	0.03	0.029	0.03	0.029
2	0.22	0.119	0.232	0.274	0.143	0.31	0.066	0.203	0.304	0.482	0.137	0.238	0.268	0.25	0.161	0.506	0.292	0.25	0.042	0.131	0.028	0.029	0.029	0.03	0.031	0.03	0.029	0.029	0.029	0.029	0.03	0.029	0.029	0.03	0.029	0.03	0.03	0.029	0.029	0.028	0.028	0.029	0.029	0.029	0.03	0.03	0.029	0.03	0.029
2	0.22	0.119	0.232	0.274	0.143	0.31	0.066	0.203	0.304	0.482	0.137	0.238	0.268	0.25	0.161	0.506	0.292	0.25	0.042	0.131	0.028	0.029	0.029	0.03	0.031	0.03	0.029	0.029	0.029	0.029	0.03	0.029	0.029	0.03	0.029	0.03	0.03	0.029	0.029	0.028	0.028	0.029	0.029	0.029	0.03	0.03	0.029	0.03	0.029
1	0.22	0.119	0.232	0.274	0.143	0.31	0.066	0.203	0.304	0.482	0.137	0.238	0.268	0.25	0.161	0.506	0.292	0.25	0.042	0.131	0.028	0.029	0.029	0.03	0.031	0.03	0.029	0.029	0.029	0.029	0.03	0.029	0.029	0.03	0.029	0.03	0.03	0.029	0.029	0.028	0.028	0.029	0.029	0.029	0.03	0.03	0.029	0.03	0.029
1	0.22	0.119	0.232	0.274	0.143	0.31	0.066	0.203	0.304	0.482	0.137	0.238	0.268	0.25	0.161	0.506	0.292	0.25	0.042	0.131	0.028	0.029	0.029	0.03	0.031	0.03	0.029	0.029	0.029	0.029	0.03	0.029	0.029	0.03	0.029	0.03	0.03	0.029	0.029	0.028	0.028	0.029	0.029	0.029	0.03	0.03	0.029	0.03	0.029
1	0.22	0.119	0.232	0.274	0.143	0.31	0.066	0.203	0.304	0.482	0.137	0.238	0.268	0.25	0.161	0.506	0.292	0.25	0.042	0.131	0.028	0.029	0.029	0.03	0.031	0.03	0.029	0.029	0.029	0.029	0.03	0.029	0.029	0.03	0.029	0.03	0.03	0.029	0.029	0.028	0.028	0.029	0.029	0.029	0.03	0.03	0.029	0.03	0.029
1	0.22	0.119	0.232	0.274	0.143	0.31	0.066	0.203	0.304	0.482	0.137	0.238	0.268	0.25	0.161	0.506	0.292	0.25	0.042	0.131	0.028	0.029	0.029	0.03	0.031	0.03	0.029	0.029	0.029	0.029	0.03	0.029	0.029	0.03	0.029	0.03	0.03	0.029	0.029	0.028	0.028	0.029	0.029	0.029	0.03	0.03	0.029	0.03	0.029
1	0.22	0.119	0.232	0.274	0.143	0.31	0.066	0.203	0.304	0.482	0.137	0.238	0.268	0.25	0.161	0.506	0.292	0.25	0.042	0.131	0.028	0.029	0.029	0.03	0.031	0.03	0.029	0.029	0.029	0.029	0.03	0.029	0.029	0.03	0.029	0.03	0.03	0.029	0.029	0.028	0.028	0.029	0.029	0.029	0.03	0.03	0.029	0.03	0.029
1	0.22	0.119	0.232	0.274	0.143	0.31	0.066	0.203	0.304	0.482	0.137	0.238	0.268	0.25	0.161	0.506	0.292	0.25	0.042	0.131	0.028	0.029	0.029	0.03	0.031	0.03	0.029	0.029	0.029	0.029	0.03	0.029	0.029	0.03	0.029	0.03	0.03	0.029	0.029	0.028	0.028	0.029	0.029	0.029	0.03	0.03	0.029	0.03	0.029
1	0.22	0.119	0.232	0.274	0.143	0.31	0.066	0.203	0.304	0.482	0.137	0.238	0.268	0.25	0.161	0.506	0.292	0.25	0.042	0.131	0.028	0.029	0.029	0.03	0.031	0.03	0.029	0.029	0.029	0.029	0.03	0.029	0.029	0.03	0.029	0.03	0.03	0.029	0.029	0.028	0.028	0.029	0.029	0.029	0.03	0.03	0.029	0.03	0.029
2	0.22	0.119	0.232	0.274	0.143	0.31	0.066	0.203	0.304	0.482	0.137	0.238	0.268	0.25	0.161	0.506	0.292	0.25	0.042	0.131	0.028	0.029	0.029	0.03	0.031	0.03	0.029	0.029	0.029	0.029	0.03	0.029	0.029	0.03	0.029	0.03	0.03	0.029	0.029	0.028	0.028	0.029	0.029	0.029	0.03	0.03	0.029	0.03	0.029
2	0.22	0.119	0.232	0.274	0.143	0.31	0.066	0.203	0.304	0.482	0.137	0.238	0.268	0.25	0.161	0.506	0.292	0.25	0.042	0.131	0.028	0.029	0.029	0.03	0.031	0.03	0.029	0.029	0.029	0.029	0.03	0.029	0.029	0.03	0.029	0.03	0.03	0.029	0.029	0.028	0.028	0.029	0.029	0.029	0.03	0.03	0.029	0.03	0.029
2	0.22	0.119	0.232	0.274	0.143	0.31	0.066	0.203	0.304	0.482	0.137	0.238	0.268	0.25	0.161	0.506	0.292	0.25	0.042	0.131	0.028	0.029	0.029	0.03	0.031	0.03	0.029	0.029	0.029	0.029	0.03	0.029	0.029	0.03	0.029	0.03	0.03	0.029	0.029	0.028	0.028	0.029	0.029	0.029	0.03	0.03	0.029	0.03	0.029
1	0.22	0.119	0.232	0.274	0.143	0.31	0.066	0.203	0.304	0.482	0.137	0.238	0.268	0.25	0.161	0.506	0.292	0.25	0.042	0.131	0.028	0.029	0.029	0.03	0.031	0.03	0.029	0.029	0.029	0.029	0.03	0.029	0.029	0.03	0.029	0.03	0.03	0.029	0.029	0.028	0.028	0.029	0.029	0.029	0.03	0.03	0.029	0.03	0.029
1	0.22	0.119	0.232	0.274	0.143	0.31	0.066	0.203	0.304	0.482	0.137	0.238	0.268	0.25	0.161	0.506	0.292	0.25	0.042	0.131	0.028	0.029	0.029	0.03	0.031	0.03	0.029	0.029	0.029	0.029	0.03	0.029	0.029	0.03	0.029	0.03	0.03	0.029	0.029	0.028	0.028	0.029	0.029	0.029	0.03	0.03	0.029	0.03	0.029
2	0.22	0.119	0.232	0.274	0.143	0.31	0.066	0.203	0.304	0.482	0.137	0.238	0.268	0.25	0.161	0.506	0.292	0.25	0.042	0.131	0.028	0.029	0.029	0.03	0.031	0.03	0.029	0.029	0.029	0.029	0.03	0.029	0.029	0.03	0.029	0.03	0.03	0.029	0.029	0.028	0.028	0.029	0.029	0.029	0.03	0.03	0.029	0.03	0.029
2	0.22	0.119	0.232	0.274	0.143	0.31	0.066	0.203	0.304	0.482	0.137	0.238	0.268	0.25	0.161	0.506	0.292	0.25	0.042	0.131	0.028	0.029	0.029	0.03	0.031	0.03	0.029	0.029	0.029	0.029	0.03	0.029	0.029	0.03	0.029	0.03	0.03	0.029	0.029	0.028	0.028	0.029	0.029	0.029	0.03	0.03	0.029	0.03	0.029
2	0.22	0.119	0.232	0.274	0.143	0.31	0.066	0.203	0.304	0.482	0.137	0.238	0.268	0.25	0.161	0.506	0.292	0.25	0.042	0.131	0.028	0.029	0.029	0.03	0.031	0.03	0.029	0.029	0.029	0.029	0.03	0.029	0.029	0.03	0.029	0.03	0.03	0.029	0.029	0.028	0.028	0.029	0.029	0.029	0.03	0.03	0.029	0.03	0.029
3	0.22	0.119	0.232	0.274	0.143	0.31	0.066	0.203	0.304	0.482	0.137	0.238	0.268	0.25	0.161	0.506	0.292	0.25	0.042	0.131	0.028	0.029	0.029	0.03	0.031	0.03	0.029	0.029	0.029	0.029	0.03	0.029	0.029	0.03	0.029	0.03	0.03	0.029	0.029	0.028	0.028	0.029	0.029	0.029	0.03	0.03	0.029	0.03	0.029
2	0.22	0.119	0.232	0.274	0.143	0.31	0.066	0.203	0.304	0.482	0.137	0.238	0.268	0.25	0.161	0.506	0.292	0.25	0.042	0.131	0.028	0.029	0.029	0.03	0.031	0.03	0.029	0.029	0.029	0.029	0.03	0.029	0.029	0.03	0.029	0.03	0.03	0.029	0.029	0.028	0.028	0.029	0.029	0.029	0.03	0.03	0.029	0.03	0.029
3	0.22	0.119	0.232	0.274	0.143	0.31	0.066	0.203	0.304	0.482	0.137	0.238	0.268	0.25	0.161	0.506	0.292	0.25	0.042	0.131	0.028	0.029	0.029	0.03	0.031	0.03	0.029	0.029	0.029	0.029	0.03	0.029	0.029	0.03	0.029	0.03	0.03	0.029	0.029	0.028	0.028	0.029	0.029	0.029	0.03	0.03	0.029	0.03	0.029
2	0.22	0.119	0.232	0.274	0.143	0.31	0.066	0.203	0.304	0.482	0.137	0.238	0.268	0.25	0.161	0.506	0.292	0.25	0.042	0.131	0.028	0.029	0.029	0.03	0.031	0.03	0.029	0.029	0.029	0.029	0.03	0.029	0.029	0.03	0.029	0.03	0.03	0.029	0.029	0.028	0.028	0.029	0.029	0.029	0.03	0.03	0.029	0.03	0.029
2	0.22	0.119	0.232	0.274	0.143	0.31	0.066	0.203	0.304	0.482	0.137	0.238	0.268	0.25	0.161	0.506	0.292	0.25	0.042	0.131	0.028	0.029	0.029	0.03	0.031	0.03	0.029	0.029	0.029	0.029	0.03	0.029	0.029	0.03	0.029	0.03	0.03	0.029	0.029	0.028	0.028	0.029	0.029	0.029	0.03	0.03	0.029	0.03	0.029
2	0.22	0.119	0.232	0.274	0.143	0.31	0.066	0.203	0.304	0.482	0.137	0.238	0.268	0.25	0.161	0.506	0.292	0.25	0.042	0.131	0.028	0.029	0.029	0.03	0.031	0.03	0.029	0.029	0.029	0.029	0.03	0.029	0.029	0.03	0.029	0.03	0.03	0.029	0.029	0.028	0.028	0.029	0.029	0.029	0.03	0.03	0.029	0.03	0.029
2	0.22	0.119	0.232	0.274	0.143	0.31	0.066	0.203	0.304	0.482	0.137	0.238	0.268	0.25	0.161	0.506	0.292	0.25	0.042	0.131	0.028	0.029	0.029	0.03	0.031	0.03	0.029	0.029	0.029	0.029	0.03	0.029	0.029	0.03	0.029	0.03	0.03	0.029	0.029	0.028	0.028	0.029	0.029	0.029	0.03	0.03	0.029	0.03	0.029
2	0.22	0.119	0.232	0.274	0.143	0.31	0.066	0.203	0.304	0.482	0.137	0.238	0.268	0.25	0.161	0.506	0.292	0.25	0.042	0.131	0.028	0.029	0.029	0.03	0.031	0.03	0.029	0.029	0.029	0.029	0.03	0.029	0.029	0.03	0.029	0.03	0.03	0.029	0.029	0.028	0.028	0.029	0.029	0.029	0.03	0.03	0.029	0.03	0.029
2	0.22	0.119	0.232	0.274	0.143	0.31	0.066	0.203	0.304	0.482	0.137	0.238	0.268	0.25	0.161	0.506	0.292	0.25	0.042	0.131	0.028	0.029	0.029	0.03	0.031	0.03	0.029	0.029	0.029	0.029	0.03	0.029	0.029	0.03	0.029	0.03	0.03	0.029	0.029	0.028	0.028	0.029	0.029	0.029	0.03	0.03	0.029	0.03	0.029
2	0.22	0.119	0.232	0.274	0.143	0.31	0.066	0.203	0.304	0.482	0.137	0.238	0.268	0.25	0.161	0.506	0.292	0.25	0.042	0.131	0.028	0.029	0.029	0.03	0.031	0.03	0.029	0.029	0.029	0.029	0.03	0.029	0.029	0.03	0.029	0.03	0.03	0.029	0.029	0.028	0.028	0.029	0.029	0.029	0.03	0.03	0.029	0.03	0.029
2	0.22	0.119	0.232	0.274	0.143	0.31	0.066	0.203	0.304	0.482	0.137	0.238	0.268	0.25	0.161	0.506	0.292	0.25	0.042	0.131	0.028	0.029	0.029	0.03	0.031	0.03	0.029	0.029	0.029	0.029	0.03	0.029	0.029	0.03	0.029	0.03	0.03	0.029	0.029	0.028	0.028	0.029	0.029	0.029	0.03	0.03	0.029	0.03	0.029
2	0.22	0.119	0.232	0.274	0.143	0.31	0.066	0.203	0.304	0.482	0.137	0.238	0.268	0.25	0.161	0.506	0.292	0.25	0.042	0.131	0.028	0.029	0.029	0.03	0.031	0.03	0.029	0.029	0.029	0.029	0.03	0.029	0.029	0.03	0.029	0.03	0.03	0.029	0.029	0.028	0.028	0.029	0.029	0.029	0.03	0.03	0.029	0.03	0.029
2	0.22	0.119	0.232	0.274	0.143	0.31	0.066	0.203	0.304	0.482	0.137	0.238	0.268	0.25	0.161	0.506	0.292	0.25	0.042	0.131	0.028	0.029	0.029	0.03	0.031	0.03	0.029	0.029	0.029	0.029	0.03	0.029	0.029	0.03	0.029	0.03	0.03	0.029	0.029	0.028	0.028	0.029	0.029	0.029	0.03	0.03	0.029	0.03	0.029
2	0.22	0.119	0.232	0.274	0.143	0.31	0.066	0.203	0.304	0.482	0.137	0.238	0.268	0.25	0.161	0.506	0.292	0.25	0.042	0.131	0.028	0.029	0.029	0.03	0.031	0.03	0.029	0.029	0.029	0.029	0.03	0.029	0.029	0.03	0.029	0.03	0.03	0.029	0.029	0.028	0.028	0.029	0.029	0.029	0.03	0.03	0.029	0.03	0.029
2	0.22	0.119	0.232	0.274	0.143	0.31	0.066	0.203	0.304	0.482	0.137	0.238	0.268	0.25	0.161	0.506	0.292	0.25	0.042	0.131	0.028	0.029	0.029	0.03	0.031	0.03	0.029	0.029	0.029	0.029	0.03	0.029	0.029	0.03	0.029	0.03	0.03	0.029	0.029	0.028	0.028	0.029	0.029	0.029	0.03	0.03	0.029	0.03	0.029
2	0.22	0.119	0.232	0.274	0.143	0.31	0.066	0.203	0.304	0.482	0.137	0.238	0.268	0.25	0.161	0.506	0.292	0.25	0.042	0.131	0.028	0.029	0.029	0.03	0.031	0.03	0.029	0.029	0.029	0.029	0.03	0.029	0.029	0.03	0.029	0.03	0.03	0.029	0.029	0.028	0.028	0.029	0.029	0.029	0.03	0.03	0.029	0.03	0.029
2	0.22	0.119	0.232	0.274	0.143	0.31	0.066	0.203	0.304	0.482	0.137	0.238	0.268	0.25	0.161	0.506	0.292	0.25	0.042	0.131	0.028	0.029	0.029	0.03	0.031	0.03	0.029	0.029	0.029	0.029	0.03	0.029	0.029	0.03	0.029	0.03	0.03	0.029	0.029	0.028	0.028	0.029	0.029	0.029	0.03	0.03	0.029	0.03	0.029
3	0.22	0.119	0.232	0.274	0.143	0.31	0.066	0.203	0.304	0.482	0.137	0.238	0.268	0.25	0.161	0.506	0.292	0.25	0.042	0.131	0.028	0.029	0.029	0.03	0.031	0.03	0.029	0.029	0.029	0.029	0.03	0.029	0.029	0.03	0.029	0.03	0.03	0.029	0.029	0.028	0.028	0.029	0.029	0.029	0.03	0.03	0.029	0.03	0.029
2	0.22	0.119	0.232	0.274	0.143	0.31	0.066	0.203	0.304	0.482	0.137	0.238	0.268	0.25	0.161	0.506	0.292	0.25	0.042	0.131	0.028	0.029	0.029	0.03	0.031	0.03	0.029	0.029	0.029	0.029	0.03	0.029	0.029	0.03	0.029	0.03	0.03	0.029	0.029	0.028	0.028	0.029	0.029	0.029	0.03	0.03	0.029	0.03	0.029
2	0.22	0.119	0.232	0.274	0.143	0.31	0.066	0.203	0.304	0.482	0.137	0.238	0.268	0.25	0.161	0.506	0.292	0.25	0.042	0.131	0.028	0.029	0.029	0.03	0.031	0.03	0.029	0.029	0.029	0.029	0.03	0.029	0.029	0.03	0.029	0.03	0.03	0.029	0.029	0.028	0.028	0.029	0.029	0.029	0.03	0.03	0.029	0.03	0.029
2	0.22	0.119	0.232	0.274	0.143	0.31	0.066	0.203	0.304	0.482	0.137	0.238	0.268	0.25	0.161	0.506	0.292	0.25	0.042	0.131	0.028	0.029	0.029	0.03	0.031	0.03	0.029	0.029	0.029	0.029	0.03	0.029	0.029	0.03	0.029	0.03	0.03	0.029	0.029	0.028	0.028	0.029	0.029	0.029	0.03	0.03	0.029	0.03	0.029
2	0.22	0.119	0.232	0.274	0.143	0.31	0.066	0.203	0.304	0.482	0.137	0.238	0.268	0.25	0.161	0.506	0.292	0.25	0.042	0.131	0.028	0.029	0.029	0.03	0.031	0.03	0.029	0.029	0.029	0.029	0.03	0.029	0.029	0.03	0.029	0.03	0.03	0.029	0.029	0.028	0.028	0.029	0.029	0.029	0.03	0.03	0.029	0.03	0.029
1	0.22	0.119	0.232	0.274	0.143	0.31	0.066	0.203	0.304	0.482	0.137	0.238	0.268	0.25	0.161	0.506	0.292	0.25	0.042	0.131	0.028	0.029	0.029	0.03	0.031	0.03	0.029	0.029	0.029	0.029	0.03	0.029	0.029	0.03	0.029	0.03	0.03	0.029	0.029	0.028	0.028	0.029	0.029	0.029	0.03	0.03	0.029	0.03	0.029
2	0.22	0.119	0.232	0.274	0.143	0.31	0.066	0.203	0.304	0.482	0.137	0.238	0.268	0.25	0.161	0.506	0.292	0.25	0.042	0.131	0.028	0.029	0.029	0.03	0.031	0.03	0.029	0.029	0.029	0.029	0.03	0.029	0.029	0.03	0.029	0.03	0.03	0.029	0.029	0.028	0.028	0.029	0.029	0.029	0.03	0.03	0.029	0.03	0.029
1	0.22	0.119	0.232	0.274	0.143	0.31	0.066	0.203	0.304	0.482	0.137	0.238	0.268	0.25	0.161	0.506	0.292	0.25	0.042	0.131	0.028	0.029	0.029	0.03	0.031	0.03	0.029	0.029	0.029	0.029	0.03	0.029	0.029	0.03	0.029	0.03	0.03	0.029	0.029	0.028	0.028	0.029	0.029	0.029	0.03	0.03	0.029	0.03	0.029
2	0.22	0.119	0.232	0.274	0.143	0.31	0.066	0.203	0.304	0.482	0.137	0.238	0.268	0.25	0.161	0.506	0.292	0.25	0.042	0.131	0.028	0.029	0.029	0.03	0.031	0.03	0.029	0.029	0.029	0.029	0.03	0.029	0.029	0.03	0.029	0.03	0.03	0.029	0.029	0.028	0.028	0.029	0.029	0.029	0.03	0.03	0.029	0.03	0.029
2	0.22	0.119	0.232	0.274	0.143	0.31	0.066	0.203	0.304	0.482	0.137	0.238	0.268	0.25	0.161	0.506	0.292	0.25	0.042	0.131	0.028	0.029	0.029	0.03	0.031	0.03	0.029	0.029	0.029	0.029	0.03	0.029	0.029	0.03	0.029	0.03	0.03	0.029	0.029	0.028	0.028	0.029	0.029	0.029	0.03	0.03	0.029	0.03	0.029
1	0.22	0.119	0.232	0.274	0.143	0.31	0.066	0.203	0.304	0.482	0.137	0.238	0.268	0.25	0.161	0.506	0.292	0.25	0.042	0.131	0.028	0.029	0.029	0.03	0.031	0.03	0.029	0.029	0.029	0.029	0.03	0.029	0.029	0.03	0.029	0.03	0.03	0.029	0.029	0.028	0.028	0.029	0.029	0.029	0.03	0.03	0.029	0.03	0.029
2	0.22	0.119	0.232	0.274	0.143	0.31	0.066	0.203	0.304	0.482	0.137	0.238	0.268	0.25	0.161	0.506	0.292	0.25	0.042	0.131	0.028	0.029	0.029	0.03	0.031	0.03	0.029	0.029	0.029	0.029	0.03	0.029	0.029	0.03	0.029	0.03	0.03	0.029	0.029	0.028	0.028	0.029	0.029	0.029	0.03	0.03	0.029	0.03	0.029
2	0.22	0.119	0.232	0.274	0.143	0.31	0.066	0.203	0.304	0.482	0.137	0.238	0.268	0.25	0.161	0.506	0.292	0.25	0.042	0.131	0.028	0.029	0.029	0.03	0.031	0.03	0.029	0.029	0.029	0.029	0.03	0.029	0.029	0.03	0.029	0.03	0.03	0.029	0.029	0.028	0.028	0.029	0.029	0.029	0.03	0.03	0.029	0.03	0.029
2	0.22	0.119	0.232	0.274	0.143	0.31	0.066	0.203	0.304	0.482	0.137	0.238	0.268	0.25	0.161	0.506	0.292	0.25	0.042	0.131	0.028	0.029	0.029	0.03	0.031	0.03	0.029	0.029	0.029	0.029	0.03	0.029	0.029	0.03	0.029	0.03	0.03	0.029	0.029	0.028	0.028	0.029	0.029	0.029	0.03	0.03	0.029	0.03	0.029
3	0.22	0.119	0.232	0.274	0.143	0.31	0.066	0.203	0.304	0.482	0.137	0.238	0.268	0.25	0.161	0.506	0.292	0.25	0.042	0.131	0.028	0.029	0.029	0.03	0.031	0.03	0.029	0.029	0.029	0.029	0.03	0.029	0.029	0.03	0.029	0.03	0.03	0.029	0.029	0.028	0.028	0.029	0.029	0.029	0.03	0.03	0.029	0.03	0.029
3	0.22	0.119	0.232	0.274	0.143	0.31	0.066	0.203	0.304	0.482	0.137	0.238	0.268	0.25	0.161	0.506	0.292	0.25	0.042	0.131	0.028	0.029	0.029	0.03	0.031	0.03	0.029	0.029	0.029	0.029	0.03	0.029	0.029	0.03	0.029	0.03	0.03	0.029	0.029	0.028	0.028	0.029	0.029	0.029	0.03	0.03	0.029	0.03	0.029
2	0.22	0.119	0.232	0.274	0.143	0.31	0.066	0.203	0.304	0.482	0.137	0.238	0.268	0.25	0.161	0.506	0.292	0.25	0.042	0.131	0.028	0.029	0.029	0.03	0.031	0.03	0.029	0.029	0.029	0.029	0.03	0.029	0.029	0.03	0.029	0.03	0.03	0.029	0.029	0.028	0.028	0.029	0.029	0.029	0.03	0.03	0.029	0.03	0.029
3	0.22	0.119	0.232	0.274	0.143	0.31	0.066	0.203	0.304	0.482	0.137	0.238	0.268	0.25	0.161	0.506	0.292	0.25	0.042	0.131	0.028	0.029	0.029	0.03	0.031	0.03	0.029	0.029	0.029	0.029	0.03	0.029	0.029	0.03	0.029	0.03	0.03	0.029	0.029	0.028	0.028	0.029	0.029	0.029	0.03	0.03	0.029	0.03	0.029
2	0.22	0.119	0.232	0.274	0.143	0.31	0.066	0.203	0.304	0.482	0.137	0.238	0.268	0.25	0.161	0.506	0.292	0.25	0.042	0.131	0.028	0.029	0.029	0.03	0.031	0.03	0.029	0.029	0.029	0.029	0.03	0.029	0.029	0.03	0.029	0.03	0.03	0.029	0.029	0.028	0.028	0.029	0.029	0.029	0.03	0.03	0.029	0.03	0.029
2	0.22	0.119	0.232	0.274	0.143	0.31	0.066	0.203	0.304	0.482	0.137	0.238	0.268	0.25	0.161	0.506	0.292	0.25	0.042	0.131	0.028	0.029	0.029	0.03	0.031	0.03	0.029	0.029	0.029	0.029	0.03	0.029	0.029	0.03	0.029	0.03	0.03	0.029	0.029	0.028	0.028	0.029	0.029	0.029	0.03	0.03	0.029	0.03	0.029
1	0.22	0.119	0.232	0.274	0.143	0.31	0.066	0.203	0.304	0.482	0.137	0.238	0.268	0.25	0.161	0.506	0.292	0.25	0.042	0.131	0.028	0.029	0.029	0.03	0.031	0.03	0.029	0.029	0.029	0.029	0.03	0.029	0.029	0.03	0.029	0.03	0.03	0.029	0.029	0.028	0.028	0.029	0.029	0.029	0.03	0.03	0.029	0.03	0.029
2	0.22	0.119	0.232	0.274	0.143	0.31	0.066	0.203	0.304	0.482	0.137	0.238	0.268	0.25	0.161	0.506	0.292	0.25	0.042	0.131	0.028	0.029	0.029	0.03	0.031	0.03	0.029	0.029	0.029	0.029	0.03	0.029	0.029	0.03	0.029	0.03	0.03	0.029	0.029	0.028	0.028	0.029	0.029	0.029	0.03	0.03	0.029	0.03	0.029
2	0.22	0.119	0.232	0.274	0.143	0.31	0.066	0.203	0.304	0.482	0.137	0.238	0.268	0.25	0.161	0.506	0.292	0.25	0.042	0.131	0.028	0.029	0.029	0.03	0.031	0.03	0.029	0.029	0.029	0.029	0.03	0.029	0.029	0.03	0.029	0.03	0.03	0.029	0.029	0.028	0.028	0.029	0.029	0.029	0.03	0.03	0.029	0.03	0.029
2	0.22	0.119	0.232	0.274	0.143	0.31	0.066	0.203	0.304	0.482	0.137	0.238	0.268	0.25	0.161	0.506	0.292	0.25	0.042	0.131	0.028	0.029	0.029	0.03	0.031	0.03	0.029	0.029	0.029	0.029	0.03	0.029	0.029	0.03	0.029	0.03	0.03	0.029	0.029	0.028	0.028	0.029	0.029	0.029	0.03	0.03	0.029	0.03	0.029
2	0.22	0.119	0.232	0.274	0.143	0.31	0.066	0.203	0.304	0.482	0.137	0.238	0.268	0.25	0.161	0.506	0.292	0.25	0.042	0.131	0.028	0.029	0.029	0.03	0.031	0.03	0.029	0.029	0.029	0.029	0.03	0.029	0.029	0.03	0.029	0.03	0.03	0.029	0.029	0.028	0.028	0.029	0.029	0.029	0.03	0.03	0.029	0.03	0.029
3	0.22	0.119	0.232	0.274	0.143	0.31	0.066	0.203	0.304	0.482	0.137	0.238	0.268	0.25	0.161	0.506	0.292	0.25	0.042	0.131	0.028	0.029	0.029	0.03	0.031	0.03	0.029	0.029	0.029	0.029	0.03	0.029	0.029	0.03	0.029	0.03	0.03	0.029	0.029	0.028	0.028	0.029	0.029	0.029	0.03	0.03	0.029	0.03	0.029
2	0.22	0.119	0.232	0.274	0.143	0.31	0.066	0.203	0.304	0.482	0.137	0.238	0.268	0.25	0.161	0.506	0.292	0.25	0.042	0.131	0.028	0.029	0.029	0.03	0.031	0.03	0.029	0.029	0.029	0.029	0.03	0.029	0.029	0.03	0.029	0.03	0.03	0.029	0.029	0.028	0.028	0.029	0.029	0.029	0.03	0.03	0.029	0.03	0.029
1	0.22	0.119	0.232	0.274	0.143	0.31	0.066	0.203	0.304	0.482	0.137	0.238	0.268	0.25	0.161	0.506	0.292	0.25	0.042	0.131	0.028	0.029	0.029	0.03	0.031	0.03	0.029	0.029	0.029	0.029	0.03	0.029	0.029	0.03	0.029	0.03	0.03	0.029	0.029	0.028	0.028	0.029	0.029	0.029	0.03	0.03	0.029	0.03	0.029
2	0.22	0.119	0.232	0.274	0.143	0.31	0.066	0.203	0.304	0.482	0.137	0.238	0.268	0.25	0.161	0.506	0.292	0.25	0.042	0.131	0.028	0.029	0.029	0.03	0.031	0.03	0.029	0.029	0.029	0.029	0.03	0.029	0.029	0.03	0.029	0.03	0.03	0.029	0.029	0.028	0.028	0.029	0.029	0.029	0.03	0.03	0.029	0.03	0.029
2	0.22	0.119	0.232	0.274	0.143	0.31	0.066	0.203	0.304	0.482	0.137	0.238	0.268	0.25	0.161	0.506	0.292	0.25	0.042	0.131	0.028	0.029	0.029	0.03	0.031	0.03	0.029	0.029	0.029	0.029	0.03	0.029	0.029	0.03	0.029	0.03	0.03	0.029	0.029	0.028	0.028	0.029	0.029	0.029	0.03	0.03	0.029	0.03	0.029
2	0.22	0.119	0.232	0.274	0.143	0.31	0.066	0.203	0.304	0.482	0.137	0.238	0.268	0.25	0.161	0.506	0.292	0.25	0.042	0.131	0.028	0.029	0.029	0.03	0.031	0.03	0.029	0.029	0.029	0.029	0.03	0.029	0.029	0.03	0.029	0.03	0.03	0.029	0.029	0.028	0.028	0.029	0.029	0.029	0.03	0.03	0.029	0.03	0.029
2	0.22	0.119	0.232	0.274	0.143	0.31	0.066	0.203	0.304	0.482	0.137	0.238	0.268	0.25	0.161	0.506	0.292	0.25	0.042	0.131	0.028	0.029	0.029	0.03	0.031	0.03	0.029	0.029	0.029	0.029	0.03	0.029	0.029	0.03	0.029	0.03	0.03	0.029	0.029	0.028	0.028	0.029	0.029	0.029	0.03	0.03	0.029	0.03	0.029
2	0.22	0.119	0.232	0.274	0.143	0.31	0.066	0.203	0.304	0.482	0.137	0.238	0.268	0.25	0.161	0.506	0.292	0.25	0.042	0.131	0.028	0.029	0.029	0.03	0.031	0.03	0.029	0.029	0.029	0.029	0.03	0.029	0.029	0.03	0.029	0.03	0.03	0.029	0.029	0.028	0.028	0.029	0.029	0.029	0.03	0.03	0.029	0.03	0.029
2	0.22	0.119	0.232	0.274	0.143	0.31	0.066	0.203	0.304	0.482	0.137	0.238	0.268	0.25	0.161	0.506	0.292	0.25	0.042	0.131	0.028	0.029	0.029	0.03	0.031	0.03	0.029	0.029	0.029	0.029	0.03	0.029	0.029	0.03	0.029	0.03	0.03	0.029	0.029	0.028	0.028	0.029	0.029	0.029	0.03	0.03	0.029	0.03	0.029
3	0.22	0.119	0.232	0.274	0.143	0.31	0.066	0.203	0.304	0.482	0.137	0.238	0.268	0.25	0.161	0.506	0.292	0.25	0.042	0.131	0.028	0.029	0.029	0.03	0.031	0.03	0.029	0.029	0.029	0.029	0.03	0.029	0.029	0.03	0.029	0.03	0.03	0.029	0.029	0.028	0.028	0.029	0.029	0.029	0.03	0.03	0.029	0.03	0.029
3	0.22	0.119	0.232	0.274	0.143	0.31	0.066	0.203	0.304	0.482	0.137	0.238	0.268	0.25	0.161	0.506	0.292	0.25	0.042	0.131	0.028	0.029	0.029	0.03	0.031	0.03	0.029	0.029	0.029	0.029	0.03	0.029	0.029	0.03	0.029	0.03	0.03	0.029	0.029	0.028	0.028	0.029	0.029	0.029	0.03	0.03	0.029	0.03	0.029
2	0.22	0.119	0.232	0.274	0.143	0.31	0.066	0.203	0.304	0.482	0.137	0.238	0.268	0.25	0.161	0.506	0.292	0.25	0.042	0.131	0.028	0.029	0.029	0.03	0.031	0.03	0.029	0.029	0.029	0.029	0.03	0.029	0.029	0.03	0.029	0.03	0.03	0.029	0.029	0.028	0.028	0.029	0.029	0.029	0.03	0.03	0.029	0.03	0.029
2	0.22	0.119	0.232	0.274	0.143	0.31	0.066	0.203	0.304	0.482	0.137	0.238	0.268	0.25	0.161	0.506	0.292	0.25	0.042	0.131	0.028	0.029	0.029	0.03	0.031	0.03	0.029	0.029	0.029	0.029	0.03	0.029	0.029	0.03	0.029	0.03	0.03	0.029	0.029	0.028	0.028	0.029	0.029	0.029	0.03	0.03	0.029	0.03	0.029
2	0.22	0.119	0.232	0.274	0.143	0.31	0.066	0.203	0.304	0.482	0.137	0.238	0.268	0.25	0.161	0.506	0.292	0.25	0.042	0.131	0.028	0.029	0.029	0.03	0.031	0.03	0.029	0.029	0.029	0.029	0.03	0.029	0.029	0.03	0.029	0.03	0.03	0.029	0.029	0.028	0.028	0.029	0.029	0.029	0.03	0.03	0.029	0.03	0.029
2	0.22	0.119	0.232	0.274	0.143	0.31	0.066	0.203	0.304	0.482	0.137	0.238	0.268	0.25	0.161	0.506	0.292	0.25	0.042	0.131	0.028	0.029	0.029	0.03	0.031	0.03	0.029	0.029	0.029	0.029	0.03	0.029	0.029	0.03	0.029	0.03	0.03	0.029	0.029	0.028	0.028	0.029	0.029	0.029	0.03	0.03	0.029	0.03	0.029
2	0.22	0.119	0.232	0.274	0.143	0.31	0.066	0.203	0.304	0.482	0.137	0.238	0.268	0.25	0.161	0.506	0.292	0.25	0.042	0.131	0.028	0.029	0.029	0.03	0.031	0.03	0.029	0.029	0.029	0.029	0.03	0.029	0.029	0.03	0.029	0.03	0.03	0.029	0.029	0.028	0.028	0.029	0.029	0.029	0.03	0.03	0.029	0.03	0.029
2	0.22	0.119	0.232	0.274	0.143	0.31	0.066	0.203	0.304	0.482	0.137	0.238	0.268	0.25	0.161	0.506	0.292	0.25	0.042	0.131	0.028	0.029	0.029	0.03	0.031	0.03	0.029	0.029	0.029	0.029	0.03	0.029	0.029	0.03	0.029	0.03	0.03	0.029	0.029	0.028	0.028	0.029	0.029	0.029	0.03	0.03	0.029	0.03	0.029
2	0.22	0.119	0.232	0.274	0.143	0.31	0.066	0.203	0.304	0.482	0.137	0.238	0.268	0.25	0.161	0.506	0.292	0.25	0.042	0.131	0.028	0.029	0.029	0.03	0.031	0.03	0.029	0.029	0.029	0.029	0.03	0.029	0.029	0.03	0.029	0.03	0.03	0.029	0.029	0.028	0.028	0.029	0.029	0.029	0.03	0.03	0.029	0.03	0.029
2	0.22	0.119	0.232	0.274	0.143	0.31	0.066	0.203	0.304	0.482	0.137	0.238	0.268	0.25	0.161	0.506	0.292	0.25	0.042	0.131	0.028	0.029	0.029	0.03	0.031	0.03	0.029	0.029	0.029	0.029	0.03	0.029	0.029	0.03	0.029	0.03	0.03	0.029	0.029	0.028	0.028	0.029	0.029	0.029	0.03	0.03	0.029	0.03	0.029
2	0.22	0.119	0.232	0.274	0.143	0.31	0.066	0.203	0.304	0.482	0.137	0.238	0.268	0.25	0.161	0.506	0.292	0.25	0.042	0.131	0.028	0.029	0.029	0.03	0.031	0.03	0.029	0.029	0.029	0.029	0.03	0.029	0.029	0.03	0.029	0.03	0.03	0.029	0.029	0.028	0.028	0.029	0.029	0.029	0.03	0.03	0.029	0.03	0.029
2	0.22	0.119	0.232	0.274	0.143	0.31	0.066	0.203	0.304	0.482	0.137	0.238	0.268	0.25	0.161	0.506	0.292	0.25	0.042	0.131	0.028	0.029	0.029	0.03	0.031	0.03	0.029	0.029	0.029	0.029	0.03	0.029	0.029	0.03	0.029	0.03	0.03	0.029	0.029	0.028	0.028	0.029	0.029	0.029	0.03	0.03	0.029	0.03	0.029
2	0.22	0.119	0.232	0.274	0.143	0.31	0.066	0.203	0.304	0.482	0.137	0.238	0.268	0.25	0.161	0.506	0.292	0.25	0.042	0.131	0.028	0.029	0.029	0.03	0.031	0.03	0.029	0.029	0.029	0.029	0.03	0.029	0.029	0.03	0.029	0.03	0.03	0.029	0.029	0.028	0.028	0.029	0.029	0.029	0.03	0.03	0.029	0.03	0.029
1	0.22	0.119	0.232	0.274	0.143	0.31	0.066	0.203	0.304	0.482	0.137	0.238	0.268	0.25	0.161	0.506	0.292	0.25	0.042	0.131	0.028	0.029	0.029	0.03	0.031	0.03	0.029	0.029	0.029	0.029	0.03	0.029	0.029	0.03	0.029	0.03	0.03	0.029	0.029	0.028	0.028	0.029	0.029	0.029	0.03	0.03	0.029	0.03	0.029
2	0.22	0.119	0.232	0.274	0.143	0.31	0.066	0.203	0.304	0.482	0.137	0.238	0.268	0.25	0.161	0.506	0.292	0.25	0.042	0.131	0.028	0.029	0.029	0.03	0.031	0.03	0.029	0.029	0.029	0.029	0.03	0.029	0.029	0.03	0.029	0.03	0.03	0.029	0.029	0.028	0.028	0.029	0.029	0.029	0.03	0.03	0.029	0.03	0.029
2	0.22	0.119	0.232	0.274	0.143	0.31	0.066	0.203	0.304	0.482	0.137	0.238	0.268	0.25	0.161	0.506	0.292	0.25	0.042	0.131	0.028	0.029	0.029	0.03	0.031	0.03	0.029	0.029	0.029	0.029	0.03	0.029	0.029	0.03	0.029	0.03	0.03	0.029	0.029	0.028	0.028	0.029	0.029	0.029	0.03	0.03	0.029	0.03	0.029
2	0.22	0.119	0.232	0.274	0.143	0.31	0.066	0.203	0.304	0.482	0.137	0.238	0.268	0.25	0.161	0.506	0.292	0.25	0.042	0.131	0.028	0.029	0.029	0.03	0.031	0.03	0.029	0.029	0.029	0.029	0.03	0.029	0.029	0.03	0.029	0.03	0.03	0.029	0.029	0.028	0.028	0.029	0.029	0.029	0.03	0.03	0.029	0.03	0.029
2	0.22	0.119	0.232	0.274	0.143	0.31	0.066	0.203	0.304	0.482	0.137	0.238	0.268	0.25	0.161	0.506	0.292	0.25	0.042	0.131	0.028	0.029	0.029	0.03	0.031	0.03	0.029	0.029	0.029	0.029	0.03	0.029	0.029	0.03	0.029	0.03	0.03	0.029	0.029	0.028	0.028	0.029	0.029	0.029	0.03	0.03	0.029	0.03	0.029
2	0.22	0.119	0.232	0.274	0.143	0.31	0.066	0.203	0.304	0.482	0.137	0.238	0.268	0.25	0.161	0.506	0.292	0.25	0.042	0.131	0.028	0.029	0.029	0.03	0.031	0.03	0.029	0.029	0.029	0.029	0.03	0.029	0.029	0.03	0.029	0.03	0.03	0.029	0.029	0.028	0.028	0.029	0.029	0.029	0.03	0.03	0.029	0.03	0.029
1	0.22	0.119	0.232	0.274	0.143	0.31	0.066	0.203	0.304	0.482	0.137	0.238	0.268	0.25	0.161	0.506	0.292	0.25	0.042	0.131	0.028	0.029	0.029	0.03	0.031	0.03	0.029	0.029	0.029	0.029	0.03	0.029	0.029	0.03	0.029	0.03	0.03	0.029	0.029	0.028	0.028	0.029	0.029	0.029	0.03	0.03	0.029	0.03	0.029
2	0.22	0.119	0.232	0.274	0.143	0.31	0.066	0.203	0.304	0.482	0.137	0.238	0.268	0.25	0.161	0.506	0.292	0.25	0.042	0.131	0.028	0.029	0.029	0.03	0.031	0.03	0.029	0.029	0.029	0.029	0.03	0.029	0.029	0.03	0.029	0.03	0.03	0.029	0.029	0.028	0.028	0.029	0.029	0.029	0.03	0.03	0.029	0.03	0.029
1	0.22	0.119	0.232	0.274	0.143	0.31	0.066	0.203	0.304	0.482	0.137	0.238	0.268	0.25	0.161	0.506	0.292	0.25	0.042	0.131	0.028	0.029	0.029	0.03	0.031	0.03	0.029	0.029	0.029	0.029	0.03	0.029	0.029	0.03	0.029	0.03	0.03	0.029	0.029	0.028	0.028	0.029	0.029	0.029	0.03	0.03	0.029	0.03	0.029
2	0.22	0.119	0.232	0.274	0.143	0.31	0.066	0.203	0.304	0.482	0.137	0.238	0.268	0.25	0.161	0.506	0.292	0.25	0.042	0.131	0.028	0.029	0.029	0.03	0.031	0.03	0.029	0.029	0.029	0.029	0.03	0.029	0.029	0.03	0.029	0.03	0.03	0.029	0.029	0.028	0.028	0.029	0.029	0.029	0.03	0.03	0.029	0.03	0.029
2	0.22	0.119	0.232	0.274	0.143	0.31	0.066	0.203	0.304	0.482	0.137	0.238	0.268	0.25	0.161	0.506	0.292	0.25	0.042	0.131	0.028	0.029	0.029	0.03	0.031	0.03	0.029	0.029	0.029	0.029	0.03	0.029	0.029	0.03	0.029	0.03	0.03	0.029	0.029	0.028	0.028	0.029	0.029	0.029	0.03	0.03	0.029	0.03	0.029
2	0.22	0.119	0.232	0.274	0.143	0.31	0.066	0.203	0.304	0.482	0.137	0.238	0.268	0.25	0.161	0.506	0.292	0.25	0.042	0.131	0.028	0.029	0.029	0.03	0.031	0.03	0.029	0.029	0.029	0.029	0.03	0.029	0.029	0.03	0.029	0.03	0.03	0.029	0.029	0.028	0.028	0.029	0.029	0.029	0.03	0.03	0.029	0.03	0.029
2	0.22	0.119	0.232	0.274	0.143	0.31	0.066	0.203	0.304	0.482	0.137	0.238	0.268	0.25	0.161	0.506	0.292	0.25	0.042	0.131	0.028	0.029	0.029	0.03	0.031	0.03	0.029	0.029	0.029	0.029	0.03	0.029	0.029	0.03	0.029	0.03	0.03	0.029	0.029	0.028	0.028	0.029	0.029	0.029	0.03	0.03	0.029	0.03	0.029
2	0.22	0.119	0.232	0.274	0.143	0.31	0.066	0.203	0.304	0.482	0.137	0.238	0.268	0.25	0.161	0.506	0.292	0.25	0.042	0.131	0.028	0.029	0.029	0.03	0.031	0.03	0.029	0.029	0.029	0.029	0.03	0.029	0.029	0.03	0.029	0.03	0.03	0.029	0.029	0.028	0.028	0.029	0.029	0.029	0.03	0.03	0.029	0.03	0.029
3	0.22	0.119	0.232	0.274	0.143	0.31	0.066	0.203	0.304	0.482	0.137	0.238	0.268	0.25	0.161	0.506	0.292	0.25	0.042	0.131	0.028	0.029	0.029	0.03	0.031	0.03	0.029	0.029	0.029	0.029	0.03	0.029	0.029	0.03	0.029	0.03	0.03	0.029	0.029	0.028	0.028	0.029	0.029	0.029	0.03	0.03	0.029	0.03	0.029
2	0.22	0.119	0.232	0.274	0.143	0.31	0.066	0.203	0.304	0.482	0.137	0.238	0.268	0.25	0.161	0.506	0.292	0.25	0.042	0.131	0.028	0.029	0.029	0.03	0.031	0.03	0.029	0.029	0.029	0.029	0.03	0.029	0.029	0.03	0.029	0.03	0.03	0.029	0.029	0.028	0.028	0.029	0.029	0.029	0.03	0.03	0.029	0.03	0.029
2	0.22	0.119	0.232	0.274	0.143	0.31	0.066	0.203	0.304	0.482	0.137	0.238	0.268	0.25	0.161	0.506	0.292	0.25	0.042	0.131	0.028	0.029	0.029	0.03	0.031	0.03	0.029	0.029	0.029	0.029	0.03	0.029	0.029	0.03	0.029	0.03	0.03	0.029	0.029	0.028	0.028	0.029	0.029	0.029	0.03	0.03	0.029	0.03	0.029
2	0.22	0.119	0.232	0.274	0.143	0.31	0.066	0.203	0.304	0.482	0.137	0.238	0.268	0.25	0.161	0.506	0.292	0.25	0.042	0.131	0.028	0.029	0.029	0.03	0.031	0.03	0.029	0.029	0.029	0.029	0.03	0.029	0.029	0.03	0.029	0.03	0.03	0.029	0.029	0.028	0.028	0.029	0.029	0.029	0.03	0.03	0.029	0.03	0.029
1	0.22	0.119	0.232	0.274	0.143	0.31	0.066	0.203	0.304	0.482	0.137	0.238	0.268	0.25	0.161	0.506	0.292	0.25	0.042	0.131	0.028	0.029	0.029	0.03	0.031	0.03	0.029	0.029	0.029	0.029	0.03	0.029	0.029	0.03	0.029	0.03	0.03	0.029	0.029	0.028	0.028	0.029	0.029	0.029	0.03	0.03	0.029	0.03	0.029
3	0.22	0.119	0.232	0.274	0.143	0.31	0.066	0.203	0.304	0.482	0.137	0.238	0.268	0.25	0.161	0.506	0.292	0.25	0.042	0.131	0.028	0.029	0.029	0.03	0.031	0.03	0.029	0.029	0.029	0.029	0.03	0.029	0.029	0.03	0.029	0.03	0.03	0.029	0.029	0.028	0.028	0.029	0.029	0.029	0.03	0.03	0.029	0.03	0.029
2	0.22	0.119	0.232	0.274	0.143	0.31	0.066	0.203	0.304	0.482	0.137	0.238	0.268	0.25	0.161	0.506	0.292	0.25	0.042	0.131	0.028	0.029	0.029	0.03	0.031	0.03	0.029	0.029	0.029	0.029	0.03	0.029	0.029	0.03	0.029	0.03	0.03	0.029	0.029	0.028	0.028	0.029	0.029	0.029	0.03	0.03	0.029	0.03	0.029
2	0.22	0.119	0.232	0.274	0.143	0.31	0.066	0.203	0.304	0.482	0.137	0.238	0.268	0.25	0.161	0.506	0.292	0.25	0.042	0.131	0.028	0.029	0.029	0.03	0.031	0.03	0.029	0.029	0.029	0.029	0.03	0.029	0.029	0.03	0.029	0.03	0.03	0.029	0.029	0.028	0.028	0.029	0.029	0.029	0.03	0.03	0.029	0.03	0.029
2	0.22	0.119	0.232	0.274	0.143	0.31	0.066	0.203	0.304	0.482	0.137	0.238	0.268	0.25	0.161	0.506	0.292	0.25	0.042	0.131	0.028	0.029	0.029	0.03	0.031	0.03	0.029	0.029	0.029	0.029	0.03	0.029	0.029	0.03	0.029	0.03	0.03	0.029	0.029	0.028	0.028	0.029	0.029	0.029	0.03	0.03	0.029	0.03	0.029
2	0.22	0.119	0.232	0.274	0.143	0.31	0.066	0.203	0.304	0.482	0.137	0.238	0.268	0.25	0.161	0.506	0.292	0.25	0.042	0.131	0.028	0.029	0.029	0.03	0.031	0.03	0.029	0.029	0.029	0.029	0.03	0.029	0.029	0.03	0.029	0.03	0.03	0.029	0.029	0.028	0.028	0.029	0.029	0.029	0.03	0.03	0.029	0.03	0.029
2	0.22	0.119	0.232	0.274	0.143	0.31	0.066	0.203	0.304	0.482	0.137	0.238	0.268	0.25	0.161	0.506	0.292	0.25	0.042	0.131	0.028	0.029	0.029	0.03	0.031	0.03	0.029	0.029	0.029	0.029	0.03	0.029	0.029	0.03	0.029	0.03	0.03	0.029	0.029	0.028	0.028	0.029	0.029	0.029	0.03	0.03	0.029	0.03	0.029
2	0.22	0.119	0.232	0.274	0.143	0.31	0.066	0.203	0.304	0.482	0.137	0.238	0.268	0.25	0.161	0.506	0.292	0.25	0.042	0.131	0.028	0.029	0.029	0.03	0.031	0.03	0.029	0.029	0.029	0.029	0.03	0.029	0.029	0.03	0.029	0.03	0.03	0.029	0.029	0.028	0.028	0.029	0.029	0.029	0.03	0.03	0.029	0.03	0.029
3	0.22	0.119	0.232	0.274	0.143	0.31	0.066	0.203	0.304	0.482	0.137	0.238	0.268	0.25	0.161	0.506	0.292	0.25	0.042	0.131	0.028	0.029	0.029	0.03	0.031	0.03	0.029	0.029	0.029	0.029	0.03	0.029	0.029	0.03	0.029	0.03	0.03	0.029	0.029	0.028	0.028	0.029	0.029	0.029	0.03	0.03	0.029	0.03	0.029
2	0.22	0.119	0.232	0.274	0.143	0.31	0.066	0.203	0.304	0.482	0.137	0.238	0.268	0.25	0.161	0.506	0.292	0.25	0.042	0.131	0.028	0.029	0.029	0.03	0.031	0.03	0.029	0.029	0.029	0.029	0.03	0.029	0.029	0.03	0.029	0.03	0.03	0.029	0.029	0.028	0.028	0.029	0.029	0.029	0.03	0.03	0.029	0.03	0.029
2	0.22	0.119	0.232	0.274	0.143	0.31	0.066	0.203	0.304	0.482	0.137	0.238	0.268	0.25	0.161	0.506	0.292	0.25	0.042	0.131	0.028	0.029	0.029	0.03	0.031	0.03	0.029	0.029	0.029	0.029	0.03	0.029	0.029	0.03	0.029	0.03	0.03	0.029	0.029	0.028	0.028	0.029	0.029	0.029	0.03	0.03	0.029	0.03	0.029
2	0.22	0.119	0.232	0.274	0.143	0.31	0.066	0.203	0.304	0.482	0.137	0.238	0.268	0.25	0.161	0.506	0.292	0.25	0.042	0.131	0.028	0.029	0.029	0.03	0.031	0.03	0.029	0.029	0.029	0.029	0.03	0.029	0.029	0.03	0.029	0.03	0.03	0.029	0.029	0.028	0.028	0.029	0.029	0.029	0.03	0.03	0.029	0.03	0.029
1	0.22	0.119	0.232	0.274	0.143	0.31	0.066	0.203	0.304	0.482	0.137	0.238	0.268	0.25	0.161	0.506	0.292	0.25	0.042	0.131	0.028	0.029	0.029	0.03	0.031	0.03	0.029	0.029	0.029	0.029	0.03	0.029	0.029	0.03	0.029	0.03	0.03	0.029	0.029	0.028	0.028	0.029	0.029	0.029	0.03	0.03	0.029	0.03	0.029
2	0.22	0.119	0.232	0.274	0.143	0.31	0.066	0.203	0.304	0.482	0.137	0.238	0.268	0.25	0.161	0.506	0.292	0.25	0.042	0.131	0.028	0.029	0.029	0.03	0.031	0.03	0.029	0.029	0.029	0.029	0.03	0.029	0.029	0.03	0.029	0.03	0.03	0.029	0.029	0.028	0.028	0.029	0.029	0.029	0.03	0.03	0.029	0.03	0.029
1	0.22	0.119	0.232	0.274	0.143	0.31	0.066	0.203	0.304	0.482	0.137	0.238	0.268	0.25	0.161	0.506	0.292	0.25	0.042	0.131	0.028	0.029	0.029	0.03	0.031	0.03	0.029	0.029	0.029	0.029	0.03	0.029	0.029	0.03	0.029	0.03	0.03	0.029	0.029	0.028	0.028	0.029	0.029	0.029	0.03	0.03	0.029	0.03	0.029
2	0.22	0.119	0.232	0.274	0.143	0.31	0.066	0.203	0.304	0.482	0.137	0.238	0.268	0.25	0.161	0.506	0.292	0.25	0.042	0.131	0.028	0.029	0.029	0.03	0.031	0.03	0.029	0.029	0.029	0.029	0.03	0.029	0.029	0.03	0.029	0.03	0.03	0.029	0.029	0.028	0.028	0.029	0.029	0.029	0.03	0.03	0.029	0.03	0.029
2	0.22	0.119	0.232	0.274	0.143	0.31	0.066	0.203	0.304	0.482	0.137	0.238	0.268	0.25	0.161	0.506	0.292	0.25	0.042	0.131	0.028	0.029	0.029	0.03	0.031	0.03	0.029	0.029	0.029	0.029	0.03	0.029	0.029	0.03	0.029	0.03	0.03	0.029	0.029	0.028	0.028	0.029	0.029	0.029	0.03	0.03	0.029	0.03	0.029
2	0.22	0.119	0.232	0.274	0.143	0.31	0.066	0.203	0.304	0.482	0.137	0.238	0.268	0.25	0.161	0.506	0.292	0.25	0.042	0.131	0.028	0.029	0.029	0.03	0.031	0.03	0.029	0.029	0.029	0.029	0.03	0.029	0.029	0.03	0.029	0.03	0.03	0.029	0.029	0.028	0.028	0.029	0.029	0.029	0.03	0.03	0.029	0.03	0.029
2	0.22	0.119	0.232	0.274	0.143	0.31	0.066	0.203	0.304	0.482	0.137	0.238	0.268	0.25	0.161	0.506	0.292	0.25	0.042	0.131	0.028	0.029	0.029	0.03	0.031	0.03	0.029	0.029	0.029	0.029	0.03	0.029	0.029	0.03	0.029	0.03	0.03	0.029	0.029	0.028	0.028	0.029	0.029	0.029	0.03	0.03	0.029	0.03	0.029
1	0.22	0.119	0.232	0.274	0.143	0.31	0.066	0.203	0.304	0.482	0.137	0.238	0.268	0.25	0.161	0.506	0.292	0.25	0.042	0.131	0.028	0.029	0.029	0.03	0.031	0.03	0.029	0.029	0.029	0.029	0.03	0.029	0.029	0.03	0.029	0.03	0.03	0.029	0.029	0.028	0.028	0.029	0.029	0.029	0.03	0.03	0.029	0.03	0.029
1	0.22	0.119	0.232	0.274	0.143	0.31	0.066	0.203	0.304	0.482	0.137	0.238	0.268	0.25	0.161	0.506	0.292	0.25	0.042	0.131	0.028	0.029	0.029	0.03	0.031	0.03	0.029	0.029	0.029	0.029	0.03	0.029	0.029	0.03	0.029	0.03	0.03	0.029	0.029	0.028	0.028	0.029	0.029	0.029	0.03	0.03	0.029	0.03	0.029
2	0.22	0.119	0.232	0.274	0.143	0.31	0.066	0.203	0.304	0.482	0.137	0.238	0.268	0.25	0.161	0.506	0.292	0.25	0.042	0.131	0.028	0.029	0.029	0.03	0.031	0.03	0.029	0.029	0.029	0.029	0.03	0.029	0.029	0.03	0.029	0.03	0.03	0.029	0.029	0.028	0.028	0.029	0.029	0.029	0.03	0.03	0.029	0.03	0.029
2	0.22	0.119	0.232	0.274	0.143	0.31	0.066	0.203	0.304	0.482	0.137	0.238	0.268	0.25	0.161	0.506	0.292	0.25	0.042	0.131	0.028	0.029	0.029	0.03	0.031	0.03	0.029	0.029	0.029	0.029	0.03	0.029	0.029	0.03	0.029	0.03	0.03	0.029	0.029	0.028	0.028	0.029	0.029	0.029	0.03	0.03	0.029	0.03	0.029
2	0.22	0.119	0.232	0.274	0.143	0.31	0.066	0.203	0.304	0.482	0.137	0.238	0.268	0.25	0.161	0.506	0.292	0.25	0.042	0.131	0.028	0.029	0.029	0.03	0.031	0.03	0.029	0.029	0.029	0.029	0.03	0.029	0.029	0.03	0.029	0.03	0.03	0.029	0.029	0.028	0.028	0.029	0.029	0.029	0.03	0.03	0.029	0.03	0.029
1	0.22	0.119	0.232	0.274	0.143	0.31	0.066	0.203	0.304	0.482	0.137	0.238	0.268	0.25	0.161	0.506	0.292	0.25	0.042	0.131	0.028	0.029	0.029	0.03	0.031	0.03	0.029	0.029	0.029	0.029	0.03	0.029	0.029	0.03	0.029	0.03	0.03	0.029	0.029	0.028	0.028	0.029	0.029	0.029	0.03	0.03	0.029	0.03	0.029
1	0.22	0.119	0.232	0.274	0.143	0.31	0.066	0.203	0.304	0.482	0.137	0.238	0.268	0.25	0.161	0.506	0.292	0.25	0.042	0.131	0.028	0.029	0.029	0.03	0.031	0.03	0.029	0.029	0.029	0.029	0.03	0.029	0.029	0.03	0.029	0.03	0.03	0.029	0.029	0.028	0.028	0.029	0.029	0.029	0.03	0.03	0.029	0.03	0.029
1	0.22	0.119	0.232	0.274	0.143	0.31	0.066	0.203	0.304	0.482	0.137	0.238	0.268	0.25	0.161	0.506	0.292	0.25	0.042	0.131	0.028	0.029	0.029	0.03	0.031	0.03	0.029	0.029	0.029	0.029	0.03	0.029	0.029	0.03	0.029	0.03	0.03	0.029	0.029	0.028	0.028	0.029	0.029	0.029	0.03	0.03	0.029	0.03	0.029
1	0.22	0.119	0.232	0.274	0.143	0.31	0.066	0.203	0.304	0.482	0.137	0.238	0.268	0.25	0.161	0.506	0.292	0.25	0.042	0.131	0.028	0.029	0.029	0.03	0.031	0.03	0.029	0.029	0.029	0.029	0.03	0.029	0.029	0.03	0.029	0.03	0.03	0.029	0.029	0.028	0.028	0.029	0.029	0.029	0.03	0.03	0.029	0.03	0.029
1	0.22	0.119	0.232	0.274	0.143	0.31	0.066	0.203	0.304	0.482	0.137	0.238	0.268	0.25	0.161	0.506	0.292	0.25	0.042	0.131	0.028	0.029	0.029	0.03	0.031	0.03	0.029	0.029	0.029	0.029	0.03	0.029	0.029	0.03	0.029	0.03	0.03	0.029	0.029	0.028	0.028	0.029	0.029	0.029	0.03	0.03	0.029	0.03	0.029
1	0.22	0.119	0.232	0.274	0.143	0.31	0.066	0.203	0.304	0.482	0.137	0.238	0.268	0.25	0.161	0.506	0.292	0.25	0.042	0.131	0.028	0.029	0.029	0.03	0.031	0.03	0.029	0.029	0.029	0.029	0.03	0.029	0.029	0.03	0.029	0.03	0.03	0.029	0.029	0.028	0.028	0.029	0.029	0.029	0.03	0.03	0.029	0.03	0.029
1	0.22	0.119	0.232	0.274	0.143	0.31	0.066	0.203	0.304	0.482	0.137	0.238	0.268	0.25	0.161	0.506	0.292	0.25	0.042	0.131	0.028	0.029	0.029	0.03	0.031	0.03	0.029	0.029	0.029	0.029	0.03	0.029	0.029	0.03	0.029	0.03	0.03	0.029	0.029	0.028	0.028	0.029	0.029	0.029	0.03	0.03	0.029	0.03	0.029
2	0.22	0.119	0.232	0.274	0.143	0.31	0.066	0.203	0.304	0.482	0.137	0.238	0.268	0.25	0.161	0.506	0.292	0.25	0.042	0.131	0.028	0.029	0.029	0.03	0.031	0.03	0.029	0.029	0.029	0.029	0.03	0.029	0.029	0.03	0.029	0.03	0.03	0.029	0.029	0.028	0.028	0.029	0.029	0.029	0.03	0.03	0.029	0.03	0.029
2	0.22	0.119	0.232	0.274	0.143	0.31	0.066	0.203	0.304	0.482	0.137	0.238	0.268	0.25	0.161	0.506	0.292	0.25	0.042	0.131	0.028	0.029	0.029	0.03	0.031	0.03	0.029	0.029	0.029	0.029	0.03	0.029	0.029	0.03	0.029	0.03	0.03	0.029	0.029	0.028	0.028	0.029	0.029	0.029	0.03	0.03	0.029	0.03	0.029
2	0.22	0.119	0.232	0.274	0.143	0.31	0.066	0.203	0.304	0.482	0.137	0.238	0.268	0.25	0.161	0.506	0.292	0.25	0.042	0.131	0.028	0.029	0.029	0.03	0.031	0.03	0.029	0.029	0.029	0.029	0.03	0.029	0.029	0.03	0.029	0.03	0.03	0.029	0.029	0.028	0.028	0.029	0.029	0.029	0.03	0.03	0.029	0.03	0.029
1	0.22	0.119	0.232	0.274	0.143	0.31	0.066	0.203	0.304	0.482	0.137	0.238	0.268	0.25	0.161	0.506	0.292	0.25	0.042	0.131	0.028	0.029	0.029	0.03	0.031	0.03	0.029	0.029	0.029	0.029	0.03	0.029	0.029	0.03	0.029	0.03	0.03	0.029	0.029	0.028	0.028	0.029	0.029	0.029	0.03	0.03	0.029	0.03	0.029
1	0.22	0.119	0.232	0.274	0.143	0.31	0.066	0.203	0.304	0.482	0.137	0.238	0.268	0.25	0.161	0.506	0.292	0.25	0.042	0.131	0.028	0.029	0.029	0.03	0.031	0.03	0.029	0.029	0.029	0.029	0.03	0.029	0.029	0.03	0.029	0.03	0.03	0.029	0.029	0.028	0.028	0.029	0.029	0.029	0.03	0.03	0.029	0.03	0.029
2	0.22	0.119	0.232	0.274	0.143	0.31	0.066	0.203	0.304	0.482	0.137	0.238	0.268	0.25	0.161	0.506	0.292	0.25	0.042	0.131	0.028	0.029	0.029	0.03	0.031	0.03	0.029	0.029	0.029	0.029	0.03	0.029	0.029	0.03	0.029	0.03	0.03	0.029	0.029	0.028	0.028	0.029	0.029	0.029	0.03	0.03	0.029	0.03	0.029
2	0.22	0.119	0.232	0.274	0.143	0.31	0.066	0.203	0.304	0.482	0.137	0.238	0.268	0.25	0.161	0.506	0.292	0.25	0.042	0.131	0.028	0.029	0.029	0.03	0.031	0.03	0.029	0.029	0.029	0.029	0.03	0.029	0.029	0.03	0.029	0.03	0.03	0.029	0.029	0.028	0.028	0.029	0.029	0.029	0.03	0.03	0.029	0.03	0.029
2	0.22	0.119	0.232	0.274	0.143	0.31	0.066	0.203	0.304	0.482	0.137	0.238	0.268	0.25	0.161	0.506	0.292	0.25	0.042	0.131	0.028	0.029	0.029	0.03	0.031	0.03	0.029	0.029	0.029	0.029	0.03	0.029	0.029	0.03	0.029	0.03	0.03	0.029	0.029	0.028	0.028	0.029	0.029	0.029	0.03	0.03	0.029	0.03	0.029
3	0.22	0.119	0.232	0.274	0.143	0.31	0.066	0.203	0.304	0.482	0.137	0.238	0.268	0.25	0.161	0.506	0.292	0.25	0.042	0.131	0.028	0.029	0.029	0.03	0.031	0.03	0.029	0.029	0.029	0.029	0.03	0.029	0.029	0.03	0.029	0.03	0.03	0.029	0.029	0.028	0.028	0.029	0.029	0.029	0.03	0.03	0.029	0.03	0.029
2	0.22	0.119	0.232	0.274	0.143	0.31	0.066	0.203	0.304	0.482	0.137	0.238	0.268	0.25	0.161	0.506	0.292	0.25	0.042	0.131	0.028	0.029	0.029	0.03	0.031	0.03	0.029	0.029	0.029	0.029	0.03	0.029	0.029	0.03	0.029	0.03	0.03	0.029	0.029	0.028	0.028	0.029	0.029	0.029	0.03	0.03	0.029	0.03	0.029
3	0.22	0.119	0.232	0.274	0.143	0.31	0.066	0.203	0.304	0.482	0.137	0.238	0.268	0.25	0.161	0.506	0.292	0.25	0.042	0.131	0.028	0.029	0.029	0.03	0.031	0.03	0.029	0.029	0.029	0.029	0.03	0.029	0.029	0.03	0.029	0.03	0.03	0.029	0.029	0.028	0.028	0.029	0.029	0.029	0.03	0.03	0.029	0.03	0.029
2	0.22	0.119	0.232	0.274	0.143	0.31	0.066	0.203	0.304	0.482	0.137	0.238	0.268	0.25	0.161	0.506	0.292	0.25	0.042	0.131	0.028	0.029	0.029	0.03	0.031	0.03	0.029	0.029	0.029	0.029	0.03	0.029	0.029	0.03	0.029	0.03	0.03	0.029	0.029	0.028	0.028	0.029	0.029	0.029	0.03	0.03	0.029	0.03	0.029
2	0.22	0.119	0.232	0.274	0.143	0.31	0.066	0.203	0.304	0.482	0.137	0.238	0.268	0.25	0.161	0.506	0.292	0.25	0.042	0.131	0.028	0.029	0.029	0.03	0.031	0.03	0.029	0.029	0.029	0.029	0.03	0.029	0.029	0.03	0.029	0.03	0.03	0.029	0.029	0.028	0.028	0.029	0.029	0.029	0.03	0.03	0.029	0.03	0.029
2	0.22	0.119	0.232	0.274	0.143	0.31	0.066	0.203	0.304	0.482	0.137	0.238	0.268	0.25	0.161	0.506	0.292	0.25	0.042	0.131	0.028	0.029	0.029	0.03	0.031	0.03	0.029	0.029	0.029	0.029	0.03	0.029	0.029	0.03	0.029	0.03	0.03	0.029	0.029	0.028	0.028	0.029	0.029	0.029	0.03	0.03	0.029	0.03	0.029
2	0.22	0.119	0.232	0.274	0.143	0.31	0.066	0.203	0.304	0.482	0.137	0.238	0.268	0.25	0.161	0.506	0.292	0.25	0.042	0.131	0.028	0.029	0.029	0.03	0.031	0.03	0.029	0.029	0.029	0.029	0.03	0.029	0.029	0.03	0.029	0.03	0.03	0.029	0.029	0.028	0.028	0.029	0.029	0.029	0.03	0.03	0.029	0.03	0.029
2	0.22	0.119	0.232	0.274	0.143	0.31	0.066	0.203	0.304	0.482	0.137	0.238	0.268	0.25	0.161	0.506	0.292	0.25	0.042	0.131	0.028	0.029	0.029	0.03	0.031	0.03	0.029	0.029	0.029	0.029	0.03	0.029	0.029	0.03	0.029	0.03	0.03	0.029	0.029	0.028	0.028	0.029	0.029	0.029	0.03	0.03	0.029	0.03	0.029
2	0.22	0.119	0.232	0.274	0.143	0.31	0.066	0.203	0.304	0.482	0.137	0.238	0.268	0.25	0.161	0.506	0.292	0.25	0.042	0.131	0.028	0.029	0.029	0.03	0.031	0.03	0.029	0.029	0.029	0.029	0.03	0.029	0.029	0.03	0.029	0.03	0.03	0.029	0.029	0.028	0.028	0.029	0.029	0.029	0.03	0.03	0.029	0.03	0.029
2	0.22	0.119	0.232	0.274	0.143	0.31	0.066	0.203	0.304	0.482	0.137	0.238	0.268	0.25	0.161	0.506	0.292	0.25	0.042	0.131	0.028	0.029	0.029	0.03	0.031	0.03	0.029	0.029	0.029	0.029	0.03	0.029	0.029	0.03	0.029	0.03	0.03	0.029	0.029	0.028	0.028	0.029	0.029	0.029	0.03	0.03	0.029	0.03	0.029
2	0.22	0.119	0.232	0.274	0.143	0.31	0.066	0.203	0.304	0.482	0.137	0.238	0.268	0.25	0.161	0.506	0.292	0.25	0.042	0.131	0.028	0.029	0.029	0.03	0.031	0.03	0.029	0.029	0.029	0.029	0.03	0.029	0.029	0.03	0.029	0.03	0.03	0.029	0.029	0.028	0.028	0.029	0.029	0.029	0.03	0.03	0.029	0.03	0.029
2	0.22	0.119	0.232	0.274	0.143	0.31	0.066	0.203	0.304	0.482	0.137	0.238	0.268	0.25	0.161	0.506	0.292	0.25	0.042	0.131	0.028	0.029	0.029	0.03	0.031	0.03	0.029	0.029	0.029	0.029	0.03	0.029	0.029	0.03	0.029	0.03	0.03	0.029	0.029	0.028	0.028	0.029	0.029	0.029	0.03	0.03	0.029	0.03	0.029
2	0.22	0.119	0.232	0.274	0.143	0.31	0.066	0.203	0.304	0.482	0.137	0.238	0.268	0.25	0.161	0.506	0.292	0.25	0.042	0.131	0.028	0.029	0.029	0.03	0.031	0.03	0.029	0.029	0.029	0.029	0.03	0.029	0.029	0.03	0.029	0.03	0.03	0.029	0.029	0.028	0.028	0.029	0.029	0.029	0.03	0.03	0.029	0.03	0.029
2	0.22	0.119	0.232	0.274	0.143	0.31	0.066	0.203	0.304	0.482	0.137	0.238	0.268	0.25	0.161	0.506	0.292	0.25	0.042	0.131	0.028	0.029	0.029	0.03	0.031	0.03	0.029	0.029	0.029	0.029	0.03	0.029	0.029	0.03	0.029	0.03	0.03	0.029	0.029	0.028	0.028	0.029	0.029	0.029	0.03	0.03	0.029	0.03	0.029
2	0.22	0.119	0.232	0.274	0.143	0.31	0.066	0.203	0.304	0.482	0.137	0.238	0.268	0.25	0.161	0.506	0.292	0.25	0.042	0.131	0.028	0.029	0.029	0.03	0.031	0.03	0.029	0.029	0.029	0.029	0.03	0.029	0.029	0.03	0.029	0.03	0.03	0.029	0.029	0.028	0.028	0.029	0.029	0.029	0.03	0.03	0.029	0.03	0.029
2	0.22	0.119	0.232	0.274	0.143	0.31	0.066	0.203	0.304	0.482	0.137	0.238	0.268	0.25	0.161	0.506	0.292	0.25	0.042	0.131	0.028	0.029	0.029	0.03	0.031	0.03	0.029	0.029	0.029	0.029	0.03	0.029	0.029	0.03	0.029	0.03	0.03	0.029	0.029	0.028	0.028	0.029	0.029	0.029	0.03	0.03	0.029	0.03	0.029
2	0.22	0.119	0.232	0.274	0.143	0.31	0.066	0.203	0.304	0.482	0.137	0.238	0.268	0.25	0.161	0.506	0.292	0.25	0.042	0.131	0.028	0.029	0.029	0.03	0.031	0.03	0.029	0.029	0.029	0.029	0.03	0.029	0.029	0.03	0.029	0.03	0.03	0.029	0.029	0.028	0.028	0.029	0.029	0.029	0.03	0.03	0.029	0.03	0.029
3	0.22	0.119	0.232	0.274	0.143	0.31	0.066	0.203	0.304	0.482	0.137	0.238	0.268	0.25	0.161	0.506	0.292	0.25	0.042	0.131	0.028	0.029	0.029	0.03	0.031	0.03	0.029	0.029	0.029	0.029	0.03	0.029	0.029	0.03	0.029	0.03	0.03	0.029	0.029	0.028	0.028	0.029	0.029	0.029	0.03	0.03	0.029	0.03	0.029
2	0.22	0.119	0.232	0.274	0.143	0.31	0.066	0.203	0.304	0.482	0.137	0.238	0.268	0.25	0.161	0.506	0.292	0.25	0.042	0.131	0.028	0.029	0.029	0.03	0.031	0.03	0.029	0.029	0.029	0.029	0.03	0.029	0.029	0.03	0.029	0.03	0.03	0.029	0.029	0.028	0.028	0.029	0.029	0.029	0.03	0.03	0.029	0.03	0.029
2	0.22	0.119	0.232	0.274	0.143	0.31	0.066	0.203	0.304	0.482	0.137	0.238	0.268	0.25	0.161	0.506	0.292	0.25	0.042	0.131	0.028	0.029	0.029	0.03	0.031	0.03	0.029	0.029	0.029	0.029	0.03	0.029	0.029	0.03	0.029	0.03	0.03	0.029	0.029	0.028	0.028	0.029	0.029	0.029	0.03	0.03	0.029	0.03	0.029
2	0.22	0.119	0.232	0.274	0.143	0.31	0.066	0.203	0.304	0.482	0.137	0.238	0.268	0.25	0.161	0.506	0.292	0.25	0.042	0.131	0.028	0.029	0.029	0.03	0.031	0.03	0.029	0.029	0.029	0.029	0.03	0.029	0.029	0.03	0.029	0.03	0.03	0.029	0.029	0.028	0.028	0.029	0.029	0.029	0.03	0.03	0.029	0.03	0.029
2	0.22	0.119	0.232	0.274	0.143	0.31	0.066	0.203	0.304	0.482	0.137	0.238	0.268	0.25	0.161	0.506	0.292	0.25	0.042	0.131	0.028	0.029	0.029	0.03	0.031	0.03	0.029	0.029	0.029	0.029	0.03	0.029	0.029	0.03	0.029	0.03	0.03	0.029	0.029	0.028	0.028	0.029	0.029	0.029	0.03	0.03	0.029	0.03	0.029
1	0.22	0.119	0.232	0.274	0.143	0.31	0.066	0.203	0.304	0.482	0.137	0.238	0.268	0.25	0.161	0.506	0.292	0.25	0.042	0.131	0.028	0.029	0.029	0.03	0.031	0.03	0.029	0.029	0.029	0.029	0.03	0.029	0.029	0.03	0.029	0.03	0.03	0.029	0.029	0.028	0.028	0.029	0.029	0.029	0.03	0.03	0.029	0.03	0.029
2	0.22	0.119	0.232	0.274	0.143	0.31	0.066	0.203	0.304	0.482	0.137	0.238	0.268	0.25	0.161	0.506	0.292	0.25	0.042	0.131	0.028	0.029	0.029	0.03	0.031	0.03	0.029	0.029	0.029	0.029	0.03	0.029	0.029	0.03	0.029	0.03	0.03	0.029	0.029	0.028	0.028	0.029	0.029	0.029	0.03	0.03	0.029	0.03	0.029
1	0.22	0.119	0.232	0.274	0.143	0.31	0.066	0.203	0.304	0.482	0.137	0.238	0.268	0.25	0.161	0.506	0.292	0.25	0.042	0.131	0.028	0.029	0.029	0.03	0.031	0.03	0.029	0.029	0.029	0.029	0.03	0.029	0.029	0.03	0.029	0.03	0.03	0.029	0.029	0.028	0.028	0.029	0.029	0.029	0.03	0.03	0.029	0.03	0.029
2	0.22	0.119	0.232	0.274	0.143	0.31	0.066	0.203	0.304	0.482	0.137	0.238	0.268	0.25	0.161	0.506	0.292	0.25	0.042	0.131	0.028	0.029	0.029	0.03	0.031	0.03	0.029	0.029	0.029	0.029	0.03	0.029	0.029	0.03	0.029	0.03	0.03	0.029	0.029	0.028	0.028	0.029	0.029	0.029	0.03	0.03	0.029	0.03	0.029
2	0.22	0.119	0.232	0.274	0.143	0.31	0.066	0.203	0.304	0.482	0.137	0.238	0.268	0.25	0.161	0.506	0.292	0.25	0.042	0.131	0.028	0.029	0.029	0.03	0.031	0.03	0.029	0.029	0.029	0.029	0.03	0.029	0.029	0.03	0.029	0.03	0.03	0.029	0.029	0.028	0.028	0.029	0.029	0.029	0.03	0.03	0.029	0.03	0.029
1	0.22	0.119	0.232	0.274	0.143	0.31	0.066	0.203	0.304	0.482	0.137	0.238	0.268	0.25	0.161	0.506	0.292	0.25	0.042	0.131	0.028	0.029	0.029	0.03	0.031	0.03	0.029	0.029	0.029	0.029	0.03	0.029	0.029	0.03	0.029	0.03	0.03	0.029	0.029	0.028	0.028	0.029	0.029	0.029	0.03	0.03	0.029	0.03	0.029
2	0.22	0.119	0.232	0.274	0.143	0.31	0.066	0.203	0.304	0.482	0.137	0.238	0.268	0.25	0.161	0.506	0.292	0.25	0.042	0.131	0.028	0.029	0.029	0.03	0.031	0.03	0.029	0.029	0.029	0.029	0.03	0.029	0.029	0.03	0.029	0.03	0.03	0.029	0.029	0.028	0.028	0.029	0.029	0.029	0.03	0.03	0.029	0.03	0.029
2	0.22	0.119	0.232	0.274	0.143	0.31	0.066	0.203	0.304	0.482	0.137	0.238	0.268	0.25	0.161	0.506	0.292	0.25	0.042	0.131	0.028	0.029	0.029	0.03	0.031	0.03	0.029	0.029	0.029	0.029	0.03	0.029	0.029	0.03	0.029	0.03	0.03	0.029	0.029	0.028	0.028	0.029	0.029	0.029	0.03	0.03	0.029	0.03	0.029
2	0.22	0.119	0.232	0.274	0.143	0.31	0.066	0.203	0.304	0.482	0.137	0.238	0.268	0.25	0.161	0.506	0.292	0.25	0.042	0.131	0.028	0.029	0.029	0.03	0.031	0.03	0.029	0.029	0.029	0.029	0.03	0.029	0.029	0.03	0.029	0.03	0.03	0.029	0.029	0.028	0.028	0.029	0.029	0.029	0.03	0.03	0.029	0.03	0.029
3	0.22	0.119	0.232	0.274	0.143	0.31	0.066	0.203	0.304	0.482	0.137	0.238	0.268	0.25	0.161	0.506	0.292	0.25	0.042	0.131	0.028	0.029	0.029	0.03	0.031	0.03	0.029	0.029	0.029	0.029	0.03	0.029	0.029	0.03	0.029	0.03	0.03	0.029	0.029	0.028	0.028	0.029	0.029	0.029	0.03	0.03	0.029	0.03	0.029
3	0.22	0.119	0.232	0.274	0.143	0.31	0.066	0.203	0.304	0.482	0.137	0.238	0.268	0.25	0.161	0.506	0.292	0.25	0.042	0.131	0.028	0.029	0.029	0.03	0.031	0.03	0.029	0.029	0.029	0.029	0.03	0.029	0.029	0.03	0.029	0.03	0.03	0.029	0.029	0.028	0.028	0.029	0.029	0.029	0.03	0.03	0.029	0.03	0.029
2	0.22	0.119	0.232	0.274	0.143	0.31	0.066	0.203	0.304	0.482	0.137	0.238	0.268	0.25	0.161	0.506	0.292	0.25	0.042	0.131	0.028	0.029	0.029	0.03	0.031	0.03	0.029	0.029	0.029	0.029	0.03	0.029	0.029	0.03	0.029	0.03	0.03	0.029	0.029	0.028	0.028	0.029	0.029	0.029	0.03	0.03	0.029	0.03	0.029
3	0.22	0.119	0.232	0.274	0.143	0.31	0.066	0.203	0.304	0.482	0.137	0.238	0.268	0.25	0.161	0.506	0.292	0.25	0.042	0.131	0.028	0.029	0.029	0.03	0.031	0.03	0.029	0.029	0.029	0.029	0.03	0.029	0.029	0.03	0.029	0.03	0.03	0.029	0.029	0.028	0.028	0.029	0.029	0.029	0.03	0.03	0.029	0.03	0.029
2	0.22	0.119	0.232	0.274	0.143	0.31	0.066	0.203	0.304	0.482	0.137	0.238	0.268	0.25	0.161	0.506	0.292	0.25	0.042	0.131	0.028	0.029	0.029	0.03	0.031	0.03	0.029	0.029	0.029	0.029	0.03	0.029	0.029	0.03	0.029	0.03	0.03	0.029	0.029	0.028	0.028	0.029	0.029	0.029	0.03	0.03	0.029	0.03	0.029
2	0.22	0.119	0.232	0.274	0.143	0.31	0.066	0.203	0.304	0.482	0.137	0.238	0.268	0.25	0.161	0.506	0.292	0.25	0.042	0.131	0.028	0.029	0.029	0.03	0.031	0.03	0.029	0.029	0.029	0.029	0.03	0.029	0.029	0.03	0.029	0.03	0.03	0.029	0.029	0.028	0.028	0.029	0.029	0.029	0.03	0.03	0.029	0.03	0.029
1	0.22	0.119	0.232	0.274	0.143	0.31	0.066	0.203	0.304	0.482	0.137	0.238	0.268	0.25	0.161	0.506	0.292	0.25	0.042	0.131	0.028	0.029	0.029	0.03	0.031	0.03	0.029	0.029	0.029	0.029	0.03	0.029	0.029	0.03	0.029	0.03	0.03	0.029	0.029	0.028	0.028	0.029	0.029	0.029	0.03	0.03	0.029	0.03	0.029
2	0.22	0.119	0.232	0.274	0.143	0.31	0.066	0.203	0.304	0.482	0.137	0.238	0.268	0.25	0.161	0.506	0.292	0.25	0.042	0.131	0.028	0.029	0.029	0.03	0.031	0.03	0.029	0.029	0.029	0.029	0.03	0.029	0.029	0.03	0.029	0.03	0.03	0.029	0.029	0.028	0.028	0.029	0.029	0.029	0.03	0.03	0.029	0.03	0.029
2	0.22	0.119	0.232	0.274	0.143	0.31	0.066	0.203	0.304	0.482	0.137	0.238	0.268	0.25	0.161	0.506	0.292	0.25	0.042	0.131	0.028	0.029	0.029	0.03	0.031	0.03	0.029	0.029	0.029	0.029	0.03	0.029	0.029	0.03	0.029	0.03	0.03	0.029	0.029	0.028	0.028	0.029	0.029	0.029	0.03	0.03	0.029	0.03	0.029
2	0.22	0.119	0.232	0.274	0.143	0.31	0.066	0.203	0.304	0.482	0.137	0.238	0.268	0.25	0.161	0.506	0.292	0.25	0.042	0.131	0.028	0.029	0.029	0.03	0.031	0.03	0.029	0.029	0.029	0.029	0.03	0.029	0.029	0.03	0.029	0.03	0.03	0.029	0.029	0.028	0.028	0.029	0.029	0.029	0.03	0.03	0.029	0.03	0.029
2	0.22	0.119	0.232	0.274	0.143	0.31	0.066	0.203	0.304	0.482	0.137	0.238	0.268	0.25	0.161	0.506	0.292	0.25	0.042	0.131	0.028	0.029	0.029	0.03	0.031	0.03	0.029	0.029	0.029	0.029	0.03	0.029	0.029	0.03	0.029	0.03	0.03	0.029	0.029	0.028	0.028	0.029	0.029	0.029	0.03	0.03	0.029	0.03	0.029
3	0.22	0.119	0.232	0.274	0.143	0.31	0.066	0.203	0.304	0.482	0.137	0.238	0.268	0.25	0.161	0.506	0.292	0.25	0.042	0.131	0.028	0.029	0.029	0.03	0.031	0.03	0.029	0.029	0.029	0.029	0.03	0.029	0.029	0.03	0.029	0.03	0.03	0.029	0.029	0.028	0.028	0.029	0.029	0.029	0.03	0.03	0.029	0.03	0.029
2	0.22	0.119	0.232	0.274	0.143	0.31	0.066	0.203	0.304	0.482	0.137	0.238	0.268	0.25	0.161	0.506	0.292	0.25	0.042	0.131	0.028	0.029	0.029	0.03	0.031	0.03	0.029	0.029	0.029	0.029	0.03	0.029	0.029	0.03	0.029	0.03	0.03	0.029	0.029	0.028	0.028	0.029	0.029	0.029	0.03	0.03	0.029	0.03	0.029
1	0.22	0.119	0.232	0.274	0.143	0.31	0.066	0.203	0.304	0.482	0.137	0.238	0.268	0.25	0.161	0.506	0.292	0.25	0.042	0.131	0.028	0.029	0.029	0.03	0.031	0.03	0.029	0.029	0.029	0.029	0.03	0.029	0.029	0.03	0.029	0.03	0.03	0.029	0.029	0.028	0.028	0.029	0.029	0.029	0.03	0.03	0.029	0.03	0.029
2	0.22	0.119	0.232	0.274	0.143	0.31	0.066	0.203	0.304	0.482	0.137	0.238	0.268	0.25	0.161	0.506	0.292	0.25	0.042	0.131	0.028	0.029	0.029	0.03	0.031	0.03	0.029	0.029	0.029	0.029	0.03	0.029	0.029	0.03	0.029	0.03	0.03	0.029	0.029	0.028	0.028	0.029	0.029	0.029	0.03	0.03	0.029	0.03	0.029
2	0.22	0.119	0.232	0.274	0.143	0.31	0.066	0.203	0.304	0.482	0.137	0.238	0.268	0.25	0.161	0.506	0.292	0.25	0.042	0.131	0.028	0.029	0.029	0.03	0.031	0.03	0.029	0.029	0.029	0.029	0.03	0.029	0.029	0.03	0.029	0.03	0.03	0.029	0.029	0.028	0.028	0.029	0.029	0.029	0.03	0.03	0.029	0.03	0.029
2	0.22	0.119	0.232	0.274	0.143	0.31	0.066	0.203	0.304	0.482	0.137	0.238	0.268	0.25	0.161	0.506	0.292	0.25	0.042	0.131	0.028	0.029	0.029	0.03	0.031	0.03	0.029	0.029	0.029	0.029	0.03	0.029	0.029	0.03	0.029	0.03	0.03	0.029	0.029	0.028	0.028	0.029	0.029	0.029	0.03	0.03	0.029	0.03	0.029
2	0.22	0.119	0.232	0.274	0.143	0.31	0.066	0.203	0.304	0.482	0.137	0.238	0.268	0.25	0.161	0.506	0.292	0.25	0.042	0.131	0.028	0.029	0.029	0.03	0.031	0.03	0.029	0.029	0.029	0.029	0.03	0.029	0.029	0.03	0.029	0.03	0.03	0.029	0.029	0.028	0.028	0.029	0.029	0.029	0.03	0.03	0.029	0.03	0.029
2	0.22	0.119	0.232	0.274	0.143	0.31	0.066	0.203	0.304	0.482	0.137	0.238	0.268	0.25	0.161	0.506	0.292	0.25	0.042	0.131	0.028	0.029	0.029	0.03	0.031	0.03	0.029	0.029	0.029	0.029	0.03	0.029	0.029	0.03	0.029	0.03	0.03	0.029	0.029	0.028	0.028	0.029	0.029	0.029	0.03	0.03	0.029	0.03	0.029
2	0.22	0.119	0.232	0.274	0.143	0.31	0.066	0.203	0.304	0.482	0.137	0.238	0.268	0.25	0.161	0.506	0.292	0.25	0.042	0.131	0.028	0.029	0.029	0.03	0.031	0.03	0.029	0.029	0.029	0.029	0.03	0.029	0.029	0.03	0.029	0.03	0.03	0.029	0.029	0.028	0.028	0.029	0.029	0.029	0.03	0.03	0.029	0.03	0.029
3	0.22	0.119	0.232	0.274	0.143	0.31	0.066	0.203	0.304	0.482	0.137	0.238	0.268	0.25	0.161	0.506	0.292	0.25	0.042	0.131	0.028	0.029	0.029	0.03	0.031	0.03	0.029	0.029	0.029	0.029	0.03	0.029	0.029	0.03	0.029	0.03	0.03	0.029	0.029	0.028	0.028	0.029	0.029	0.029	0.03	0.03	0.029	0.03	0.029
3	0.22	0.119	0.232	0.274	0.143	0.31	0.066	0.203	0.304	0.482	0.137	0.238	0.268	0.25	0.161	0.506	0.292	0.25	0.042	0.131	0.028	0.029	0.029	0.03	0.031	0.03	0.029	0.029	0.029	0.029	0.03	0.029	0.029	0.03	0.029	0.03	0.03	0.029	0.029	0.028	0.028	0.029	0.029	0.029	0.03	0.03	0.029	0.03	0.029
2	0.22	0.119	0.232	0.274	0.143	0.31	0.066	0.203	0.304	0.482	0.137	0.238	0.268	0.25	0.161	0.506	0.292	0.25	0.042	0.131	0.028	0.029	0.029	0.03	0.031	0.03	0.029	0.029	0.029	0.029	0.03	0.029	0.029	0.03	0.029	0.03	0.03	0.029	0.029	0.028	0.028	0.029	0.029	0.029	0.03	0.03	0.029	0.03	0.029
2	0.22	0.119	0.232	0.274	0.143	0.31	0.066	0.203	0.304	0.482	0.137	0.238	0.268	0.25	0.161	0.506	0.292	0.25	0.042	0.131	0.028	0.029	0.029	0.03	0.031	0.03	0.029	0.029	0.029	0.029	0.03	0.029	0.029	0.03	0.029	0.03	0.03	0.029	0.029	0.028	0.028	0.029	0.029	0.029	0.03	0.03	0.029	0.03	0.029
2	0.22	0.119	0.232	0.274	0.143	0.31	0.066	0.203	0.304	0.482	0.137	0.238	0.268	0.25	0.161	0.506	0.292	0.25	0.042	0.131	0.028	0.029	0.029	0.03	0.031	0.03	0.029	0.029	0.029	0.029	0.03	0.029	0.029	0.03	0.029	0.03	0.03	0.029	0.029	0.028	0.028	0.029	0.029	0.029	0.03	0.03	0.029	0.03	0.029
2	0.22	0.119	0.232	0.274	0.143	0.31	0.066	0.203	0.304	0.482	0.137	0.238	0.268	0.25	0.161	0.506	0.292	0.25	0.042	0.131	0.028	0.029	0.029	0.03	0.031	0.03	0.029	0.029	0.029	0.029	0.03	0.029	0.029	0.03	0.029	0.03	0.03	0.029	0.029	0.028	0.028	0.029	0.029	0.029	0.03	0.03	0.029	0.03	0.029
2	0.22	0.119	0.232	0.274	0.143	0.31	0.066	0.203	0.304	0.482	0.137	0.238	0.268	0.25	0.161	0.506	0.292	0.25	0.042	0.131	0.028	0.029	0.029	0.03	0.031	0.03	0.029	0.029	0.029	0.029	0.03	0.029	0.029	0.03	0.029	0.03	0.03	0.029	0.029	0.028	0.028	0.029	0.029	0.029	0.03	0.03	0.029	0.03	0.029
2	0.22	0.119	0.232	0.274	0.143	0.31	0.066	0.203	0.304	0.482	0.137	0.238	0.268	0.25	0.161	0.506	0.292	0.25	0.042	0.131	0.028	0.029	0.029	0.03	0.031	0.03	0.029	0.029	0.029	0.029	0.03	0.029	0.029	0.03	0.029	0.03	0.03	0.029	0.029	0.028	0.028	0.029	0.029	0.029	0.03	0.03	0.029	0.03	0.029
2	0.22	0.119	0.232	0.274	0.143	0.31	0.066	0.203	0.304	0.482	0.137	0.238	0.268	0.25	0.161	0.506	0.292	0.25	0.042	0.131	0.028	0.029	0.029	0.03	0.031	0.03	0.029	0.029	0.029	0.029	0.03	0.029	0.029	0.03	0.029	0.03	0.03	0.029	0.029	0.028	0.028	0.029	0.029	0.029	0.03	0.03	0.029	0.03	0.029
2	0.22	0.119	0.232	0.274	0.143	0.31	0.066	0.203	0.304	0.482	0.137	0.238	0.268	0.25	0.161	0.506	0.292	0.25	0.042	0.131	0.028	0.029	0.029	0.03	0.031	0.03	0.029	0.029	0.029	0.029	0.03	0.029	0.029	0.03	0.029	0.03	0.03	0.029	0.029	0.028	0.028	0.029	0.029	0.029	0.03	0.03	0.029	0.03	0.029
2	0.22	0.119	0.232	0.274	0.143	0.31	0.066	0.203	0.304	0.482	0.137	0.238	0.268	0.25	0.161	0.506	0.292	0.25	0.042	0.131	0.028	0.029	0.029	0.03	0.031	0.03	0.029	0.029	0.029	0.029	0.03	0.029	0.029	0.03	0.029	0.03	0.03	0.029	0.029	0.028	0.028	0.029	0.029	0.029	0.03	0.03	0.029	0.03	0.029
2	0.22	0.119	0.232	0.274	0.143	0.31	0.066	0.203	0.304	0.482	0.137	0.238	0.268	0.25	0.161	0.506	0.292	0.25	0.042	0.131	0.028	0.029	0.029	0.03	0.031	0.03	0.029	0.029	0.029	0.029	0.03	0.029	0.029	0.03	0.029	0.03	0.03	0.029	0.029	0.028	0.028	0.029	0.029	0.029	0.03	0.03	0.029	0.03	0.029
2	0.22	0.119	0.232	0.274	0.143	0.31	0.066	0.203	0.304	0.482	0.137	0.238	0.268	0.25	0.161	0.506	0.292	0.25	0.042	0.131	0.028	0.029	0.029	0.03	0.031	0.03	0.029	0.029	0.029	0.029	0.03	0.029	0.029	0.03	0.029	0.03	0.03	0.029	0.029	0.028	0.028	0.029	0.029	0.029	0.03	0.03	0.029	0.03	0.029
1	0.22	0.119	0.232	0.274	0.143	0.31	0.066	0.203	0.304	0.482	0.137	0.238	0.268	0.25	0.161	0.506	0.292	0.25	0.042	0.131	0.028	0.029	0.029	0.03	0.031	0.03	0.029	0.029	0.029	0.029	0.03	0.029	0.029	0.03	0.029	0.03	0.03	0.029	0.029	0.028	0.028	0.029	0.029	0.029	0.03	0.03	0.029	0.03	0.029
2	0.22	0.119	0.232	0.274	0.143	0.31	0.066	0.203	0.304	0.482	0.137	0.238	0.268	0.25	0.161	0.506	0.292	0.25	0.042	0.131	0.028	0.029	0.029	0.03	0.031	0.03	0.029	0.029	0.029	0.029	0.03	0.029	0.029	0.03	0.029	0.03	0.03	0.029	0.029	0.028	0.028	0.029	0.029	0.029	0.03	0.03	0.029	0.03	0.029
2	0.22	0.119	0.232	0.274	0.143	0.31	0.066	0.203	0.304	0.482	0.137	0.238	0.268	0.25	0.161	0.506	0.292	0.25	0.042	0.131	0.028	0.029	0.029	0.03	0.031	0.03	0.029	0.029	0.029	0.029	0.03	0.029	0.029	0.03	0.029	0.03	0.03	0.029	0.029	0.028	0.028	0.029	0.029	0.029	0.03	0.03	0.029	0.03	0.029
2	0.22	0.119	0.232	0.274	0.143	0.31	0.066	0.203	0.304	0.482	0.137	0.238	0.268	0.25	0.161	0.506	0.292	0.25	0.042	0.131	0.028	0.029	0.029	0.03	0.031	0.03	0.029	0.029	0.029	0.029	0.03	0.029	0.029	0.03	0.029	0.03	0.03	0.029	0.029	0.028	0.028	0.029	0.029	0.029	0.03	0.03	0.029	0.03	0.029
2	0.22	0.119	0.232	0.274	0.143	0.31	0.066	0.203	0.304	0.482	0.137	0.238	0.268	0.25	0.161	0.506	0.292	0.25	0.042	0.131	0.028	0.029	0.029	0.03	0.031	0.03	0.029	0.029	0.029	0.029	0.03	0.029	0.029	0.03	0.029	0.03	0.03	0.029	0.029	0.028	0.028	0.029	0.029	0.029	0.03	0.03	0.029	0.03	0.029
2	0.22	0.119	0.232	0.274	0.143	0.31	0.066	0.203	0.304	0.482	0.137	0.238	0.268	0.25	0.161	0.506	0.292	0.25	0.042	0.131	0.028	0.029	0.029	0.03	0.031	0.03	0.029	0.029	0.029	0.029	0.03	0.029	0.029	0.03	0.029	0.03	0.03	0.029	0.029	0.028	0.028	0.029	0.029	0.029	0.03	0.03	0.029	0.03	0.029
1	0.22	0.119	0.232	0.274	0.143	0.31	0.066	0.203	0.304	0.482	0.137	0.238	0.268	0.25	0.161	0.506	0.292	0.25	0.042	0.131	0.028	0.029	0.029	0.03	0.031	0.03	0.029	0.029	0.029	0.029	0.03	0.029	0.029	0.03	0.029	0.03	0.03	0.029	0.029	0.028	0.028	0.029	0.029	0.029	0.03	0.03	0.029	0.03	0.029
2	0.22	0.119	0.232	0.274	0.143	0.31	0.066	0.203	0.304	0.482	0.137	0.238	0.268	0.25	0.161	0.506	0.292	0.25	0.042	0.131	0.028	0.029	0.029	0.03	0.031	0.03	0.029	0.029	0.029	0.029	0.03	0.029	0.029	0.03	0.029	0.03	0.03	0.029	0.029	0.028	0.028	0.029	0.029	0.029	0.03	0.03	0.029	0.03	0.029
1	0.22	0.119	0.232	0.274	0.143	0.31	0.066	0.203	0.304	0.482	0.137	0.238	0.268	0.25	0.161	0.506	0.292	0.25	0.042	0.131	0.028	0.029	0.029	0.03	0.031	0.03	0.029	0.029	0.029	0.029	0.03	0.029	0.029	0.03	0.029	0.03	0.03	0.029	0.029	0.028	0.028	0.029	0.029	0.029	0.03	0.03	0.029	0.03	0.029
2	0.22	0.119	0.232	0.274	0.143	0.31	0.066	0.203	0.304	0.482	0.137	0.238	0.268	0.25	0.161	0.506	0.292	0.25	0.042	0.131	0.028	0.029	0.029	0.03	0.031	0.03	0.029	0.029	0.029	0.029	0.03	0.029	0.029	0.03	0.029	0.03	0.03	0.029	0.029	0.028	0.028	0.029	0.029	0.029	0.03	0.03	0.029	0.03	0.029
2	0.22	0.119	0.232	0.274	0.143	0.31	0.066	0.203	0.304	0.482	0.137	0.238	0.268	0.25	0.161	0.506	0.292	0.25	0.042	0.131	0.028	0.029	0.029	0.03	0.031	0.03	0.029	0.029	0.029	0.029	0.03	0.029	0.029	0.03	0.029	0.03	0.03	0.029	0.029	0.028	0.028	0.029	0.029	0.029	0.03	0.03	0.029	0.03	0.029
2	0.22	0.119	0.232	0.274	0.143	0.31	0.066	0.203	0.304	0.482	0.137	0.238	0.268	0.25	0.161	0.506	0.292	0.25	0.042	0.131	0.028	0.029	0.029	0.03	0.031	0.03	0.029	0.029	0.029	0.029	0.03	0.029	0.029	0.03	0.029	0.03	0.03	0.029	0.029	0.028	0.028	0.029	0.029	0.029	0.03	0.03	0.029	0.03	0.029
2	0.22	0.119	0.232	0.274	0.143	0.31	0.066	0.203	0.304	0.482	0.137	0.238	0.268	0.25	0.161	0.506	0.292	0.25	0.042	0.131	0.028	0.029	0.029	0.03	0.031	0.03	0.029	0.029	0.029	0.029	0.03	0.029	0.029	0.03	0.029	0.03	0.03	0.029	0.029	0.028	0.028	0.029	0.029	0.029	0.03	0.03	0.029	0.03	0.029
2	0.22	0.119	0.232	0.274	0.143	0.31	0.066	0.203	0.304	0.482	0.137	0.238	0.268	0.25	0.161	0.506	0.292	0.25	0.042	0.131	0.028	0.029	0.029	0.03	0.031	0.03	0.029	0.029	0.029	0.029	0.03	0.029	0.029	0.03	0.029	0.03	0.03	0.029	0.029	0.028	0.028	0.029	0.029	0.029	0.03	0.03	0.029	0.03	0.029
3	0.22	0.119	0.232	0.274	0.143	0.31	0.066	0.203	0.304	0.482	0.137	0.238	0.268	0.25	0.161	0.506	0.292	0.25	0.042	0.131	0.028	0.029	0.029	0.03	0.031	0.03	0.029	0.029	0.029	0.029	0.03	0.029	0.029	0.03	0.029	0.03	0.03	0.029	0.029	0.028	0.028	0.029	0.029	0.029	0.03	0.03	0.029	0.03	0.029
2	0.22	0.119	0.232	0.274	0.143	0.31	0.066	0.203	0.304	0.482	0.137	0.238	0.268	0.25	0.161	0.506	0.292	0.25	0.042	0.131	0.028	0.029	0.029	0.03	0.031	0.03	0.029	0.029	0.029	0.029	0.03	0.029	0.029	0.03	0.029	0.03	0.03	0.029	0.029	0.028	0.028	0.029	0.029	0.029	0.03	0.03	0.029	0.03	0.029
2	0.22	0.119	0.232	0.274	0.143	0.31	0.066	0.203	0.304	0.482	0.137	0.238	0.268	0.25	0.161	0.506	0.292	0.25	0.042	0.131	0.028	0.029	0.029	0.03	0.031	0.03	0.029	0.029	0.029	0.029	0.03	0.029	0.029	0.03	0.029	0.03	0.03	0.029	0.029	0.028	0.028	0.029	0.029	0.029	0.03	0.03	0.029	0.03	0.029
2	0.22	0.119	0.232	0.274	0.143	0.31	0.066	0.203	0.304	0.482	0.137	0.238	0.268	0.25	0.161	0.506	0.292	0.25	0.042	0.131	0.028	0.029	0.029	0.03	0.031	0.03	0.029	0.029	0.029	0.029	0.03	0.029	0.029	0.03	0.029	0.03	0.03	0.029	0.029	0.028	0.028	0.029	0.029	0.029	0.03	0.03	0.029	0.03	0.029
1	0.22	0.119	0.232	0.274	0.143	0.31	0.066	0.203	0.304	0.482	0.137	0.238	0.268	0.25	0.161	0.506	0.292	0.25	0.042	0.131	0.028	0.029	0.029	0.03	0.031	0.03	0.029	0.029	0.029	0.029	0.03	0.029	0.029	0.03	0.029	0.03	0.03	0.029	0.029	0.028	0.028	0.029	0.029	0.029	0.03	0.03	0.029	0.03	0.029
3	0.22	0.119	0.232	0.274	0.143	0.31	0.066	0.203	0.304	0.482	0.137	0.238	0.268	0.25	0.161	0.506	0.292	0.25	0.042	0.131	0.028	0.029	0.029	0.03	0.031	0.03	0.029	0.029	0.029	0.029	0.03	0.029	0.029	0.03	0.029	0.03	0.03	0.029	0.029	0.028	0.028	0.029	0.029	0.029	0.03	0.03	0.029	0.03	0.029
2	0.22	0.119	0.232	0.274	0.143	0.31	0.066	0.203	0.304	0.482	0.137	0.238	0.268	0.25	0.161	0.506	0.292	0.25	0.042	0.131	0.028	0.029	0.029	0.03	0.031	0.03	0.029	0.029	0.029	0.029	0.03	0.029	0.029	0.03	0.029	0.03	0.03	0.029	0.029	0.028	0.028	0.029	0.029	0.029	0.03	0.03	0.029	0.03	0.029
2	0.22	0.119	0.232	0.274	0.143	0.31	0.066	0.203	0.304	0.482	0.137	0.238	0.268	0.25	0.161	0.506	0.292	0.25	0.042	0.131	0.028	0.029	0.029	0.03	0.031	0.03	0.029	0.029	0.029	0.029	0.03	0.029	0.029	0.03	0.029	0.03	0.03	0.029	0.029	0.028	0.028	0.029	0.029	0.029	0.03	0.03	0.029	0.03	0.029
2	0.22	0.119	0.232	0.274	0.143	0.31	0.066	0.203	0.304	0.482	0.137	0.238	0.268	0.25	0.161	0.506	0.292	0.25	0.042	0.131	0.028	0.029	0.029	0.03	0.031	0.03	0.029	0.029	0.029	0.029	0.03	0.029	0.029	0.03	0.029	0.03	0.03	0.029	0.029	0.028	0.028	0.029	0.029	0.029	0.03	0.03	0.029	0.03	0.029
2	0.22	0.119	0.232	0.274	0.143	0.31	0.066	0.203	0.304	0.482	0.137	0.238	0.268	0.25	0.161	0.506	0.292	0.25	0.042	0.131	0.028	0.029	0.029	0.03	0.031	0.03	0.029	0.029	0.029	0.029	0.03	0.029	0.029	0.03	0.029	0.03	0.03	0.029	0.029	0.028	0.028	0.029	0.029	0.029	0.03	0.03	0.029	0.03	0.029
2	0.22	0.119	0.232	0.274	0.143	0.31	0.066	0.203	0.304	0.482	0.137	0.238	0.268	0.25	0.161	0.506	0.292	0.25	0.042	0.131	0.028	0.029	0.029	0.03	0.031	0.03	0.029	0.029	0.029	0.029	0.03	0.029	0.029	0.03	0.029	0.03	0.03	0.029	0.029	0.028	0.028	0.029	0.029	0.029	0.03	0.03	0.029	0.03	0.029
2	0.22	0.119	0.232	0.274	0.143	0.31	0.066	0.203	0.304	0.482	0.137	0.238	0.268	0.25	0.161	0.506	0.292	0.25	0.042	0.131	0.028	0.029	0.029	0.03	0.031	0.03	0.029	0.029	0.029	0.029	0.03	0.029	0.029	0.03	0.029	0.03	0.03	0.029	0.029	0.028	0.028	0.029	0.029	0.029	0.03	0.03	0.029	0.03	0.029
3	0.22	0.119	0.232	0.274	0.143	0.31	0.066	0.203	0.304	0.482	0.137	0.238	0.268	0.25	0.161	0.506	0.292	0.25	0.042	0.131	0.028	0.029	0.029	0.03	0.031	0.03	0.029	0.029	0.029	0.029	0.03	0.029	0.029	0.03	0.029	0.03	0.03	0.029	0.029	0.028	0.028	0.029	0.029	0.029	0.03	0.03	0.029	0.03	0.029
2	0.22	0.119	0.232	0.274	0.143	0.31	0.066	0.203	0.304	0.482	0.137	0.238	0.268	0.25	0.161	0.506	0.292	0.25	0.042	0.131	0.028	0.029	0.029	0.03	0.031	0.03	0.029	0.029	0.029	0.029	0.03	0.029	0.029	0.03	0.029	0.03	0.03	0.029	0.029	0.028	0.028	0.029	0.029	0.029	0.03	0.03	0.029	0.03	0.029
2	0.22	0.119	0.232	0.274	0.143	0.31	0.066	0.203	0.304	0.482	0.137	0.238	0.268	0.25	0.161	0.506	0.292	0.25	0.042	0.131	0.028	0.029	0.029	0.03	0.031	0.03	0.029	0.029	0.029	0.029	0.03	0.029	0.029	0.03	0.029	0.03	0.03	0.029	0.029	0.028	0.028	0.029	0.029	0.029	0.03	0.03	0.029	0.03	0.029
2	0.22	0.119	0.232	0.274	0.143	0.31	0.066	0.203	0.304	0.482	0.137	0.238	0.268	0.25	0.161	0.506	0.292	0.25	0.042	0.131	0.028	0.029	0.029	0.03	0.031	0.03	0.029	0.029	0.029	0.029	0.03	0.029	0.029	0.03	0.029	0.03	0.03	0.029	0.029	0.028	0.028	0.029	0.029	0.029	0.03	0.03	0.029	0.03	0.029
1	0.22	0.119	0.232	0.274	0.143	0.31	0.066	0.203	0.304	0.482	0.137	0.238	0.268	0.25	0.161	0.506	0.292	0.25	0.042	0.131	0.028	0.029	0.029	0.03	0.031	0.03	0.029	0.029	0.029	0.029	0.03	0.029	0.029	0.03	0.029	0.03	0.03	0.029	0.029	0.028	0.028	0.029	0.029	0.029	0.03	0.03	0.029	0.03	0.029
2	0.22	0.119	0.232	0.274	0.143	0.31	0.066	0.203	0.304	0.482	0.137	0.238	0.268	0.25	0.161	0.506	0.292	0.25	0.042	0.131	0.028	0.029	0.029	0.03	0.031	0.03	0.029	0.029	0.029	0.029	0.03	0.029	0.029	0.03	0.029	0.03	0.03	0.029	0.029	0.028	0.028	0.029	0.029	0.029	0.03	0.03	0.029	0.03	0.029
1	0.22	0.119	0.232	0.274	0.143	0.31	0.066	0.203	0.304	0.482	0.137	0.238	0.268	0.25	0.161	0.506	0.292	0.25	0.042	0.131	0.028	0.029	0.029	0.03	0.031	0.03	0.029	0.029	0.029	0.029	0.03	0.029	0.029	0.03	0.029	0.03	0.03	0.029	0.029	0.028	0.028	0.029	0.029	0.029	0.03	0.03	0.029	0.03	0.029
2	0.22	0.119	0.232	0.274	0.143	0.31	0.066	0.203	0.304	0.482	0.137	0.238	0.268	0.25	0.161	0.506	0.292	0.25	0.042	0.131	0.028	0.029	0.029	0.03	0.031	0.03	0.029	0.029	0.029	0.029	0.03	0.029	0.029	0.03	0.029	0.03	0.03	0.029	0.029	0.028	0.028	0.029	0.029	0.029	0.03	0.03	0.029	0.03	0.029
2	0.22	0.119	0.232	0.274	0.143	0.31	0.066	0.203	0.304	0.482	0.137	0.238	0.268	0.25	0.161	0.506	0.292	0.25	0.042	0.131	0.028	0.029	0.029	0.03	0.031	0.03	0.029	0.029	0.029	0.029	0.03	0.029	0.029	0.03	0.029	0.03	0.03	0.029	0.029	0.028	0.028	0.029	0.029	0.029	0.03	0.03	0.029	0.03	0.029
2	0.22	0.119	0.232	0.274	0.143	0.31	0.066	0.203	0.304	0.482	0.137	0.238	0.268	0.25	0.161	0.506	0.292	0.25	0.042	0.131	0.028	0.029	0.029	0.03	0.031	0.03	0.029	0.029	0.029	0.029	0.03	0.029	0.029	0.03	0.029	0.03	0.03	0.029	0.029	0.028	0.028	0.029	0.029	0.029	0.03	0.03	0.029	0.03	0.029
2	0.22	0.119	0.232	0.274	0.143	0.31	0.066	0.203	0.304	0.482	0.137	0.238	0.268	0.25	0.161	0.506	0.292	0.25	0.042	0.131	0.028	0.029	0.029	0.03	0.031	0.03	0.029	0.029	0.029	0.029	0.03	0.029	0.029	0.03	0.029	0.03	0.03	0.029	0.029	0.028	0.028	0.029	0.029	0.029	0.03	0.03	0.029	0.03	0.029
1	0.22	0.119	0.232	0.274	0.143	0.31	0.066	0.203	0.304	0.482	0.137	0.238	0.268	0.25	0.161	0.506	0.292	0.25	0.042	0.131	0.028	0.029	0.029	0.03	0.031	0.03	0.029	0.029	0.029	0.029	0.03	0.029	0.029	0.03	0.029	0.03	0.03	0.029	0.029	0.028	0.028	0.029	0.029	0.029	0.03	0.03	0.029	0.03	0.029
1	0.22	0.119	0.232	0.274	0.143	0.31	0.066	0.203	0.304	0.482	0.137	0.238	0.268	0.25	0.161	0.506	0.292	0.25	0.042	0.131	0.028	0.029	0.029	0.03	0.031	0.03	0.029	0.029	0.029	0.029	0.03	0.029	0.029	0.03	0.029	0.03	0.03	0.029	0.029	0.028	0.028	0.029	0.029	0.029	0.03	0.03	0.029	0.03	0.029
2	0.22	0.119	0.232	0.274	0.143	0.31	0.066	0.203	0.304	0.482	0.137	0.238	0.268	0.25	0.161	0.506	0.292	0.25	0.042	0.131	0.028	0.029	0.029	0.03	0.031	0.03	0.029	0.029	0.029	0.029	0.03	0.029	0.029	0.03	0.029	0.03	0.03	0.029	0.029	0.028	0.028	0.029	0.029	0.029	0.03	0.03	0.029	0.03	0.029
2	0.22	0.119	0.232	0.274	0.143	0.31	0.066	0.203	0.304	0.482	0.137	0.238	0.268	0.25	0.161	0.506	0.292	0.25	0.042	0.131	0.028	0.029	0.029	0.03	0.031	0.03	0.029	0.029	0.029	0.029	0.03	0.029	0.029	0.03	0.029	0.03	0.03	0.029	0.029	0.028	0.028	0.029	0.029	0.029	0.03	0.03	0.029	0.03	0.029
2	0.22	0.119	0.232	0.274	0.143	0.31	0.066	0.203	0.304	0.482	0.137	0.238	0.268	0.25	0.161	0.506	0.292	0.25	0.042	0.131	0.028	0.029	0.029	0.03	0.031	0.03	0.029	0.029	0.029	0.029	0.03	0.029	0.029	0.03	0.029	0.03	0.03	0.029	0.029	0.028	0.028	0.029	0.029	0.029	0.03	0.03	0.029	0.03	0.029
1	0.22	0.119	0.232	0.274	0.143	0.31	0.066	0.203	0.304	0.482	0.137	0.238	0.268	0.25	0.161	0.506	0.292	0.25	0.042	0.131	0.028	0.029	0.029	0.03	0.031	0.03	0.029	0.029	0.029	0.029	0.03	0.029	0.029	0.03	0.029	0.03	0.03	0.029	0.029	0.028	0.028	0.029	0.029	0.029	0.03	0.03	0.029	0.03	0.029
1	0.22	0.119	0.232	0.274	0.143	0.31	0.066	0.203	0.304	0.482	0.137	0.238	0.268	0.25	0.161	0.506	0.292	0.25	0.042	0.131	0.028	0.029	0.029	0.03	0.031	0.03	0.029	0.029	0.029	0.029	0.03	0.029	0.029	0.03	0.029	0.03	0.03	0.029	0.029	0.028	0.028	0.029	0.029	0.029	0.03	0.03	0.029	0.03	0.029
1	0.22	0.119	0.232	0.274	0.143	0.31	0.066	0.203	0.304	0.482	0.137	0.238	0.268	0.25	0.161	0.506	0.292	0.25	0.042	0.131	0.028	0.029	0.029	0.03	0.031	0.03	0.029	0.029	0.029	0.029	0.03	0.029	0.029	0.03	0.029	0.03	0.03	0.029	0.029	0.028	0.028	0.029	0.029	0.029	0.03	0.03	0.029	0.03	0.029
1	0.22	0.119	0.232	0.274	0.143	0.31	0.066	0.203	0.304	0.482	0.137	0.238	0.268	0.25	0.161	0.506	0.292	0.25	0.042	0.131	0.028	0.029	0.029	0.03	0.031	0.03	0.029	0.029	0.029	0.029	0.03	0.029	0.029	0.03	0.029	0.03	0.03	0.029	0.029	0.028	0.028	0.029	0.029	0.029	0.03	0.03	0.029	0.03	0.029
1	0.22	0.119	0.232	0.274	0.143	0.31	0.066	0.203	0.304	0.482	0.137	0.238	0.268	0.25	0.161	0.506	0.292	0.25	0.042	0.131	0.028	0.029	0.029	0.03	0.031	0.03	0.029	0.029	0.029	0.029	0.03	0.029	0.029	0.03	0.029	0.03	0.03	0.029	0.029	0.028	0.028	0.029	0.029	0.029	0.03	0.03	0.029	0.03	0.029
1	0.22	0.119	0.232	0.274	0.143	0.31	0.066	0.203	0.304	0.482	0.137	0.238	0.268	0.25	0.161	0.506	0.292	0.25	0.042	0.131	0.028	0.029	0.029	0.03	0.031	0.03	0.029	0.029	0.029	0.029	0.03	0.029	0.029	0.03	0.029	0.03	0.03	0.029	0.029	0.028	0.028	0.029	0.029	0.029	0.03	0.03	0.029	0.03	0.029
1	0.22	0.119	0.232	0.274	0.143	0.31	0.066	0.203	0.304	0.482	0.137	0.238	0.268	0.25	0.161	0.506	0.292	0.25	0.042	0.131	0.028	0.029	0.029	0.03	0.031	0.03	0.029	0.029	0.029	0.029	0.03	0.029	0.029	0.03	0.029	0.03	0.03	0.029	0.029	0.028	0.028	0.029	0.029	0.029	0.03	0.03	0.029	0.03	0.029
2	0.22	0.119	0.232	0.274	0.143	0.31	0.066	0.203	0.304	0.482	0.137	0.238	0.268	0.25	0.161	0.506	0.292	0.25	0.042	0.131	0.028	0.029	0.029	0.03	0.031	0.03	0.029	0.029	0.029	0.029	0.03	0.029	0.029	0.03	0.029	0.03	0.03	0.029	0.029	0.028	0.028	0.029	0.029	0.029	0.03	0.03	0.029	0.03	0.029
2	0.22	0.119	0.232	0.274	0.143	0.31	0.066	0.203	0.304	0.482	0.137	0.238	0.268	0.25	0.161	0.506	0.292	0.25	0.042	0.131	0.028	0.029	0.029	0.03	0.031	0.03	0.029	0.029	0.029	0.029	0.03	0.029	0.029	0.03	0.029	0.03	0.03	0.029	0.029	0.028	0.028	0.029	0.029	0.029	0.03	0.03	0.029	0.03	0.029
2	0.22	0.119	0.232	0.274	0.143	0.31	0.066	0.203	0.304	0.482	0.137	0.238	0.268	0.25	0.161	0.506	0.292	0.25	0.042	0.131	0.028	0.029	0.029	0.03	0.031	0.03	0.029	0.029	0.029	0.029	0.03	0.029	0.029	0.03	0.029	0.03	0.03	0.029	0.029	0.028	0.028	0.029	0.029	0.029	0.03	0.03	0.029	0.03	0.029
1	0.22	0.119	0.232	0.274	0.143	0.31	0.066	0.203	0.304	0.482	0.137	0.238	0.268	0.25	0.161	0.506	0.292	0.25	0.042	0.131	0.028	0.029	0.029	0.03	0.031	0.03	0.029	0.029	0.029	0.029	0.03	0.029	0.029	0.03	0.029	0.03	0.03	0.029	0.029	0.028	0.028	0.029	0.029	0.029	0.03	0.03	0.029	0.03	0.029
1	0.22	0.119	0.232	0.274	0.143	0.31	0.066	0.203	0.304	0.482	0.137	0.238	0.268	0.25	0.161	0.506	0.292	0.25	0.042	0.131	0.028	0.029	0.029	0.03	0.031	0.03	0.029	0.029	0.029	0.029	0.03	0.029	0.029	0.03	0.029	0.03	0.03	0.029	0.029	0.028	0.028	0.029	0.029	0.029	0.03	0.03	0.029	0.03	0.029
2	0.22	0.119	0.232	0.274	0.143	0.31	0.066	0.203	0.304	0.482	0.137	0.238	0.268	0.25	0.161	0.506	0.292	0.25	0.042	0.131	0.028	0.029	0.029	0.03	0.031	0.03	0.029	0.029	0.029	0.029	0.03	0.029	0.029	0.03	0.029	0.03	0.03	0.029	0.029	0.028	0.028	0.029	0.029	0.029	0.03	0.03	0.029	0.03	0.029
2	0.22	0.119	0.232	0.274	0.143	0.31	0.066	0.203	0.304	0.482	0.137	0.238	0.268	0.25	0.161	0.506	0.292	0.25	0.042	0.131	0.028	0.029	0.029	0.03	0.031	0.03	0.029	0.029	0.029	0.029	0.03	0.029	0.029	0.03	0.029	0.03	0.03	0.029	0.029	0.028	0.028	0.029	0.029	0.029	0.03	0.03	0.029	0.03	0.029
2	0.22	0.119	0.232	0.274	0.143	0.31	0.066	0.203	0.304	0.482	0.137	0.238	0.268	0.25	0.161	0.506	0.292	0.25	0.042	0.131	0.028	0.029	0.029	0.03	0.031	0.03	0.029	0.029	0.029	0.029	0.03	0.029	0.029	0.03	0.029	0.03	0.03	0.029	0.029	0.028	0.028	0.029	0.029	0.029	0.03	0.03	0.029	0.03	0.029
3	0.22	0.119	0.232	0.274	0.143	0.31	0.066	0.203	0.304	0.482	0.137	0.238	0.268	0.25	0.161	0.506	0.292	0.25	0.042	0.131	0.028	0.029	0.029	0.03	0.031	0.03	0.029	0.029	0.029	0.029	0.03	0.029	0.029	0.03	0.029	0.03	0.03	0.029	0.029	0.028	0.028	0.029	0.029	0.029	0.03	0.03	0.029	0.03	0.029
2	0.22	0.119	0.232	0.274	0.143	0.31	0.066	0.203	0.304	0.482	0.137	0.238	0.268	0.25	0.161	0.506	0.292	0.25	0.042	0.131	0.028	0.029	0.029	0.03	0.031	0.03	0.029	0.029	0.029	0.029	0.03	0.029	0.029	0.03	0.029	0.03	0.03	0.029	0.029	0.028	0.028	0.029	0.029	0.029	0.03	0.03	0.029	0.03	0.029
3	0.22	0.119	0.232	0.274	0.143	0.31	0.066	0.203	0.304	0.482	0.137	0.238	0.268	0.25	0.161	0.506	0.292	0.25	0.042	0.131	0.028	0.029	0.029	0.03	0.031	0.03	0.029	0.029	0.029	0.029	0.03	0.029	0.029	0.03	0.029	0.03	0.03	0.029	0.029	0.028	0.028	0.029	0.029	0.029	0.03	0.03	0.029	0.03	0.029
2	0.22	0.119	0.232	0.274	0.143	0.31	0.066	0.203	0.304	0.482	0.137	0.238	0.268	0.25	0.161	0.506	0.292	0.25	0.042	0.131	0.028	0.029	0.029	0.03	0.031	0.03	0.029	0.029	0.029	0.029	0.03	0.029	0.029	0.03	0.029	0.03	0.03	0.029	0.029	0.028	0.028	0.029	0.029	0.029	0.03	0.03	0.029	0.03	0.029
2	0.22	0.119	0.232	0.274	0.143	0.31	0.066	0.203	0.304	0.482	0.137	0.238	0.268	0.25	0.161	0.506	0.292	0.25	0.042	0.131	0.028	0.029	0.029	0.03	0.031	0.03	0.029	0.029	0.029	0.029	0.03	0.029	0.029	0.03	0.029	0.03	0.03	0.029	0.029	0.028	0.028	0.029	0.029	0.029	0.03	0.03	0.029	0.03	0.029
2	0.22	0.119	0.232	0.274	0.143	0.31	0.066	0.203	0.304	0.482	0.137	0.238	0.268	0.25	0.161	0.506	0.292	0.25	0.042	0.131	0.028	0.029	0.029	0.03	0.031	0.03	0.029	0.029	0.029	0.029	0.03	0.029	0.029	0.03	0.029	0.03	0.03	0.029	0.029	0.028	0.028	0.029	0.029	0.029	0.03	0.03	0.029	0.03	0.029
2	0.22	0.119	0.232	0.274	0.143	0.31	0.066	0.203	0.304	0.482	0.137	0.238	0.268	0.25	0.161	0.506	0.292	0.25	0.042	0.131	0.028	0.029	0.029	0.03	0.031	0.03	0.029	0.029	0.029	0.029	0.03	0.029	0.029	0.03	0.029	0.03	0.03	0.029	0.029	0.028	0.028	0.029	0.029	0.029	0.03	0.03	0.029	0.03	0.029
2	0.22	0.119	0.232	0.274	0.143	0.31	0.066	0.203	0.304	0.482	0.137	0.238	0.268	0.25	0.161	0.506	0.292	0.25	0.042	0.131	0.028	0.029	0.029	0.03	0.031	0.03	0.029	0.029	0.029	0.029	0.03	0.029	0.029	0.03	0.029	0.03	0.03	0.029	0.029	0.028	0.028	0.029	0.029	0.029	0.03	0.03	0.029	0.03	0.029
2	0.22	0.119	0.232	0.274	0.143	0.31	0.066	0.203	0.304	0.482	0.137	0.238	0.268	0.25	0.161	0.506	0.292	0.25	0.042	0.131	0.028	0.029	0.029	0.03	0.031	0.03	0.029	0.029	0.029	0.029	0.03	0.029	0.029	0.03	0.029	0.03	0.03	0.029	0.029	0.028	0.028	0.029	0.029	0.029	0.03	0.03	0.029	0.03	0.029
2	0.22	0.119	0.232	0.274	0.143	0.31	0.066	0.203	0.304	0.482	0.137	0.238	0.268	0.25	0.161	0.506	0.292	0.25	0.042	0.131	0.028	0.029	0.029	0.03	0.031	0.03	0.029	0.029	0.029	0.029	0.03	0.029	0.029	0.03	0.029	0.03	0.03	0.029	0.029	0.028	0.028	0.029	0.029	0.029	0.03	0.03	0.029	0.03	0.029
2	0.22	0.119	0.232	0.274	0.143	0.31	0.066	0.203	0.304	0.482	0.137	0.238	0.268	0.25	0.161	0.506	0.292	0.25	0.042	0.131	0.028	0.029	0.029	0.03	0.031	0.03	0.029	0.029	0.029	0.029	0.03	0.029	0.029	0.03	0.029	0.03	0.03	0.029	0.029	0.028	0.028	0.029	0.029	0.029	0.03	0.03	0.029	0.03	0.029
2	0.22	0.119	0.232	0.274	0.143	0.31	0.066	0.203	0.304	0.482	0.137	0.238	0.268	0.25	0.161	0.506	0.292	0.25	0.042	0.131	0.028	0.029	0.029	0.03	0.031	0.03	0.029	0.029	0.029	0.029	0.03	0.029	0.029	0.03	0.029	0.03	0.03	0.029	0.029	0.028	0.028	0.029	0.029	0.029	0.03	0.03	0.029	0.03	0.029
2	0.22	0.119	0.232	0.274	0.143	0.31	0.066	0.203	0.304	0.482	0.137	0.238	0.268	0.25	0.161	0.506	0.292	0.25	0.042	0.131	0.028	0.029	0.029	0.03	0.031	0.03	0.029	0.029	0.029	0.029	0.03	0.029	0.029	0.03	0.029	0.03	0.03	0.029	0.029	0.028	0.028	0.029	0.029	0.029	0.03	0.03	0.029	0.03	0.029
2	0.22	0.119	0.232	0.274	0.143	0.31	0.066	0.203	0.304	0.482	0.137	0.238	0.268	0.25	0.161	0.506	0.292	0.25	0.042	0.131	0.028	0.029	0.029	0.03	0.031	0.03	0.029	0.029	0.029	0.029	0.03	0.029	0.029	0.03	0.029	0.03	0.03	0.029	0.029	0.028	0.028	0.029	0.029	0.029	0.03	0.03	0.029	0.03	0.029
2	0.22	0.119	0.232	0.274	0.143	0.31	0.066	0.203	0.304	0.482	0.137	0.238	0.268	0.25	0.161	0.506	0.292	0.25	0.042	0.131	0.028	0.029	0.029	0.03	0.031	0.03	0.029	0.029	0.029	0.029	0.03	0.029	0.029	0.03	0.029	0.03	0.03	0.029	0.029	0.028	0.028	0.029	0.029	0.029	0.03	0.03	0.029	0.03	0.029
2	0.22	0.119	0.232	0.274	0.143	0.31	0.066	0.203	0.304	0.482	0.137	0.238	0.268	0.25	0.161	0.506	0.292	0.25	0.042	0.131	0.028	0.029	0.029	0.03	0.031	0.03	0.029	0.029	0.029	0.029	0.03	0.029	0.029	0.03	0.029	0.03	0.03	0.029	0.029	0.028	0.028	0.029	0.029	0.029	0.03	0.03	0.029	0.03	0.029
2	0.22	0.119	0.232	0.274	0.143	0.31	0.066	0.203	0.304	0.482	0.137	0.238	0.268	0.25	0.161	0.506	0.292	0.25	0.042	0.131	0.028	0.029	0.029	0.03	0.031	0.03	0.029	0.029	0.029	0.029	0.03	0.029	0.029	0.03	0.029	0.03	0.03	0.029	0.029	0.028	0.028	0.029	0.029	0.029	0.03	0.03	0.029	0.03	0.029
3	0.22	0.119	0.232	0.274	0.143	0.31	0.066	0.203	0.304	0.482	0.137	0.238	0.268	0.25	0.161	0.506	0.292	0.25	0.042	0.131	0.028	0.029	0.029	0.03	0.031	0.03	0.029	0.029	0.029	0.029	0.03	0.029	0.029	0.03	0.029	0.03	0.03	0.029	0.029	0.028	0.028	0.029	0.029	0.029	0.03	0.03	0.029	0.03	0.029
2	0.22	0.119	0.232	0.274	0.143	0.31	0.066	0.203	0.304	0.482	0.137	0.238	0.268	0.25	0.161	0.506	0.292	0.25	0.042	0.131	0.028	0.029	0.029	0.03	0.031	0.03	0.029	0.029	0.029	0.029	0.03	0.029	0.029	0.03	0.029	0.03	0.03	0.029	0.029	0.028	0.028	0.029	0.029	0.029	0.03	0.03	0.029	0.03	0.029
2	0.22	0.119	0.232	0.274	0.143	0.31	0.066	0.203	0.304	0.482	0.137	0.238	0.268	0.25	0.161	0.506	0.292	0.25	0.042	0.131	0.028	0.029	0.029	0.03	0.031	0.03	0.029	0.029	0.029	0.029	0.03	0.029	0.029	0.03	0.029	0.03	0.03	0.029	0.029	0.028	0.028	0.029	0.029	0.029	0.03	0.03	0.029	0.03	0.029
2	0.22	0.119	0.232	0.274	0.143	0.31	0.066	0.203	0.304	0.482	0.137	0.238	0.268	0.25	0.161	0.506	0.292	0.25	0.042	0.131	0.028	0.029	0.029	0.03	0.031	0.03	0.029	0.029	0.029	0.029	0.03	0.029	0.029	0.03	0.029	0.03	0.03	0.029	0.029	0.028	0.028	0.029	0.029	0.029	0.03	0.03	0.029	0.03	0.029
2	0.22	0.119	0.232	0.274	0.143	0.31	0.066	0.203	0.304	0.482	0.137	0.238	0.268	0.25	0.161	0.506	0.292	0.25	0.042	0.131	0.028	0.029	0.029	0.03	0.031	0.03	0.029	0.029	0.029	0.029	0.03	0.029	0.029	0.03	0.029	0.03	0.03	0.029	0.029	0.028	0.028	0.029	0.029	0.029	0.03	0.03	0.029	0.03	0.029
1	0.22	0.119	0.232	0.274	0.143	0.31	0.066	0.203	0.304	0.482	0.137	0.238	0.268	0.25	0.161	0.506	0.292	0.25	0.042	0.131	0.028	0.029	0.029	0.03	0.031	0.03	0.029	0.029	0.029	0.029	0.03	0.029	0.029	0.03	0.029	0.03	0.03	0.029	0.029	0.028	0.028	0.029	0.029	0.029	0.03	0.03	0.029	0.03	0.029
2	0.22	0.119	0.232	0.274	0.143	0.31	0.066	0.203	0.304	0.482	0.137	0.238	0.268	0.25	0.161	0.506	0.292	0.25	0.042	0.131	0.028	0.029	0.029	0.03	0.031	0.03	0.029	0.029	0.029	0.029	0.03	0.029	0.029	0.03	0.029	0.03	0.03	0.029	0.029	0.028	0.028	0.029	0.029	0.029	0.03	0.03	0.029	0.03	0.029
1	0.22	0.119	0.232	0.274	0.143	0.31	0.066	0.203	0.304	0.482	0.137	0.238	0.268	0.25	0.161	0.506	0.292	0.25	0.042	0.131	0.028	0.029	0.029	0.03	0.031	0.03	0.029	0.029	0.029	0.029	0.03	0.029	0.029	0.03	0.029	0.03	0.03	0.029	0.029	0.028	0.028	0.029	0.029	0.029	0.03	0.03	0.029	0.03	0.029
2	0.22	0.119	0.232	0.274	0.143	0.31	0.066	0.203	0.304	0.482	0.137	0.238	0.268	0.25	0.161	0.506	0.292	0.25	0.042	0.131	0.028	0.029	0.029	0.03	0.031	0.03	0.029	0.029	0.029	0.029	0.03	0.029	0.029	0.03	0.029	0.03	0.03	0.029	0.029	0.028	0.028	0.029	0.029	0.029	0.03	0.03	0.029	0.03	0.029
2	0.22	0.119	0.232	0.274	0.143	0.31	0.066	0.203	0.304	0.482	0.137	0.238	0.268	0.25	0.161	0.506	0.292	0.25	0.042	0.131	0.028	0.029	0.029	0.03	0.031	0.03	0.029	0.029	0.029	0.029	0.03	0.029	0.029	0.03	0.029	0.03	0.03	0.029	0.029	0.028	0.028	0.029	0.029	0.029	0.03	0.03	0.029	0.03	0.029
1	0.22	0.119	0.232	0.274	0.143	0.31	0.066	0.203	0.304	0.482	0.137	0.238	0.268	0.25	0.161	0.506	0.292	0.25	0.042	0.131	0.028	0.029	0.029	0.03	0.031	0.03	0.029	0.029	0.029	0.029	0.03	0.029	0.029	0.03	0.029	0.03	0.03	0.029	0.029	0.028	0.028	0.029	0.029	0.029	0.03	0.03	0.029	0.03	0.029
2	0.22	0.119	0.232	0.274	0.143	0.31	0.066	0.203	0.304	0.482	0.137	0.238	0.268	0.25	0.161	0.506	0.292	0.25	0.042	0.131	0.028	0.029	0.029	0.03	0.031	0.03	0.029	0.029	0.029	0.029	0.03	0.029	0.029	0.03	0.029	0.03	0.03	0.029	0.029	0.028	0.028	0.029	0.029	0.029	0.03	0.03	0.029	0.03	0.029
2	0.22	0.119	0.232	0.274	0.143	0.31	0.066	0.203	0.304	0.482	0.137	0.238	0.268	0.25	0.161	0.506	0.292	0.25	0.042	0.131	0.028	0.029	0.029	0.03	0.031	0.03	0.029	0.029	0.029	0.029	0.03	0.029	0.029	0.03	0.029	0.03	0.03	0.029	0.029	0.028	0.028	0.029	0.029	0.029	0.03	0.03	0.029	0.03	0.029
2	0.22	0.119	0.232	0.274	0.143	0.31	0.066	0.203	0.304	0.482	0.137	0.238	0.268	0.25	0.161	0.506	0.292	0.25	0.042	0.131	0.028	0.029	0.029	0.03	0.031	0.03	0.029	0.029	0.029	0.029	0.03	0.029	0.029	0.03	0.029	0.03	0.03	0.029	0.029	0.028	0.028	0.029	0.029	0.029	0.03	0.03	0.029	0.03	0.029
3	0.22	0.119	0.232	0.274	0.143	0.31	0.066	0.203	0.304	0.482	0.137	0.238	0.268	0.25	0.161	0.506	0.292	0.25	0.042	0.131	0.028	0.029	0.029	0.03	0.031	0.03	0.029	0.029	0.029	0.029	0.03	0.029	0.029	0.03	0.029	0.03	0.03	0.029	0.029	0.028	0.028	0.029	0.029	0.029	0.03	0.03	0.029	0.03	0.029
3	0.22	0.119	0.232	0.274	0.143	0.31	0.066	0.203	0.304	0.482	0.137	0.238	0.268	0.25	0.161	0.506	0.292	0.25	0.042	0.131	0.028	0.029	0.029	0.03	0.031	0.03	0.029	0.029	0.029	0.029	0.03	0.029	0.029	0.03	0.029	0.03	0.03	0.029	0.029	0.028	0.028	0.029	0.029	0.029	0.03	0.03	0.029	0.03	0.029
2	0.22	0.119	0.232	0.274	0.143	0.31	0.066	0.203	0.304	0.482	0.137	0.238	0.268	0.25	0.161	0.506	0.292	0.25	0.042	0.131	0.028	0.029	0.029	0.03	0.031	0.03	0.029	0.029	0.029	0.029	0.03	0.029	0.029	0.03	0.029	0.03	0.03	0.029	0.029	0.028	0.028	0.029	0.029	0.029	0.03	0.03	0.029	0.03	0.029
3	0.22	0.119	0.232	0.274	0.143	0.31	0.066	0.203	0.304	0.482	0.137	0.238	0.268	0.25	0.161	0.506	0.292	0.25	0.042	0.131	0.028	0.029	0.029	0.03	0.031	0.03	0.029	0.029	0.029	0.029	0.03	0.029	0.029	0.03	0.029	0.03	0.03	0.029	0.029	0.028	0.028	0.029	0.029	0.029	0.03	0.03	0.029	0.03	0.029
2	0.22	0.119	0.232	0.274	0.143	0.31	0.066	0.203	0.304	0.482	0.137	0.238	0.268	0.25	0.161	0.506	0.292	0.25	0.042	0.131	0.028	0.029	0.029	0.03	0.031	0.03	0.029	0.029	0.029	0.029	0.03	0.029	0.029	0.03	0.029	0.03	0.03	0.029	0.029	0.028	0.028	0.029	0.029	0.029	0.03	0.03	0.029	0.03	0.029
2	0.22	0.119	0.232	0.274	0.143	0.31	0.066	0.203	0.304	0.482	0.137	0.238	0.268	0.25	0.161	0.506	0.292	0.25	0.042	0.131	0.028	0.029	0.029	0.03	0.031	0.03	0.029	0.029	0.029	0.029	0.03	0.029	0.029	0.03	0.029	0.03	0.03	0.029	0.029	0.028	0.028	0.029	0.029	0.029	0.03	0.03	0.029	0.03	0.029
1	0.22	0.119	0.232	0.274	0.143	0.31	0.066	0.203	0.304	0.482	0.137	0.238	0.268	0.25	0.161	0.506	0.292	0.25	0.042	0.131	0.028	0.029	0.029	0.03	0.031	0.03	0.029	0.029	0.029	0.029	0.03	0.029	0.029	0.03	0.029	0.03	0.03	0.029	0.029	0.028	0.028	0.029	0.029	0.029	0.03	0.03	0.029	0.03	0.029
2	0.22	0.119	0.232	0.274	0.143	0.31	0.066	0.203	0.304	0.482	0.137	0.238	0.268	0.25	0.161	0.506	0.292	0.25	0.042	0.131	0.028	0.029	0.029	0.03	0.031	0.03	0.029	0.029	0.029	0.029	0.03	0.029	0.029	0.03	0.029	0.03	0.03	0.029	0.029	0.028	0.028	0.029	0.029	0.029	0.03	0.03	0.029	0.03	0.029
2	0.22	0.119	0.232	0.274	0.143	0.31	0.066	0.203	0.304	0.482	0.137	0.238	0.268	0.25	0.161	0.506	0.292	0.25	0.042	0.131	0.028	0.029	0.029	0.03	0.031	0.03	0.029	0.029	0.029	0.029	0.03	0.029	0.029	0.03	0.029	0.03	0.03	0.029	0.029	0.028	0.028	0.029	0.029	0.029	0.03	0.03	0.029	0.03	0.029
2	0.22	0.119	0.232	0.274	0.143	0.31	0.066	0.203	0.304	0.482	0.137	0.238	0.268	0.25	0.161	0.506	0.292	0.25	0.042	0.131	0.028	0.029	0.029	0.03	0.031	0.03	0.029	0.029	0.029	0.029	0.03	0.029	0.029	0.03	0.029	0.03	0.03	0.029	0.029	0.028	0.028	0.029	0.029	0.029	0.03	0.03	0.029	0.03	0.029
2	0.22	0.119	0.232	0.274	0.143	0.31	0.066	0.203	0.304	0.482	0.137	0.238	0.268	0.25	0.161	0.506	0.292	0.25	0.042	0.131	0.028	0.029	0.029	0.03	0.031	0.03	0.029	0.029	0.029	0.029	0.03	0.029	0.029	0.03	0.029	0.03	0.03	0.029	0.029	0.028	0.028	0.029	0.029	0.029	0.03	0.03	0.029	0.03	0.029
3	0.22	0.119	0.232	0.274	0.143	0.31	0.066	0.203	0.304	0.482	0.137	0.238	0.268	0.25	0.161	0.506	0.292	0.25	0.042	0.131	0.028	0.029	0.029	0.03	0.031	0.03	0.029	0.029	0.029	0.029	0.03	0.029	0.029	0.03	0.029	0.03	0.03	0.029	0.029	0.028	0.028	0.029	0.029	0.029	0.03	0.03	0.029	0.03	0.029
2	0.22	0.119	0.232	0.274	0.143	0.31	0.066	0.203	0.304	0.482	0.137	0.238	0.268	0.25	0.161	0.506	0.292	0.25	0.042	0.131	0.028	0.029	0.029	0.03	0.031	0.03	0.029	0.029	0.029	0.029	0.03	0.029	0.029	0.03	0.029	0.03	0.03	0.029	0.029	0.028	0.028	0.029	0.029	0.029	0.03	0.03	0.029	0.03	0.029
1	0.22	0.119	0.232	0.274	0.143	0.31	0.066	0.203	0.304	0.482	0.137	0.238	0.268	0.25	0.161	0.506	0.292	0.25	0.042	0.131	0.028	0.029	0.029	0.03	0.031	0.03	0.029	0.029	0.029	0.029	0.03	0.029	0.029	0.03	0.029	0.03	0.03	0.029	0.029	0.028	0.028	0.029	0.029	0.029	0.03	0.03	0.029	0.03	0.029
2	0.22	0.119	0.232	0.274	0.143	0.31	0.066	0.203	0.304	0.482	0.137	0.238	0.268	0.25	0.161	0.506	0.292	0.25	0.042	0.131	0.028	0.029	0.029	0.03	0.031	0.03	0.029	0.029	0.029	0.029	0.03	0.029	0.029	0.03	0.029	0.03	0.03	0.029	0.029	0.028	0.028	0.029	0.029	0.029	0.03	0.03	0.029	0.03	0.029
2	0.22	0.119	0.232	0.274	0.143	0.31	0.066	0.203	0.304	0.482	0.137	0.238	0.268	0.25	0.161	0.506	0.292	0.25	0.042	0.131	0.028	0.029	0.029	0.03	0.031	0.03	0.029	0.029	0.029	0.029	0.03	0.029	0.029	0.03	0.029	0.03	0.03	0.029	0.029	0.028	0.028	0.029	0.029	0.029	0.03	0.03	0.029	0.03	0.029
2	0.22	0.119	0.232	0.274	0.143	0.31	0.066	0.203	0.304	0.482	0.137	0.238	0.268	0.25	0.161	0.506	0.292	0.25	0.042	0.131	0.028	0.029	0.029	0.03	0.031	0.03	0.029	0.029	0.029	0.029	0.03	0.029	0.029	0.03	0.029	0.03	0.03	0.029	0.029	0.028	0.028	0.029	0.029	0.029	0.03	0.03	0.029	0.03	0.029
2	0.22	0.119	0.232	0.274	0.143	0.31	0.066	0.203	0.304	0.482	0.137	0.238	0.268	0.25	0.161	0.506	0.292	0.25	0.042	0.131	0.028	0.029	0.029	0.03	0.031	0.03	0.029	0.029	0.029	0.029	0.03	0.029	0.029	0.03	0.029	0.03	0.03	0.029	0.029	0.028	0.028	0.029	0.029	0.029	0.03	0.03	0.029	0.03	0.029
2	0.22	0.119	0.232	0.274	0.143	0.31	0.066	0.203	0.304	0.482	0.137	0.238	0.268	0.25	0.161	0.506	0.292	0.25	0.042	0.131	0.028	0.029	0.029	0.03	0.031	0.03	0.029	0.029	0.029	0.029	0.03	0.029	0.029	0.03	0.029	0.03	0.03	0.029	0.029	0.028	0.028	0.029	0.029	0.029	0.03	0.03	0.029	0.03	0.029
2	0.22	0.119	0.232	0.274	0.143	0.31	0.066	0.203	0.304	0.482	0.137	0.238	0.268	0.25	0.161	0.506	0.292	0.25	0.042	0.131	0.028	0.029	0.029	0.03	0.031	0.03	0.029	0.029	0.029	0.029	0.03	0.029	0.029	0.03	0.029	0.03	0.03	0.029	0.029	0.028	0.028	0.029	0.029	0.029	0.03	0.03	0.029	0.03	0.029
3	0.22	0.119	0.232	0.274	0.143	0.31	0.066	0.203	0.304	0.482	0.137	0.238	0.268	0.25	0.161	0.506	0.292	0.25	0.042	0.131	0.028	0.029	0.029	0.03	0.031	0.03	0.029	0.029	0.029	0.029	0.03	0.029	0.029	0.03	0.029	0.03	0.03	0.029	0.029	0.028	0.028	0.029	0.029	0.029	0.03	0.03	0.029	0.03	0.029
3	0.22	0.119	0.232	0.274	0.143	0.31	0.066	0.203	0.304	0.482	0.137	0.238	0.268	0.25	0.161	0.506	0.292	0.25	0.042	0.131	0.028	0.029	0.029	0.03	0.031	0.03	0.029	0.029	0.029	0.029	0.03	0.029	0.029	0.03	0.029	0.03	0.03	0.029	0.029	0.028	0.028	0.029	0.029	0.029	0.03	0.03	0.029	0.03	0.029
2	0.22	0.119	0.232	0.274	0.143	0.31	0.066	0.203	0.304	0.482	0.137	0.238	0.268	0.25	0.161	0.506	0.292	0.25	0.042	0.131	0.028	0.029	0.029	0.03	0.031	0.03	0.029	0.029	0.029	0.029	0.03	0.029	0.029	0.03	0.029	0.03	0.03	0.029	0.029	0.028	0.028	0.029	0.029	0.029	0.03	0.03	0.029	0.03	0.029
2	0.22	0.119	0.232	0.274	0.143	0.31	0.066	0.203	0.304	0.482	0.137	0.238	0.268	0.25	0.161	0.506	0.292	0.25	0.042	0.131	0.028	0.029	0.029	0.03	0.031	0.03	0.029	0.029	0.029	0.029	0.03	0.029	0.029	0.03	0.029	0.03	0.03	0.029	0.029	0.028	0.028	0.029	0.029	0.029	0.03	0.03	0.029	0.03	0.029
2	0.22	0.119	0.232	0.274	0.143	0.31	0.066	0.203	0.304	0.482	0.137	0.238	0.268	0.25	0.161	0.506	0.292	0.25	0.042	0.131	0.028	0.029	0.029	0.03	0.031	0.03	0.029	0.029	0.029	0.029	0.03	0.029	0.029	0.03	0.029	0.03	0.03	0.029	0.029	0.028	0.028	0.029	0.029	0.029	0.03	0.03	0.029	0.03	0.029
2	0.22	0.119	0.232	0.274	0.143	0.31	0.066	0.203	0.304	0.482	0.137	0.238	0.268	0.25	0.161	0.506	0.292	0.25	0.042	0.131	0.028	0.029	0.029	0.03	0.031	0.03	0.029	0.029	0.029	0.029	0.03	0.029	0.029	0.03	0.029	0.03	0.03	0.029	0.029	0.028	0.028	0.029	0.029	0.029	0.03	0.03	0.029	0.03	0.029
2	0.22	0.119	0.232	0.274	0.143	0.31	0.066	0.203	0.304	0.482	0.137	0.238	0.268	0.25	0.161	0.506	0.292	0.25	0.042	0.131	0.028	0.029	0.029	0.03	0.031	0.03	0.029	0.029	0.029	0.029	0.03	0.029	0.029	0.03	0.029	0.03	0.03	0.029	0.029	0.028	0.028	0.029	0.029	0.029	0.03	0.03	0.029	0.03	0.029
2	0.22	0.119	0.232	0.274	0.143	0.31	0.066	0.203	0.304	0.482	0.137	0.238	0.268	0.25	0.161	0.506	0.292	0.25	0.042	0.131	0.028	0.029	0.029	0.03	0.031	0.03	0.029	0.029	0.029	0.029	0.03	0.029	0.029	0.03	0.029	0.03	0.03	0.029	0.029	0.028	0.028	0.029	0.029	0.029	0.03	0.03	0.029	0.03	0.029
2	0.22	0.119	0.232	0.274	0.143	0.31	0.066	0.203	0.304	0.482	0.137	0.238	0.268	0.25	0.161	0.506	0.292	0.25	0.042	0.131	0.028	0.029	0.029	0.03	0.031	0.03	0.029	0.029	0.029	0.029	0.03	0.029	0.029	0.03	0.029	0.03	0.03	0.029	0.029	0.028	0.028	0.029	0.029	0.029	0.03	0.03	0.029	0.03	0.029
2	0.22	0.119	0.232	0.274	0.143	0.31	0.066	0.203	0.304	0.482	0.137	0.238	0.268	0.25	0.161	0.506	0.292	0.25	0.042	0.131	0.028	0.029	0.029	0.03	0.031	0.03	0.029	0.029	0.029	0.029	0.03	0.029	0.029	0.03	0.029	0.03	0.03	0.029	0.029	0.028	0.028	0.029	0.029	0.029	0.03	0.03	0.029	0.03	0.029
2	0.22	0.119	0.232	0.274	0.143	0.31	0.066	0.203	0.304	0.482	0.137	0.238	0.268	0.25	0.161	0.506	0.292	0.25	0.042	0.131	0.028	0.029	0.029	0.03	0.031	0.03	0.029	0.029	0.029	0.029	0.03	0.029	0.029	0.03	0.029	0.03	0.03	0.029	0.029	0.028	0.028	0.029	0.029	0.029	0.03	0.03	0.029	0.03	0.029
2	0.22	0.119	0.232	0.274	0.143	0.31	0.066	0.203	0.304	0.482	0.137	0.238	0.268	0.25	0.161	0.506	0.292	0.25	0.042	0.131	0.028	0.029	0.029	0.03	0.031	0.03	0.029	0.029	0.029	0.029	0.03	0.029	0.029	0.03	0.029	0.03	0.03	0.029	0.029	0.028	0.028	0.029	0.029	0.029	0.03	0.03	0.029	0.03	0.029
2	0.22	0.119	0.232	0.274	0.143	0.31	0.066	0.203	0.304	0.482	0.137	0.238	0.268	0.25	0.161	0.506	0.292	0.25	0.042	0.131	0.028	0.029	0.029	0.03	0.031	0.03	0.029	0.029	0.029	0.029	0.03	0.029	0.029	0.03	0.029	0.03	0.03	0.029	0.029	0.028	0.028	0.029	0.029	0.029	0.03	0.03	0.029	0.03	0.029
1	0.22	0.119	0.232	0.274	0.143	0.31	0.066	0.203	0.304	0.482	0.137	0.238	0.268	0.25	0.161	0.506	0.292	0.25	0.042	0.131	0.028	0.029	0.029	0.03	0.031	0.03	0.029	0.029	0.029	0.029	0.03	0.029	0.029	0.03	0.029	0.03	0.03	0.029	0.029	0.028	0.028	0.029	0.029	0.029	0.03	0.03	0.029	0.03	0.029
2	0.22	0.119	0.232	0.274	0.143	0.31	0.066	0.203	0.304	0.482	0.137	0.238	0.268	0.25	0.161	0.506	0.292	0.25	0.042	0.131	0.028	0.029	0.029	0.03	0.031	0.03	0.029	0.029	0.029	0.029	0.03	0.029	0.029	0.03	0.029	0.03	0.03	0.029	0.029	0.028	0.028	0.029	0.029	0.029	0.03	0.03	0.029	0.03	0.029
2	0.22	0.119	0.232	0.274	0.143	0.31	0.066	0.203	0.304	0.482	0.137	0.238	0.268	0.25	0.161	0.506	0.292	0.25	0.042	0.131	0.028	0.029	0.029	0.03	0.031	0.03	0.029	0.029	0.029	0.029	0.03	0.029	0.029	0.03	0.029	0.03	0.03	0.029	0.029	0.028	0.028	0.029	0.029	0.029	0.03	0.03	0.029	0.03	0.029
2	0.22	0.119	0.232	0.274	0.143	0.31	0.066	0.203	0.304	0.482	0.137	0.238	0.268	0.25	0.161	0.506	0.292	0.25	0.042	0.131	0.028	0.029	0.029	0.03	0.031	0.03	0.029	0.029	0.029	0.029	0.03	0.029	0.029	0.03	0.029	0.03	0.03	0.029	0.029	0.028	0.028	0.029	0.029	0.029	0.03	0.03	0.029	0.03	0.029
2	0.22	0.119	0.232	0.274	0.143	0.31	0.066	0.203	0.304	0.482	0.137	0.238	0.268	0.25	0.161	0.506	0.292	0.25	0.042	0.131	0.028	0.029	0.029	0.03	0.031	0.03	0.029	0.029	0.029	0.029	0.03	0.029	0.029	0.03	0.029	0.03	0.03	0.029	0.029	0.028	0.028	0.029	0.029	0.029	0.03	0.03	0.029	0.03	0.029
2	0.22	0.119	0.232	0.274	0.143	0.31	0.066	0.203	0.304	0.482	0.137	0.238	0.268	0.25	0.161	0.506	0.292	0.25	0.042	0.131	0.028	0.029	0.029	0.03	0.031	0.03	0.029	0.029	0.029	0.029	0.03	0.029	0.029	0.03	0.029	0.03	0.03	0.029	0.029	0.028	0.028	0.029	0.029	0.029	0.03	0.03	0.029	0.03	0.029
1	0.22	0.119	0.232	0.274	0.143	0.31	0.066	0.203	0.304	0.482	0.137	0.238	0.268	0.25	0.161	0.506	0.292	0.25	0.042	0.131	0.028	0.029	0.029	0.03	0.031	0.03	0.029	0.029	0.029	0.029	0.03	0.029	0.029	0.03	0.029	0.03	0.03	0.029	0.029	0.028	0.028	0.029	0.029	0.029	0.03	0.03	0.029	0.03	0.029
2	0.22	0.119	0.232	0.274	0.143	0.31	0.066	0.203	0.304	0.482	0.137	0.238	0.268	0.25	0.161	0.506	0.292	0.25	0.042	0.131	0.028	0.029	0.029	0.03	0.031	0.03	0.029	0.029	0.029	0.029	0.03	0.029	0.029	0.03	0.029	0.03	0.03	0.029	0.029	0.028	0.028	0.029	0.029	0.029	0.03	0.03	0.029	0.03	0.029
1	0.22	0.119	0.232	0.274	0.143	0.31	0.066	0.203	0.304	0.482	0.137	0.238	0.268	0.25	0.161	0.506	0.292	0.25	0.042	0.131	0.028	0.029	0.029	0.03	0.031	0.03	0.029	0.029	0.029	0.029	0.03	0.029	0.029	0.03	0.029	0.03	0.03	0.029	0.029	0.028	0.028	0.029	0.029	0.029	0.03	0.03	0.029	0.03	0.029
2	0.22	0.119	0.232	0.274	0.143	0.31	0.066	0.203	0.304	0.482	0.137	0.238	0.268	0.25	0.161	0.506	0.292	0.25	0.042	0.131	0.028	0.029	0.029	0.03	0.031	0.03	0.029	0.029	0.029	0.029	0.03	0.029	0.029	0.03	0.029	0.03	0.03	0.029	0.029	0.028	0.028	0.029	0.029	0.029	0.03	0.03	0.029	0.03	0.029
2	0.22	0.119	0.232	0.274	0.143	0.31	0.066	0.203	0.304	0.482	0.137	0.238	0.268	0.25	0.161	0.506	0.292	0.25	0.042	0.131	0.028	0.029	0.029	0.03	0.031	0.03	0.029	0.029	0.029	0.029	0.03	0.029	0.029	0.03	0.029	0.03	0.03	0.029	0.029	0.028	0.028	0.029	0.029	0.029	0.03	0.03	0.029	0.03	0.029
2	0.22	0.119	0.232	0.274	0.143	0.31	0.066	0.203	0.304	0.482	0.137	0.238	0.268	0.25	0.161	0.506	0.292	0.25	0.042	0.131	0.028	0.029	0.029	0.03	0.031	0.03	0.029	0.029	0.029	0.029	0.03	0.029	0.029	0.03	0.029	0.03	0.03	0.029	0.029	0.028	0.028	0.029	0.029	0.029	0.03	0.03	0.029	0.03	0.029
2	0.22	0.119	0.232	0.274	0.143	0.31	0.066	0.203	0.304	0.482	0.137	0.238	0.268	0.25	0.161	0.506	0.292	0.25	0.042	0.131	0.028	0.029	0.029	0.03	0.031	0.03	0.029	0.029	0.029	0.029	0.03	0.029	0.029	0.03	0.029	0.03	0.03	0.029	0.029	0.028	0.028	0.029	0.029	0.029	0.03	0.03	0.029	0.03	0.029
2	0.22	0.119	0.232	0.274	0.143	0.31	0.066	0.203	0.304	0.482	0.137	0.238	0.268	0.25	0.161	0.506	0.292	0.25	0.042	0.131	0.028	0.029	0.029	0.03	0.031	0.03	0.029	0.029	0.029	0.029	0.03	0.029	0.029	0.03	0.029	0.03	0.03	0.029	0.029	0.028	0.028	0.029	0.029	0.029	0.03	0.03	0.029	0.03	0.029
3	0.22	0.119	0.232	0.274	0.143	0.31	0.066	0.203	0.304	0.482	0.137	0.238	0.268	0.25	0.161	0.506	0.292	0.25	0.042	0.131	0.028	0.029	0.029	0.03	0.031	0.03	0.029	0.029	0.029	0.029	0.03	0.029	0.029	0.03	0.029	0.03	0.03	0.029	0.029	0.028	0.028	0.029	0.029	0.029	0.03	0.03	0.029	0.03	0.029
2	0.22	0.119	0.232	0.274	0.143	0.31	0.066	0.203	0.304	0.482	0.137	0.238	0.268	0.25	0.161	0.506	0.292	0.25	0.042	0.131	0.028	0.029	0.029	0.03	0.031	0.03	0.029	0.029	0.029	0.029	0.03	0.029	0.029	0.03	0.029	0.03	0.03	0.029	0.029	0.028	0.028	0.029	0.029	0.029	0.03	0.03	0.029	0.03	0.029
2	0.22	0.119	0.232	0.274	0.143	0.31	0.066	0.203	0.304	0.482	0.137	0.238	0.268	0.25	0.161	0.506	0.292	0.25	0.042	0.131	0.028	0.029	0.029	0.03	0.031	0.03	0.029	0.029	0.029	0.029	0.03	0.029	0.029	0.03	0.029	0.03	0.03	0.029	0.029	0.028	0.028	0.029	0.029	0.029	0.03	0.03	0.029	0.03	0.029
2	0.22	0.119	0.232	0.274	0.143	0.31	0.066	0.203	0.304	0.482	0.137	0.238	0.268	0.25	0.161	0.506	0.292	0.25	0.042	0.131	0.028	0.029	0.029	0.03	0.031	0.03	0.029	0.029	0.029	0.029	0.03	0.029	0.029	0.03	0.029	0.03	0.03	0.029	0.029	0.028	0.028	0.029	0.029	0.029	0.03	0.03	0.029	0.03	0.029
1	0.22	0.119	0.232	0.274	0.143	0.31	0.066	0.203	0.304	0.482	0.137	0.238	0.268	0.25	0.161	0.506	0.292	0.25	0.042	0.131	0.028	0.029	0.029	0.03	0.031	0.03	0.029	0.029	0.029	0.029	0.03	0.029	0.029	0.03	0.029	0.03	0.03	0.029	0.029	0.028	0.028	0.029	0.029	0.029	0.03	0.03	0.029	0.03	0.029
3	0.22	0.119	0.232	0.274	0.143	0.31	0.066	0.203	0.304	0.482	0.137	0.238	0.268	0.25	0.161	0.506	0.292	0.25	0.042	0.131	0.028	0.029	0.029	0.03	0.031	0.03	0.029	0.029	0.029	0.029	0.03	0.029	0.029	0.03	0.029	0.03	0.03	0.029	0.029	0.028	0.028	0.029	0.029	0.029	0.03	0.03	0.029	0.03	0.029
2	0.22	0.119	0.232	0.274	0.143	0.31	0.066	0.203	0.304	0.482	0.137	0.238	0.268	0.25	0.161	0.506	0.292	0.25	0.042	0.131	0.028	0.029	0.029	0.03	0.031	0.03	0.029	0.029	0.029	0.029	0.03	0.029	0.029	0.03	0.029	0.03	0.03	0.029	0.029	0.028	0.028	0.029	0.029	0.029	0.03	0.03	0.029	0.03	0.029
2	0.22	0.119	0.232	0.274	0.143	0.31	0.066	0.203	0.304	0.482	0.137	0.238	0.268	0.25	0.161	0.506	0.292	0.25	0.042	0.131	0.028	0.029	0.029	0.03	0.031	0.03	0.029	0.029	0.029	0.029	0.03	0.029	0.029	0.03	0.029	0.03	0.03	0.029	0.029	0.028	0.028	0.029	0.029	0.029	0.03	0.03	0.029	0.03	0.029
2	0.22	0.119	0.232	0.274	0.143	0.31	0.066	0.203	0.304	0.482	0.137	0.238	0.268	0.25	0.161	0.506	0.292	0.25	0.042	0.131	0.028	0.029	0.029	0.03	0.031	0.03	0.029	0.029	0.029	0.029	0.03	0.029	0.029	0.03	0.029	0.03	0.03	0.029	0.029	0.028	0.028	0.029	0.029	0.029	0.03	0.03	0.029	0.03	0.029
2	0.22	0.119	0.232	0.274	0.143	0.31	0.066	0.203	0.304	0.482	0.137	0.238	0.268	0.25	0.161	0.506	0.292	0.25	0.042	0.131	0.028	0.029	0.029	0.03	0.031	0.03	0.029	0.029	0.029	0.029	0.03	0.029	0.029	0.03	0.029	0.03	0.03	0.029	0.029	0.028	0.028	0.029	0.029	0.029	0.03	0.03	0.029	0.03	0.029
2	0.22	0.119	0.232	0.274	0.143	0.31	0.066	0.203	0.304	0.482	0.137	0.238	0.268	0.25	0.161	0.506	0.292	0.25	0.042	0.131	0.028	0.029	0.029	0.03	0.031	0.03	0.029	0.029	0.029	0.029	0.03	0.029	0.029	0.03	0.029	0.03	0.03	0.029	0.029	0.028	0.028	0.029	0.029	0.029	0.03	0.03	0.029	0.03	0.029
2	0.22	0.119	0.232	0.274	0.143	0.31	0.066	0.203	0.304	0.482	0.137	0.238	0.268	0.25	0.161	0.506	0.292	0.25	0.042	0.131	0.028	0.029	0.029	0.03	0.031	0.03	0.029	0.029	0.029	0.029	0.03	0.029	0.029	0.03	0.029	0.03	0.03	0.029	0.029	0.028	0.028	0.029	0.029	0.029	0.03	0.03	0.029	0.03	0.029
3	0.22	0.119	0.232	0.274	0.143	0.31	0.066	0.203	0.304	0.482	0.137	0.238	0.268	0.25	0.161	0.506	0.292	0.25	0.042	0.131	0.028	0.029	0.029	0.03	0.031	0.03	0.029	0.029	0.029	0.029	0.03	0.029	0.029	0.03	0.029	0.03	0.03	0.029	0.029	0.028	0.028	0.029	0.029	0.029	0.03	0.03	0.029	0.03	0.029
2	0.22	0.119	0.232	0.274	0.143	0.31	0.066	0.203	0.304	0.482	0.137	0.238	0.268	0.25	0.161	0.506	0.292	0.25	0.042	0.131	0.028	0.029	0.029	0.03	0.031	0.03	0.029	0.029	0.029	0.029	0.03	0.029	0.029	0.03	0.029	0.03	0.03	0.029	0.029	0.028	0.028	0.029	0.029	0.029	0.03	0.03	0.029	0.03	0.029
2	0.22	0.119	0.232	0.274	0.143	0.31	0.066	0.203	0.304	0.482	0.137	0.238	0.268	0.25	0.161	0.506	0.292	0.25	0.042	0.131	0.028	0.029	0.029	0.03	0.031	0.03	0.029	0.029	0.029	0.029	0.03	0.029	0.029	0.03	0.029	0.03	0.03	0.029	0.029	0.028	0.028	0.029	0.029	0.029	0.03	0.03	0.029	0.03	0.029
3	0.22	0.119	0.232	0.274	0.143	0.31	0.066	0.203	0.304	0.482	0.137	0.238	0.268	0.25	0.161	0.506	0.292	0.25	0.042	0.131	0.028	0.029	0.029	0.03	0.031	0.03	0.029	0.029	0.029	0.029	0.03	0.029	0.029	0.03	0.029	0.03	0.03	0.029	0.029	0.028	0.028	0.029	0.029	0.029	0.03	0.03	0.029	0.03	0.029
2	0.22	0.119	0.232	0.274	0.143	0.31	0.066	0.203	0.304	0.482	0.137	0.238	0.268	0.25	0.161	0.506	0.292	0.25	0.042	0.131	0.028	0.029	0.029	0.03	0.031	0.03	0.029	0.029	0.029	0.029	0.03	0.029	0.029	0.03	0.029	0.03	0.03	0.029	0.029	0.028	0.028	0.029	0.029	0.029	0.03	0.03	0.029	0.03	0.029
2	0.22	0.119	0.232	0.274	0.143	0.31	0.066	0.203	0.304	0.482	0.137	0.238	0.268	0.25	0.161	0.506	0.292	0.25	0.042	0.131	0.028	0.029	0.029	0.03	0.031	0.03	0.029	0.029	0.029	0.029	0.03	0.029	0.029	0.03	0.029	0.03	0.03	0.029	0.029	0.028	0.028	0.029	0.029	0.029	0.03	0.03	0.029	0.03	0.029
2	0.22	0.119	0.232	0.274	0.143	0.31	0.066	0.203	0.304	0.482	0.137	0.238	0.268	0.25	0.161	0.506	0.292	0.25	0.042	0.131	0.028	0.029	0.029	0.03	0.031	0.03	0.029	0.029	0.029	0.029	0.03	0.029	0.029	0.03	0.029	0.03	0.03	0.029	0.029	0.028	0.028	0.029	0.029	0.029	0.03	0.03	0.029	0.03	0.029
2	0.22	0.119	0.232	0.274	0.143	0.31	0.066	0.203	0.304	0.482	0.137	0.238	0.268	0.25	0.161	0.506	0.292	0.25	0.042	0.131	0.028	0.029	0.029	0.03	0.031	0.03	0.029	0.029	0.029	0.029	0.03	0.029	0.029	0.03	0.029	0.03	0.03	0.029	0.029	0.028	0.028	0.029	0.029	0.029	0.03	0.03	0.029	0.03	0.029
2	0.22	0.119	0.232	0.274	0.143	0.31	0.066	0.203	0.304	0.482	0.137	0.238	0.268	0.25	0.161	0.506	0.292	0.25	0.042	0.131	0.028	0.029	0.029	0.03	0.031	0.03	0.029	0.029	0.029	0.029	0.03	0.029	0.029	0.03	0.029	0.03	0.03	0.029	0.029	0.028	0.028	0.029	0.029	0.029	0.03	0.03	0.029	0.03	0.029
2	0.22	0.119	0.232	0.274	0.143	0.31	0.066	0.203	0.304	0.482	0.137	0.238	0.268	0.25	0.161	0.506	0.292	0.25	0.042	0.131	0.028	0.029	0.029	0.03	0.031	0.03	0.029	0.029	0.029	0.029	0.03	0.029	0.029	0.03	0.029	0.03	0.03	0.029	0.029	0.028	0.028	0.029	0.029	0.029	0.03	0.03	0.029	0.03	0.029
2	0.22	0.119	0.232	0.274	0.143	0.31	0.066	0.203	0.304	0.482	0.137	0.238	0.268	0.25	0.161	0.506	0.292	0.25	0.042	0.131	0.028	0.029	0.029	0.03	0.031	0.03	0.029	0.029	0.029	0.029	0.03	0.029	0.029	0.03	0.029	0.03	0.03	0.029	0.029	0.028	0.028	0.029	0.029	0.029	0.03	0.03	0.029	0.03	0.029
3	0.22	0.119	0.232	0.274	0.143	0.31	0.066	0.203	0.304	0.482	0.137	0.238	0.268	0.25	0.161	0.506	0.292	0.25	0.042	0.131	0.028	0.029	0.029	0.03	0.031	0.03	0.029	0.029	0.029	0.029	0.03	0.029	0.029	0.03	0.029	0.03	0.03	0.029	0.029	0.028	0.028	0.029	0.029	0.029	0.03	0.03	0.029	0.03	0.029
3	0.22	0.119	0.232	0.274	0.143	0.31	0.066	0.203	0.304	0.482	0.137	0.238	0.268	0.25	0.161	0.506	0.292	0.25	0.042	0.131	0.028	0.029	0.029	0.03	0.031	0.03	0.029	0.029	0.029	0.029	0.03	0.029	0.029	0.03	0.029	0.03	0.03	0.029	0.029	0.028	0.028	0.029	0.029	0.029	0.03	0.03	0.029	0.03	0.029
2	0.22	0.119	0.232	0.274	0.143	0.31	0.066	0.203	0.304	0.482	0.137	0.238	0.268	0.25	0.161	0.506	0.292	0.25	0.042	0.131	0.028	0.029	0.029	0.03	0.031	0.03	0.029	0.029	0.029	0.029	0.03	0.029	0.029	0.03	0.029	0.03	0.03	0.029	0.029	0.028	0.028	0.029	0.029	0.029	0.03	0.03	0.029	0.03	0.029
2	0.22	0.119	0.232	0.274	0.143	0.31	0.066	0.203	0.304	0.482	0.137	0.238	0.268	0.25	0.161	0.506	0.292	0.25	0.042	0.131	0.028	0.029	0.029	0.03	0.031	0.03	0.029	0.029	0.029	0.029	0.03	0.029	0.029	0.03	0.029	0.03	0.03	0.029	0.029	0.028	0.028	0.029	0.029	0.029	0.03	0.03	0.029	0.03	0.029
2	0.22	0.119	0.232	0.274	0.143	0.31	0.066	0.203	0.304	0.482	0.137	0.238	0.268	0.25	0.161	0.506	0.292	0.25	0.042	0.131	0.028	0.029	0.029	0.03	0.031	0.03	0.029	0.029	0.029	0.029	0.03	0.029	0.029	0.03	0.029	0.03	0.03	0.029	0.029	0.028	0.028	0.029	0.029	0.029	0.03	0.03	0.029	0.03	0.029
2	0.22	0.119	0.232	0.274	0.143	0.31	0.066	0.203	0.304	0.482	0.137	0.238	0.268	0.25	0.161	0.506	0.292	0.25	0.042	0.131	0.028	0.029	0.029	0.03	0.031	0.03	0.029	0.029	0.029	0.029	0.03	0.029	0.029	0.03	0.029	0.03	0.03	0.029	0.029	0.028	0.028	0.029	0.029	0.029	0.03	0.03	0.029	0.03	0.029
2	0.22	0.119	0.232	0.274	0.143	0.31	0.066	0.203	0.304	0.482	0.137	0.238	0.268	0.25	0.161	0.506	0.292	0.25	0.042	0.131	0.028	0.029	0.029	0.03	0.031	0.03	0.029	0.029	0.029	0.029	0.03	0.029	0.029	0.03	0.029	0.03	0.03	0.029	0.029	0.028	0.028	0.029	0.029	0.029	0.03	0.03	0.029	0.03	0.029
2	0.22	0.119	0.232	0.274	0.143	0.31	0.066	0.203	0.304	0.482	0.137	0.238	0.268	0.25	0.161	0.506	0.292	0.25	0.042	0.131	0.028	0.029	0.029	0.03	0.031	0.03	0.029	0.029	0.029	0.029	0.03	0.029	0.029	0.03	0.029	0.03	0.03	0.029	0.029	0.028	0.028	0.029	0.029	0.029	0.03	0.03	0.029	0.03	0.029
2	0.22	0.119	0.232	0.274	0.143	0.31	0.066	0.203	0.304	0.482	0.137	0.238	0.268	0.25	0.161	0.506	0.292	0.25	0.042	0.131	0.028	0.029	0.029	0.03	0.031	0.03	0.029	0.029	0.029	0.029	0.03	0.029	0.029	0.03	0.029	0.03	0.03	0.029	0.029	0.028	0.028	0.029	0.029	0.029	0.03	0.03	0.029	0.03	0.029
2	0.22	0.119	0.232	0.274	0.143	0.31	0.066	0.203	0.304	0.482	0.137	0.238	0.268	0.25	0.161	0.506	0.292	0.25	0.042	0.131	0.028	0.029	0.029	0.03	0.031	0.03	0.029	0.029	0.029	0.029	0.03	0.029	0.029	0.03	0.029	0.03	0.03	0.029	0.029	0.028	0.028	0.029	0.029	0.029	0.03	0.03	0.029	0.03	0.029
3	0.22	0.119	0.232	0.274	0.143	0.31	0.066	0.203	0.304	0.482	0.137	0.238	0.268	0.25	0.161	0.506	0.292	0.25	0.042	0.131	0.028	0.029	0.029	0.03	0.031	0.03	0.029	0.029	0.029	0.029	0.03	0.029	0.029	0.03	0.029	0.03	0.03	0.029	0.029	0.028	0.028	0.029	0.029	0.029	0.03	0.03	0.029	0.03	0.029
2	0.22	0.119	0.232	0.274	0.143	0.31	0.066	0.203	0.304	0.482	0.137	0.238	0.268	0.25	0.161	0.506	0.292	0.25	0.042	0.131	0.028	0.029	0.029	0.03	0.031	0.03	0.029	0.029	0.029	0.029	0.03	0.029	0.029	0.03	0.029	0.03	0.03	0.029	0.029	0.028	0.028	0.029	0.029	0.029	0.03	0.03	0.029	0.03	0.029
2	0.22	0.119	0.232	0.274	0.143	0.31	0.066	0.203	0.304	0.482	0.137	0.238	0.268	0.25	0.161	0.506	0.292	0.25	0.042	0.131	0.028	0.029	0.029	0.03	0.031	0.03	0.029	0.029	0.029	0.029	0.03	0.029	0.029	0.03	0.029	0.03	0.03	0.029	0.029	0.028	0.028	0.029	0.029	0.029	0.03	0.03	0.029	0.03	0.029
3	0.22	0.119	0.232	0.274	0.143	0.31	0.066	0.203	0.304	0.482	0.137	0.238	0.268	0.25	0.161	0.506	0.292	0.25	0.042	0.131	0.028	0.029	0.029	0.03	0.031	0.03	0.029	0.029	0.029	0.029	0.03	0.029	0.029	0.03	0.029	0.03	0.03	0.029	0.029	0.028	0.028	0.029	0.029	0.029	0.03	0.03	0.029	0.03	0.029
2	0.22	0.119	0.232	0.274	0.143	0.31	0.066	0.203	0.304	0.482	0.137	0.238	0.268	0.25	0.161	0.506	0.292	0.25	0.042	0.131	0.028	0.029	0.029	0.03	0.031	0.03	0.029	0.029	0.029	0.029	0.03	0.029	0.029	0.03	0.029	0.03	0.03	0.029	0.029	0.028	0.028	0.029	0.029	0.029	0.03	0.03	0.029	0.03	0.029
3	0.22	0.119	0.232	0.274	0.143	0.31	0.066	0.203	0.304	0.482	0.137	0.238	0.268	0.25	0.161	0.506	0.292	0.25	0.042	0.131	0.028	0.029	0.029	0.03	0.031	0.03	0.029	0.029	0.029	0.029	0.03	0.029	0.029	0.03	0.029	0.03	0.03	0.029	0.029	0.028	0.028	0.029	0.029	0.029	0.03	0.03	0.029	0.03	0.029
2	0.22	0.119	0.232	0.274	0.143	0.31	0.066	0.203	0.304	0.482	0.137	0.238	0.268	0.25	0.161	0.506	0.292	0.25	0.042	0.131	0.028	0.029	0.029	0.03	0.031	0.03	0.029	0.029	0.029	0.029	0.03	0.029	0.029	0.03	0.029	0.03	0.03	0.029	0.029	0.028	0.028	0.029	0.029	0.029	0.03	0.03	0.029	0.03	0.029
2	0.22	0.119	0.232	0.274	0.143	0.31	0.066	0.203	0.304	0.482	0.137	0.238	0.268	0.25	0.161	0.506	0.292	0.25	0.042	0.131	0.028	0.029	0.029	0.03	0.031	0.03	0.029	0.029	0.029	0.029	0.03	0.029	0.029	0.03	0.029	0.03	0.03	0.029	0.029	0.028	0.028	0.029	0.029	0.029	0.03	0.03	0.029	0.03	0.029
3	0.22	0.119	0.232	0.274	0.143	0.31	0.066	0.203	0.304	0.482	0.137	0.238	0.268	0.25	0.161	0.506	0.292	0.25	0.042	0.131	0.028	0.029	0.029	0.03	0.031	0.03	0.029	0.029	0.029	0.029	0.03	0.029	0.029	0.03	0.029	0.03	0.03	0.029	0.029	0.028	0.028	0.029	0.029	0.029	0.03	0.03	0.029	0.03	0.029
2	0.22	0.119	0.232	0.274	0.143	0.31	0.066	0.203	0.304	0.482	0.137	0.238	0.268	0.25	0.161	0.506	0.292	0.25	0.042	0.131	0.028	0.029	0.029	0.03	0.031	0.03	0.029	0.029	0.029	0.029	0.03	0.029	0.029	0.03	0.029	0.03	0.03	0.029	0.029	0.028	0.028	0.029	0.029	0.029	0.03	0.03	0.029	0.03	0.029
3	0.22	0.119	0.232	0.274	0.143	0.31	0.066	0.203	0.304	0.482	0.137	0.238	0.268	0.25	0.161	0.506	0.292	0.25	0.042	0.131	0.028	0.029	0.029	0.03	0.031	0.03	0.029	0.029	0.029	0.029	0.03	0.029	0.029	0.03	0.029	0.03	0.03	0.029	0.029	0.028	0.028	0.029	0.029	0.029	0.03	0.03	0.029	0.03	0.029
2	0.22	0.119	0.232	0.274	0.143	0.31	0.066	0.203	0.304	0.482	0.137	0.238	0.268	0.25	0.161	0.506	0.292	0.25	0.042	0.131	0.028	0.029	0.029	0.03	0.031	0.03	0.029	0.029	0.029	0.029	0.03	0.029	0.029	0.03	0.029	0.03	0.03	0.029	0.029	0.028	0.028	0.029	0.029	0.029	0.03	0.03	0.029	0.03	0.029
2	0.22	0.119	0.232	0.274	0.143	0.31	0.066	0.203	0.304	0.482	0.137	0.238	0.268	0.25	0.161	0.506	0.292	0.25	0.042	0.131	0.028	0.029	0.029	0.03	0.031	0.03	0.029	0.029	0.029	0.029	0.03	0.029	0.029	0.03	0.029	0.03	0.03	0.029	0.029	0.028	0.028	0.029	0.029	0.029	0.03	0.03	0.029	0.03	0.029
2	0.22	0.119	0.232	0.274	0.143	0.31	0.066	0.203	0.304	0.482	0.137	0.238	0.268	0.25	0.161	0.506	0.292	0.25	0.042	0.131	0.028	0.029	0.029	0.03	0.031	0.03	0.029	0.029	0.029	0.029	0.03	0.029	0.029	0.03	0.029	0.03	0.03	0.029	0.029	0.028	0.028	0.029	0.029	0.029	0.03	0.03	0.029	0.03	0.029
3	0.22	0.119	0.232	0.274	0.143	0.31	0.066	0.203	0.304	0.482	0.137	0.238	0.268	0.25	0.161	0.506	0.292	0.25	0.042	0.131	0.028	0.029	0.029	0.03	0.031	0.03	0.029	0.029	0.029	0.029	0.03	0.029	0.029	0.03	0.029	0.03	0.03	0.029	0.029	0.028	0.028	0.029	0.029	0.029	0.03	0.03	0.029	0.03	0.029
2	0.22	0.119	0.232	0.274	0.143	0.31	0.066	0.203	0.304	0.482	0.137	0.238	0.268	0.25	0.161	0.506	0.292	0.25	0.042	0.131	0.028	0.029	0.029	0.03	0.031	0.03	0.029	0.029	0.029	0.029	0.03	0.029	0.029	0.03	0.029	0.03	0.03	0.029	0.029	0.028	0.028	0.029	0.029	0.029	0.03	0.03	0.029	0.03	0.029
3	0.22	0.119	0.232	0.274	0.143	0.31	0.066	0.203	0.304	0.482	0.137	0.238	0.268	0.25	0.161	0.506	0.292	0.25	0.042	0.131	0.028	0.029	0.029	0.03	0.031	0.03	0.029	0.029	0.029	0.029	0.03	0.029	0.029	0.03	0.029	0.03	0.03	0.029	0.029	0.028	0.028	0.029	0.029	0.029	0.03	0.03	0.029	0.03	0.029
2	0.22	0.119	0.232	0.274	0.143	0.31	0.066	0.203	0.304	0.482	0.137	0.238	0.268	0.25	0.161	0.506	0.292	0.25	0.042	0.131	0.028	0.029	0.029	0.03	0.031	0.03	0.029	0.029	0.029	0.029	0.03	0.029	0.029	0.03	0.029	0.03	0.03	0.029	0.029	0.028	0.028	0.029	0.029	0.029	0.03	0.03	0.029	0.03	0.029
2	0.22	0.119	0.232	0.274	0.143	0.31	0.066	0.203	0.304	0.482	0.137	0.238	0.268	0.25	0.161	0.506	0.292	0.25	0.042	0.131	0.028	0.029	0.029	0.03	0.031	0.03	0.029	0.029	0.029	0.029	0.03	0.029	0.029	0.03	0.029	0.03	0.03	0.029	0.029	0.028	0.028	0.029	0.029	0.029	0.03	0.03	0.029	0.03	0.029
2	0.22	0.119	0.232	0.274	0.143	0.31	0.066	0.203	0.304	0.482	0.137	0.238	0.268	0.25	0.161	0.506	0.292	0.25	0.042	0.131	0.028	0.029	0.029	0.03	0.031	0.03	0.029	0.029	0.029	0.029	0.03	0.029	0.029	0.03	0.029	0.03	0.03	0.029	0.029	0.028	0.028	0.029	0.029	0.029	0.03	0.03	0.029	0.03	0.029
2	0.22	0.119	0.232	0.274	0.143	0.31	0.066	0.203	0.304	0.482	0.137	0.238	0.268	0.25	0.161	0.506	0.292	0.25	0.042	0.131	0.028	0.029	0.029	0.03	0.031	0.03	0.029	0.029	0.029	0.029	0.03	0.029	0.029	0.03	0.029	0.03	0.03	0.029	0.029	0.028	0.028	0.029	0.029	0.029	0.03	0.03	0.029	0.03	0.029
2	0.22	0.119	0.232	0.274	0.143	0.31	0.066	0.203	0.304	0.482	0.137	0.238	0.268	0.25	0.161	0.506	0.292	0.25	0.042	0.131	0.028	0.029	0.029	0.03	0.031	0.03	0.029	0.029	0.029	0.029	0.03	0.029	0.029	0.03	0.029	0.03	0.03	0.029	0.029	0.028	0.028	0.029	0.029	0.029	0.03	0.03	0.029	0.03	0.029
3	0.22	0.119	0.232	0.274	0.143	0.31	0.066	0.203	0.304	0.482	0.137	0.238	0.268	0.25	0.161	0.506	0.292	0.25	0.042	0.131	0.028	0.029	0.029	0.03	0.031	0.03	0.029	0.029	0.029	0.029	0.03	0.029	0.029	0.03	0.029	0.03	0.03	0.029	0.029	0.028	0.028	0.029	0.029	0.029	0.03	0.03	0.029	0.03	0.029
2	0.22	0.119	0.232	0.274	0.143	0.31	0.066	0.203	0.304	0.482	0.137	0.238	0.268	0.25	0.161	0.506	0.292	0.25	0.042	0.131	0.028	0.029	0.029	0.03	0.031	0.03	0.029	0.029	0.029	0.029	0.03	0.029	0.029	0.03	0.029	0.03	0.03	0.029	0.029	0.028	0.028	0.029	0.029	0.029	0.03	0.03	0.029	0.03	0.029
2	0.22	0.119	0.232	0.274	0.143	0.31	0.066	0.203	0.304	0.482	0.137	0.238	0.268	0.25	0.161	0.506	0.292	0.25	0.042	0.131	0.028	0.029	0.029	0.03	0.031	0.03	0.029	0.029	0.029	0.029	0.03	0.029	0.029	0.03	0.029	0.03	0.03	0.029	0.029	0.028	0.028	0.029	0.029	0.029	0.03	0.03	0.029	0.03	0.029
2	0.22	0.119	0.232	0.274	0.143	0.31	0.066	0.203	0.304	0.482	0.137	0.238	0.268	0.25	0.161	0.506	0.292	0.25	0.042	0.131	0.028	0.029	0.029	0.03	0.031	0.03	0.029	0.029	0.029	0.029	0.03	0.029	0.029	0.03	0.029	0.03	0.03	0.029	0.029	0.028	0.028	0.029	0.029	0.029	0.03	0.03	0.029	0.03	0.029
2	0.22	0.119	0.232	0.274	0.143	0.31	0.066	0.203	0.304	0.482	0.137	0.238	0.268	0.25	0.161	0.506	0.292	0.25	0.042	0.131	0.028	0.029	0.029	0.03	0.031	0.03	0.029	0.029	0.029	0.029	0.03	0.029	0.029	0.03	0.029	0.03	0.03	0.029	0.029	0.028	0.028	0.029	0.029	0.029	0.03	0.03	0.029	0.03	0.029
2	0.22	0.119	0.232	0.274	0.143	0.31	0.066	0.203	0.304	0.482	0.137	0.238	0.268	0.25	0.161	0.506	0.292	0.25	0.042	0.131	0.028	0.029	0.029	0.03	0.031	0.03	0.029	0.029	0.029	0.029	0.03	0.029	0.029	0.03	0.029	0.03	0.03	0.029	0.029	0.028	0.028	0.029	0.029	0.029	0.03	0.03	0.029	0.03	0.029
2	0.22	0.119	0.232	0.274	0.143	0.31	0.066	0.203	0.304	0.482	0.137	0.238	0.268	0.25	0.161	0.506	0.292	0.25	0.042	0.131	0.028	0.029	0.029	0.03	0.031	0.03	0.029	0.029	0.029	0.029	0.03	0.029	0.029	0.03	0.029	0.03	0.03	0.029	0.029	0.028	0.028	0.029	0.029	0.029	0.03	0.03	0.029	0.03	0.029
3	0.22	0.119	0.232	0.274	0.143	0.31	0.066	0.203	0.304	0.482	0.137	0.238	0.268	0.25	0.161	0.506	0.292	0.25	0.042	0.131	0.028	0.029	0.029	0.03	0.031	0.03	0.029	0.029	0.029	0.029	0.03	0.029	0.029	0.03	0.029	0.03	0.03	0.029	0.029	0.028	0.028	0.029	0.029	0.029	0.03	0.03	0.029	0.03	0.029
3	0.22	0.119	0.232	0.274	0.143	0.31	0.066	0.203	0.304	0.482	0.137	0.238	0.268	0.25	0.161	0.506	0.292	0.25	0.042	0.131	0.028	0.029	0.029	0.03	0.031	0.03	0.029	0.029	0.029	0.029	0.03	0.029	0.029	0.03	0.029	0.03	0.03	0.029	0.029	0.028	0.028	0.029	0.029	0.029	0.03	0.03	0.029	0.03	0.029
2	0.22	0.119	0.232	0.274	0.143	0.31	0.066	0.203	0.304	0.482	0.137	0.238	0.268	0.25	0.161	0.506	0.292	0.25	0.042	0.131	0.028	0.029	0.029	0.03	0.031	0.03	0.029	0.029	0.029	0.029	0.03	0.029	0.029	0.03	0.029	0.03	0.03	0.029	0.029	0.028	0.028	0.029	0.029	0.029	0.03	0.03	0.029	0.03	0.029
2	0.22	0.119	0.232	0.274	0.143	0.31	0.066	0.203	0.304	0.482	0.137	0.238	0.268	0.25	0.161	0.506	0.292	0.25	0.042	0.131	0.028	0.029	0.029	0.03	0.031	0.03	0.029	0.029	0.029	0.029	0.03	0.029	0.029	0.03	0.029	0.03	0.03	0.029	0.029	0.028	0.028	0.029	0.029	0.029	0.03	0.03	0.029	0.03	0.029
2	0.22	0.119	0.232	0.274	0.143	0.31	0.066	0.203	0.304	0.482	0.137	0.238	0.268	0.25	0.161	0.506	0.292	0.25	0.042	0.131	0.028	0.029	0.029	0.03	0.031	0.03	0.029	0.029	0.029	0.029	0.03	0.029	0.029	0.03	0.029	0.03	0.03	0.029	0.029	0.028	0.028	0.029	0.029	0.029	0.03	0.03	0.029	0.03	0.029
2	0.22	0.119	0.232	0.274	0.143	0.31	0.066	0.203	0.304	0.482	0.137	0.238	0.268	0.25	0.161	0.506	0.292	0.25	0.042	0.131	0.028	0.029	0.029	0.03	0.031	0.03	0.029	0.029	0.029	0.029	0.03	0.029	0.029	0.03	0.029	0.03	0.03	0.029	0.029	0.028	0.028	0.029	0.029	0.029	0.03	0.03	0.029	0.03	0.029
2	0.22	0.119	0.232	0.274	0.143	0.31	0.066	0.203	0.304	0.482	0.137	0.238	0.268	0.25	0.161	0.506	0.292	0.25	0.042	0.131	0.028	0.029	0.029	0.03	0.031	0.03	0.029	0.029	0.029	0.029	0.03	0.029	0.029	0.03	0.029	0.03	0.03	0.029	0.029	0.028	0.028	0.029	0.029	0.029	0.03	0.03	0.029	0.03	0.029
2	0.22	0.119	0.232	0.274	0.143	0.31	0.066	0.203	0.304	0.482	0.137	0.238	0.268	0.25	0.161	0.506	0.292	0.25	0.042	0.131	0.028	0.029	0.029	0.03	0.031	0.03	0.029	0.029	0.029	0.029	0.03	0.029	0.029	0.03	0.029	0.03	0.03	0.029	0.029	0.028	0.028	0.029	0.029	0.029	0.03	0.03	0.029	0.03	0.029
3	0.22	0.119	0.232	0.274	0.143	0.31	0.066	0.203	0.304	0.482	0.137	0.238	0.268	0.25	0.161	0.506	0.292	0.25	0.042	0.131	0.028	0.029	0.029	0.03	0.031	0.03	0.029	0.029	0.029	0.029	0.03	0.029	0.029	0.03	0.029	0.03	0.03	0.029	0.029	0.028	0.028	0.029	0.029	0.029	0.03	0.03	0.029	0.03	0.029
2	0.22	0.119	0.232	0.274	0.143	0.31	0.066	0.203	0.304	0.482	0.137	0.238	0.268	0.25	0.161	0.506	0.292	0.25	0.042	0.131	0.028	0.029	0.029	0.03	0.031	0.03	0.029	0.029	0.029	0.029	0.03	0.029	0.029	0.03	0.029	0.03	0.03	0.029	0.029	0.028	0.028	0.029	0.029	0.029	0.03	0.03	0.029	0.03	0.029
2	0.22	0.119	0.232	0.274	0.143	0.31	0.066	0.203	0.304	0.482	0.137	0.238	0.268	0.25	0.161	0.506	0.292	0.25	0.042	0.131	0.028	0.029	0.029	0.03	0.031	0.03	0.029	0.029	0.029	0.029	0.03	0.029	0.029	0.03	0.029	0.03	0.03	0.029	0.029	0.028	0.028	0.029	0.029	0.029	0.03	0.03	0.029	0.03	0.029
3	0.22	0.119	0.232	0.274	0.143	0.31	0.066	0.203	0.304	0.482	0.137	0.238	0.268	0.25	0.161	0.506	0.292	0.25	0.042	0.131	0.028	0.029	0.029	0.03	0.031	0.03	0.029	0.029	0.029	0.029	0.03	0.029	0.029	0.03	0.029	0.03	0.03	0.029	0.029	0.028	0.028	0.029	0.029	0.029	0.03	0.03	0.029	0.03	0.029
2	0.22	0.119	0.232	0.274	0.143	0.31	0.066	0.203	0.304	0.482	0.137	0.238	0.268	0.25	0.161	0.506	0.292	0.25	0.042	0.131	0.028	0.029	0.029	0.03	0.031	0.03	0.029	0.029	0.029	0.029	0.03	0.029	0.029	0.03	0.029	0.03	0.03	0.029	0.029	0.028	0.028	0.029	0.029	0.029	0.03	0.03	0.029	0.03	0.029
3	0.22	0.119	0.232	0.274	0.143	0.31	0.066	0.203	0.304	0.482	0.137	0.238	0.268	0.25	0.161	0.506	0.292	0.25	0.042	0.131	0.028	0.029	0.029	0.03	0.031	0.03	0.029	0.029	0.029	0.029	0.03	0.029	0.029	0.03	0.029	0.03	0.03	0.029	0.029	0.028	0.028	0.029	0.029	0.029	0.03	0.03	0.029	0.03	0.029
2	0.22	0.119	0.232	0.274	0.143	0.31	0.066	0.203	0.304	0.482	0.137	0.238	0.268	0.25	0.161	0.506	0.292	0.25	0.042	0.131	0.028	0.029	0.029	0.03	0.031	0.03	0.029	0.029	0.029	0.029	0.03	0.029	0.029	0.03	0.029	0.03	0.03	0.029	0.029	0.028	0.028	0.029	0.029	0.029	0.03	0.03	0.029	0.03	0.029
2	0.22	0.119	0.232	0.274	0.143	0.31	0.066	0.203	0.304	0.482	0.137	0.238	0.268	0.25	0.161	0.506	0.292	0.25	0.042	0.131	0.028	0.029	0.029	0.03	0.031	0.03	0.029	0.029	0.029	0.029	0.03	0.029	0.029	0.03	0.029	0.03	0.03	0.029	0.029	0.028	0.028	0.029	0.029	0.029	0.03	0.03	0.029	0.03	0.029
3	0.22	0.119	0.232	0.274	0.143	0.31	0.066	0.203	0.304	0.482	0.137	0.238	0.268	0.25	0.161	0.506	0.292	0.25	0.042	0.131	0.028	0.029	0.029	0.03	0.031	0.03	0.029	0.029	0.029	0.029	0.03	0.029	0.029	0.03	0.029	0.03	0.03	0.029	0.029	0.028	0.028	0.029	0.029	0.029	0.03	0.03	0.029	0.03	0.029
2	0.22	0.119	0.232	0.274	0.143	0.31	0.066	0.203	0.304	0.482	0.137	0.238	0.268	0.25	0.161	0.506	0.292	0.25	0.042	0.131	0.028	0.029	0.029	0.03	0.031	0.03	0.029	0.029	0.029	0.029	0.03	0.029	0.029	0.03	0.029	0.03	0.03	0.029	0.029	0.028	0.028	0.029	0.029	0.029	0.03	0.03	0.029	0.03	0.029
3	0.22	0.119	0.232	0.274	0.143	0.31	0.066	0.203	0.304	0.482	0.137	0.238	0.268	0.25	0.161	0.506	0.292	0.25	0.042	0.131	0.028	0.029	0.029	0.03	0.031	0.03	0.029	0.029	0.029	0.029	0.03	0.029	0.029	0.03	0.029	0.03	0.03	0.029	0.029	0.028	0.028	0.029	0.029	0.029	0.03	0.03	0.029	0.03	0.029
2	0.22	0.119	0.232	0.274	0.143	0.31	0.066	0.203	0.304	0.482	0.137	0.238	0.268	0.25	0.161	0.506	0.292	0.25	0.042	0.131	0.028	0.029	0.029	0.03	0.031	0.03	0.029	0.029	0.029	0.029	0.03	0.029	0.029	0.03	0.029	0.03	0.03	0.029	0.029	0.028	0.028	0.029	0.029	0.029	0.03	0.03	0.029	0.03	0.029
2	0.22	0.119	0.232	0.274	0.143	0.31	0.066	0.203	0.304	0.482	0.137	0.238	0.268	0.25	0.161	0.506	0.292	0.25	0.042	0.131	0.028	0.029	0.029	0.03	0.031	0.03	0.029	0.029	0.029	0.029	0.03	0.029	0.029	0.03	0.029	0.03	0.03	0.029	0.029	0.028	0.028	0.029	0.029	0.029	0.03	0.03	0.029	0.03	0.029
2	0.22	0.119	0.232	0.274	0.143	0.31	0.066	0.203	0.304	0.482	0.137	0.238	0.268	0.25	0.161	0.506	0.292	0.25	0.042	0.131	0.028	0.029	0.029	0.03	0.031	0.03	0.029	0.029	0.029	0.029	0.03	0.029	0.029	0.03	0.029	0.03	0.03	0.029	0.029	0.028	0.028	0.029	0.029	0.029	0.03	0.03	0.029	0.03	0.029
3	0.22	0.119	0.232	0.274	0.143	0.31	0.066	0.203	0.304	0.482	0.137	0.238	0.268	0.25	0.161	0.506	0.292	0.25	0.042	0.131	0.028	0.029	0.029	0.03	0.031	0.03	0.029	0.029	0.029	0.029	0.03	0.029	0.029	0.03	0.029	0.03	0.03	0.029	0.029	0.028	0.028	0.029	0.029	0.029	0.03	0.03	0.029	0.03	0.029
2	0.22	0.119	0.232	0.274	0.143	0.31	0.066	0.203	0.304	0.482	0.137	0.238	0.268	0.25	0.161	0.506	0.292	0.25	0.042	0.131	0.028	0.029	0.029	0.03	0.031	0.03	0.029	0.029	0.029	0.029	0.03	0.029	0.029	0.03	0.029	0.03	0.03	0.029	0.029	0.028	0.028	0.029	0.029	0.029	0.03	0.03	0.029	0.03	0.029
3	0.22	0.119	0.232	0.274	0.143	0.31	0.066	0.203	0.304	0.482	0.137	0.238	0.268	0.25	0.161	0.506	0.292	0.25	0.042	0.131	0.028	0.029	0.029	0.03	0.031	0.03	0.029	0.029	0.029	0.029	0.03	0.029	0.029	0.03	0.029	0.03	0.03	0.029	0.029	0.028	0.028	0.029	0.029	0.029	0.03	0.03	0.029	0.03	0.029
2	0.22	0.119	0.232	0.274	0.143	0.31	0.066	0.203	0.304	0.482	0.137	0.238	0.268	0.25	0.161	0.506	0.292	0.25	0.042	0.131	0.028	0.029	0.029	0.03	0.031	0.03	0.029	0.029	0.029	0.029	0.03	0.029	0.029	0.03	0.029	0.03	0.03	0.029	0.029	0.028	0.028	0.029	0.029	0.029	0.03	0.03	0.029	0.03	0.029
2	0.22	0.119	0.232	0.274	0.143	0.31	0.066	0.203	0.304	0.482	0.137	0.238	0.268	0.25	0.161	0.506	0.292	0.25	0.042	0.131	0.028	0.029	0.029	0.03	0.031	0.03	0.029	0.029	0.029	0.029	0.03	0.029	0.029	0.03	0.029	0.03	0.03	0.029	0.029	0.028	0.028	0.029	0.029	0.029	0.03	0.03	0.029	0.03	0.029
2	0.22	0.119	0.232	0.274	0.143	0.31	0.066	0.203	0.304	0.482	0.137	0.238	0.268	0.25	0.161	0.506	0.292	0.25	0.042	0.131	0.028	0.029	0.029	0.03	0.031	0.03	0.029	0.029	0.029	0.029	0.03	0.029	0.029	0.03	0.029	0.03	0.03	0.029	0.029	0.028	0.028	0.029	0.029	0.029	0.03	0.03	0.029	0.03	0.029
2	0.22	0.119	0.232	0.274	0.143	0.31	0.066	0.203	0.304	0.482	0.137	0.238	0.268	0.25	0.161	0.506	0.292	0.25	0.042	0.131	0.028	0.029	0.029	0.03	0.031	0.03	0.029	0.029	0.029	0.029	0.03	0.029	0.029	0.03	0.029	0.03	0.03	0.029	0.029	0.028	0.028	0.029	0.029	0.029	0.03	0.03	0.029	0.03	0.029
2	0.22	0.119	0.232	0.274	0.143	0.31	0.066	0.203	0.304	0.482	0.137	0.238	0.268	0.25	0.161	0.506	0.292	0.25	0.042	0.131	0.028	0.029	0.029	0.03	0.031	0.03	0.029	0.029	0.029	0.029	0.03	0.029	0.029	0.03	0.029	0.03	0.03	0.029	0.029	0.028	0.028	0.029	0.029	0.029	0.03	0.03	0.029	0.03	0.029
3	0.22	0.119	0.232	0.274	0.143	0.31	0.066	0.203	0.304	0.482	0.137	0.238	0.268	0.25	0.161	0.506	0.292	0.25	0.042	0.131	0.028	0.029	0.029	0.03	0.031	0.03	0.029	0.029	0.029	0.029	0.03	0.029	0.029	0.03	0.029	0.03	0.03	0.029	0.029	0.028	0.028	0.029	0.029	0.029	0.03	0.03	0.029	0.03	0.029
2	0.22	0.119	0.232	0.274	0.143	0.31	0.066	0.203	0.304	0.482	0.137	0.238	0.268	0.25	0.161	0.506	0.292	0.25	0.042	0.131	0.028	0.029	0.029	0.03	0.031	0.03	0.029	0.029	0.029	0.029	0.03	0.029	0.029	0.03	0.029	0.03	0.03	0.029	0.029	0.028	0.028	0.029	0.029	0.029	0.03	0.03	0.029	0.03	0.029
2	0.22	0.119	0.232	0.274	0.143	0.31	0.066	0.203	0.304	0.482	0.137	0.238	0.268	0.25	0.161	0.506	0.292	0.25	0.042	0.131	0.028	0.029	0.029	0.03	0.031	0.03	0.029	0.029	0.029	0.029	0.03	0.029	0.029	0.03	0.029	0.03	0.03	0.029	0.029	0.028	0.028	0.029	0.029	0.029	0.03	0.03	0.029	0.03	0.029
2	0.22	0.119	0.232	0.274	0.143	0.31	0.066	0.203	0.304	0.482	0.137	0.238	0.268	0.25	0.161	0.506	0.292	0.25	0.042	0.131	0.028	0.029	0.029	0.03	0.031	0.03	0.029	0.029	0.029	0.029	0.03	0.029	0.029	0.03	0.029	0.03	0.03	0.029	0.029	0.028	0.028	0.029	0.029	0.029	0.03	0.03	0.029	0.03	0.029
2	0.22	0.119	0.232	0.274	0.143	0.31	0.066	0.203	0.304	0.482	0.137	0.238	0.268	0.25	0.161	0.506	0.292	0.25	0.042	0.131	0.028	0.029	0.029	0.03	0.031	0.03	0.029	0.029	0.029	0.029	0.03	0.029	0.029	0.03	0.029	0.03	0.03	0.029	0.029	0.028	0.028	0.029	0.029	0.029	0.03	0.03	0.029	0.03	0.029
2	0.22	0.119	0.232	0.274	0.143	0.31	0.066	0.203	0.304	0.482	0.137	0.238	0.268	0.25	0.161	0.506	0.292	0.25	0.042	0.131	0.028	0.029	0.029	0.03	0.031	0.03	0.029	0.029	0.029	0.029	0.03	0.029	0.029	0.03	0.029	0.03	0.03	0.029	0.029	0.028	0.028	0.029	0.029	0.029	0.03	0.03	0.029	0.03	0.029
2	0.22	0.119	0.232	0.274	0.143	0.31	0.066	0.203	0.304	0.482	0.137	0.238	0.268	0.25	0.161	0.506	0.292	0.25	0.042	0.131	0.028	0.029	0.029	0.03	0.031	0.03	0.029	0.029	0.029	0.029	0.03	0.029	0.029	0.03	0.029	0.03	0.03	0.029	0.029	0.028	0.028	0.029	0.029	0.029	0.03	0.03	0.029	0.03	0.029
3	0.22	0.119	0.232	0.274	0.143	0.31	0.066	0.203	0.304	0.482	0.137	0.238	0.268	0.25	0.161	0.506	0.292	0.25	0.042	0.131	0.028	0.029	0.029	0.03	0.031	0.03	0.029	0.029	0.029	0.029	0.03	0.029	0.029	0.03	0.029	0.03	0.03	0.029	0.029	0.028	0.028	0.029	0.029	0.029	0.03	0.03	0.029	0.03	0.029
3	0.22	0.119	0.232	0.274	0.143	0.31	0.066	0.203	0.304	0.482	0.137	0.238	0.268	0.25	0.161	0.506	0.292	0.25	0.042	0.131	0.028	0.029	0.029	0.03	0.031	0.03	0.029	0.029	0.029	0.029	0.03	0.029	0.029	0.03	0.029	0.03	0.03	0.029	0.029	0.028	0.028	0.029	0.029	0.029	0.03	0.03	0.029	0.03	0.029
2	0.22	0.119	0.232	0.274	0.143	0.31	0.066	0.203	0.304	0.482	0.137	0.238	0.268	0.25	0.161	0.506	0.292	0.25	0.042	0.131	0.028	0.029	0.029	0.03	0.031	0.03	0.029	0.029	0.029	0.029	0.03	0.029	0.029	0.03	0.029	0.03	0.03	0.029	0.029	0.028	0.028	0.029	0.029	0.029	0.03	0.03	0.029	0.03	0.029
2	0.22	0.119	0.232	0.274	0.143	0.31	0.066	0.203	0.304	0.482	0.137	0.238	0.268	0.25	0.161	0.506	0.292	0.25	0.042	0.131	0.028	0.029	0.029	0.03	0.031	0.03	0.029	0.029	0.029	0.029	0.03	0.029	0.029	0.03	0.029	0.03	0.03	0.029	0.029	0.028	0.028	0.029	0.029	0.029	0.03	0.03	0.029	0.03	0.029
2	0.22	0.119	0.232	0.274	0.143	0.31	0.066	0.203	0.304	0.482	0.137	0.238	0.268	0.25	0.161	0.506	0.292	0.25	0.042	0.131	0.028	0.029	0.029	0.03	0.031	0.03	0.029	0.029	0.029	0.029	0.03	0.029	0.029	0.03	0.029	0.03	0.03	0.029	0.029	0.028	0.028	0.029	0.029	0.029	0.03	0.03	0.029	0.03	0.029
2	0.22	0.119	0.232	0.274	0.143	0.31	0.066	0.203	0.304	0.482	0.137	0.238	0.268	0.25	0.161	0.506	0.292	0.25	0.042	0.131	0.028	0.029	0.029	0.03	0.031	0.03	0.029	0.029	0.029	0.029	0.03	0.029	0.029	0.03	0.029	0.03	0.03	0.029	0.029	0.028	0.028	0.029	0.029	0.029	0.03	0.03	0.029	0.03	0.029
2	0.22	0.119	0.232	0.274	0.143	0.31	0.066	0.203	0.304	0.482	0.137	0.238	0.268	0.25	0.161	0.506	0.292	0.25	0.042	0.131	0.028	0.029	0.029	0.03	0.031	0.03	0.029	0.029	0.029	0.029	0.03	0.029	0.029	0.03	0.029	0.03	0.03	0.029	0.029	0.028	0.028	0.029	0.029	0.029	0.03	0.03	0.029	0.03	0.029
2	0.22	0.119	0.232	0.274	0.143	0.31	0.066	0.203	0.304	0.482	0.137	0.238	0.268	0.25	0.161	0.506	0.292	0.25	0.042	0.131	0.028	0.029	0.029	0.03	0.031	0.03	0.029	0.029	0.029	0.029	0.03	0.029	0.029	0.03	0.029	0.03	0.03	0.029	0.029	0.028	0.028	0.029	0.029	0.029	0.03	0.03	0.029	0.03	0.029
3	0.22	0.119	0.232	0.274	0.143	0.31	0.066	0.203	0.304	0.482	0.137	0.238	0.268	0.25	0.161	0.506	0.292	0.25	0.042	0.131	0.028	0.029	0.029	0.03	0.031	0.03	0.029	0.029	0.029	0.029	0.03	0.029	0.029	0.03	0.029	0.03	0.03	0.029	0.029	0.028	0.028	0.029	0.029	0.029	0.03	0.03	0.029	0.03	0.029
2	0.22	0.119	0.232	0.274	0.143	0.31	0.066	0.203	0.304	0.482	0.137	0.238	0.268	0.25	0.161	0.506	0.292	0.25	0.042	0.131	0.028	0.029	0.029	0.03	0.031	0.03	0.029	0.029	0.029	0.029	0.03	0.029	0.029	0.03	0.029	0.03	0.03	0.029	0.029	0.028	0.028	0.029	0.029	0.029	0.03	0.03	0.029	0.03	0.029
2	0.22	0.119	0.232	0.274	0.143	0.31	0.066	0.203	0.304	0.482	0.137	0.238	0.268	0.25	0.161	0.506	0.292	0.25	0.042	0.131	0.028	0.029	0.029	0.03	0.031	0.03	0.029	0.029	0.029	0.029	0.03	0.029	0.029	0.03	0.029	0.03	0.03	0.029	0.029	0.028	0.028	0.029	0.029	0.029	0.03	0.03	0.029	0.03	0.029
3	0.22	0.119	0.232	0.274	0.143	0.31	0.066	0.203	0.304	0.482	0.137	0.238	0.268	0.25	0.161	0.506	0.292	0.25	0.042	0.131	0.028	0.029	0.029	0.03	0.031	0.03	0.029	0.029	0.029	0.029	0.03	0.029	0.029	0.03	0.029	0.03	0.03	0.029	0.029	0.028	0.028	0.029	0.029	0.029	0.03	0.03	0.029	0.03	0.029
2	0.22	0.119	0.232	0.274	0.143	0.31	0.066	0.203	0.304	0.482	0.137	0.238	0.268	0.25	0.161	0.506	0.292	0.25	0.042	0.131	0.028	0.029	0.029	0.03	0.031	0.03	0.029	0.029	0.029	0.029	0.03	0.029	0.029	0.03	0.029	0.03	0.03	0.029	0.029	0.028	0.028	0.029	0.029	0.029	0.03	0.03	0.029	0.03	0.029
3	0.22	0.119	0.232	0.274	0.143	0.31	0.066	0.203	0.304	0.482	0.137	0.238	0.268	0.25	0.161	0.506	0.292	0.25	0.042	0.131	0.028	0.029	0.029	0.03	0.031	0.03	0.029	0.029	0.029	0.029	0.03	0.029	0.029	0.03	0.029	0.03	0.03	0.029	0.029	0.028	0.028	0.029	0.029	0.029	0.03	0.03	0.029	0.03	0.029
2	0.22	0.119	0.232	0.274	0.143	0.31	0.066	0.203	0.304	0.482	0.137	0.238	0.268	0.25	0.161	0.506	0.292	0.25	0.042	0.131	0.028	0.029	0.029	0.03	0.031	0.03	0.029	0.029	0.029	0.029	0.03	0.029	0.029	0.03	0.029	0.03	0.03	0.029	0.029	0.028	0.028	0.029	0.029	0.029	0.03	0.03	0.029	0.03	0.029
2	0.22	0.119	0.232	0.274	0.143	0.31	0.066	0.203	0.304	0.482	0.137	0.238	0.268	0.25	0.161	0.506	0.292	0.25	0.042	0.131	0.028	0.029	0.029	0.03	0.031	0.03	0.029	0.029	0.029	0.029	0.03	0.029	0.029	0.03	0.029	0.03	0.03	0.029	0.029	0.028	0.028	0.029	0.029	0.029	0.03	0.03	0.029	0.03	0.029
3	0.22	0.119	0.232	0.274	0.143	0.31	0.066	0.203	0.304	0.482	0.137	0.238	0.268	0.25	0.161	0.506	0.292	0.25	0.042	0.131	0.028	0.029	0.029	0.03	0.031	0.03	0.029	0.029	0.029	0.029	0.03	0.029	0.029	0.03	0.029	0.03	0.03	0.029	0.029	0.028	0.028	0.029	0.029	0.029	0.03	0.03	0.029	0.03	0.029
2	0.22	0.119	0.232	0.274	0.143	0.31	0.066	0.203	0.304	0.482	0.137	0.238	0.268	0.25	0.161	0.506	0.292	0.25	0.042	0.131	0.028	0.029	0.029	0.03	0.031	0.03	0.029	0.029	0.029	0.029	0.03	0.029	0.029	0.03	0.029	0.03	0.03	0.029	0.029	0.028	0.028	0.029	0.029	0.029	0.03	0.03	0.029	0.03	0.029
3	0.22	0.119	0.232	0.274	0.143	0.31	0.066	0.203	0.304	0.482	0.137	0.238	0.268	0.25	0.161	0.506	0.292	0.25	0.042	0.131	0.028	0.029	0.029	0.03	0.031	0.03	0.029	0.029	0.029	0.029	0.03	0.029	0.029	0.03	0.029	0.03	0.03	0.029	0.029	0.028	0.028	0.029	0.029	0.029	0.03	0.03	0.029	0.03	0.029
2	0.22	0.119	0.232	0.274	0.143	0.31	0.066	0.203	0.304	0.482	0.137	0.238	0.268	0.25	0.161	0.506	0.292	0.25	0.042	0.131	0.028	0.029	0.029	0.03	0.031	0.03	0.029	0.029	0.029	0.029	0.03	0.029	0.029	0.03	0.029	0.03	0.03	0.029	0.029	0.028	0.028	0.029	0.029	0.029	0.03	0.03	0.029	0.03	0.029
2	0.22	0.119	0.232	0.274	0.143	0.31	0.066	0.203	0.304	0.482	0.137	0.238	0.268	0.25	0.161	0.506	0.292	0.25	0.042	0.131	0.028	0.029	0.029	0.03	0.031	0.03	0.029	0.029	0.029	0.029	0.03	0.029	0.029	0.03	0.029	0.03	0.03	0.029	0.029	0.028	0.028	0.029	0.029	0.029	0.03	0.03	0.029	0.03	0.029
2	0.22	0.119	0.232	0.274	0.143	0.31	0.066	0.203	0.304	0.482	0.137	0.238	0.268	0.25	0.161	0.506	0.292	0.25	0.042	0.131	0.028	0.029	0.029	0.03	0.031	0.03	0.029	0.029	0.029	0.029	0.03	0.029	0.029	0.03	0.029	0.03	0.03	0.029	0.029	0.028	0.028	0.029	0.029	0.029	0.03	0.03	0.029	0.03	0.029
3	0.22	0.119	0.232	0.274	0.143	0.31	0.066	0.203	0.304	0.482	0.137	0.238	0.268	0.25	0.161	0.506	0.292	0.25	0.042	0.131	0.028	0.029	0.029	0.03	0.031	0.03	0.029	0.029	0.029	0.029	0.03	0.029	0.029	0.03	0.029	0.03	0.03	0.029	0.029	0.028	0.028	0.029	0.029	0.029	0.03	0.03	0.029	0.03	0.029
2	0.22	0.119	0.232	0.274	0.143	0.31	0.066	0.203	0.304	0.482	0.137	0.238	0.268	0.25	0.161	0.506	0.292	0.25	0.042	0.131	0.028	0.029	0.029	0.03	0.031	0.03	0.029	0.029	0.029	0.029	0.03	0.029	0.029	0.03	0.029	0.03	0.03	0.029	0.029	0.028	0.028	0.029	0.029	0.029	0.03	0.03	0.029	0.03	0.029
3	0.22	0.119	0.232	0.274	0.143	0.31	0.066	0.203	0.304	0.482	0.137	0.238	0.268	0.25	0.161	0.506	0.292	0.25	0.042	0.131	0.028	0.029	0.029	0.03	0.031	0.03	0.029	0.029	0.029	0.029	0.03	0.029	0.029	0.03	0.029	0.03	0.03	0.029	0.029	0.028	0.028	0.029	0.029	0.029	0.03	0.03	0.029	0.03	0.029
2	0.22	0.119	0.232	0.274	0.143	0.31	0.066	0.203	0.304	0.482	0.137	0.238	0.268	0.25	0.161	0.506	0.292	0.25	0.042	0.131	0.028	0.029	0.029	0.03	0.031	0.03	0.029	0.029	0.029	0.029	0.03	0.029	0.029	0.03	0.029	0.03	0.03	0.029	0.029	0.028	0.028	0.029	0.029	0.029	0.03	0.03	0.029	0.03	0.029
2	0.22	0.119	0.232	0.274	0.143	0.31	0.066	0.203	0.304	0.482	0.137	0.238	0.268	0.25	0.161	0.506	0.292	0.25	0.042	0.131	0.028	0.029	0.029	0.03	0.031	0.03	0.029	0.029	0.029	0.029	0.03	0.029	0.029	0.03	0.029	0.03	0.03	0.029	0.029	0.028	0.028	0.029	0.029	0.029	0.03	0.03	0.029	0.03	0.029
2	0.22	0.119	0.232	0.274	0.143	0.31	0.066	0.203	0.304	0.482	0.137	0.238	0.268	0.25	0.161	0.506	0.292	0.25	0.042	0.131	0.028	0.029	0.029	0.03	0.031	0.03	0.029	0.029	0.029	0.029	0.03	0.029	0.029	0.03	0.029	0.03	0.03	0.029	0.029	0.028	0.028	0.029	0.029	0.029	0.03	0.03	0.029	0.03	0.029
2	0.22	0.119	0.232	0.274	0.143	0.31	0.066	0.203	0.304	0.482	0.137	0.238	0.268	0.25	0.161	0.506	0.292	0.25	0.042	0.131	0.028	0.029	0.029	0.03	0.031	0.03	0.029	0.029	0.029	0.029	0.03	0.029	0.029	0.03	0.029	0.03	0.03	0.029	0.029	0.028	0.028	0.029	0.029	0.029	0.03	0.03	0.029	0.03	0.029
2	0.22	0.119	0.232	0.274	0.143	0.31	0.066	0.203	0.304	0.482	0.137	0.238	0.268	0.25	0.161	0.506	0.292	0.25	0.042	0.131	0.028	0.029	0.029	0.03	0.031	0.03	0.029	0.029	0.029	0.029	0.03	0.029	0.029	0.03	0.029	0.03	0.03	0.029	0.029	0.028	0.028	0.029	0.029	0.029	0.03	0.03	0.029	0.03	0.029
3	0.22	0.119	0.232	0.274	0.143	0.31	0.066	0.203	0.304	0.482	0.137	0.238	0.268	0.25	0.161	0.506	0.292	0.25	0.042	0.131	0.028	0.029	0.029	0.03	0.031	0.03	0.029	0.029	0.029	0.029	0.03	0.029	0.029	0.03	0.029	0.03	0.03	0.029	0.029	0.028	0.028	0.029	0.029	0.029	0.03	0.03	0.029	0.03	0.029
2	0.22	0.119	0.232	0.274	0.143	0.31	0.066	0.203	0.304	0.482	0.137	0.238	0.268	0.25	0.161	0.506	0.292	0.25	0.042	0.131	0.028	0.029	0.029	0.03	0.031	0.03	0.029	0.029	0.029	0.029	0.03	0.029	0.029	0.03	0.029	0.03	0.03	0.029	0.029	0.028	0.028	0.029	0.029	0.029	0.03	0.03	0.029	0.03	0.029
2	0.22	0.119	0.232	0.274	0.143	0.31	0.066	0.203	0.304	0.482	0.137	0.238	0.268	0.25	0.161	0.506	0.292	0.25	0.042	0.131	0.028	0.029	0.029	0.03	0.031	0.03	0.029	0.029	0.029	0.029	0.03	0.029	0.029	0.03	0.029	0.03	0.03	0.029	0.029	0.028	0.028	0.029	0.029	0.029	0.03	0.03	0.029	0.03	0.029
2	0.22	0.119	0.232	0.274	0.143	0.31	0.066	0.203	0.304	0.482	0.137	0.238	0.268	0.25	0.161	0.506	0.292	0.25	0.042	0.131	0.028	0.029	0.029	0.03	0.031	0.03	0.029	0.029	0.029	0.029	0.03	0.029	0.029	0.03	0.029	0.03	0.03	0.029	0.029	0.028	0.028	0.029	0.029	0.029	0.03	0.03	0.029	0.03	0.029
2	0.22	0.119	0.232	0.274	0.143	0.31	0.066	0.203	0.304	0.482	0.137	0.238	0.268	0.25	0.161	0.506	0.292	0.25	0.042	0.131	0.028	0.029	0.029	0.03	0.031	0.03	0.029	0.029	0.029	0.029	0.03	0.029	0.029	0.03	0.029	0.03	0.03	0.029	0.029	0.028	0.028	0.029	0.029	0.029	0.03	0.03	0.029	0.03	0.029
2	0.22	0.119	0.232	0.274	0.143	0.31	0.066	0.203	0.304	0.482	0.137	0.238	0.268	0.25	0.161	0.506	0.292	0.25	0.042	0.131	0.028	0.029	0.029	0.03	0.031	0.03	0.029	0.029	0.029	0.029	0.03	0.029	0.029	0.03	0.029	0.03	0.03	0.029	0.029	0.028	0.028	0.029	0.029	0.029	0.03	0.03	0.029	0.03	0.029
2	0.22	0.119	0.232	0.274	0.143	0.31	0.066	0.203	0.304	0.482	0.137	0.238	0.268	0.25	0.161	0.506	0.292	0.25	0.042	0.131	0.028	0.029	0.029	0.03	0.031	0.03	0.029	0.029	0.029	0.029	0.03	0.029	0.029	0.03	0.029	0.03	0.03	0.029	0.029	0.028	0.028	0.029	0.029	0.029	0.03	0.03	0.029	0.03	0.029
3	0.22	0.119	0.232	0.274	0.143	0.31	0.066	0.203	0.304	0.482	0.137	0.238	0.268	0.25	0.161	0.506	0.292	0.25	0.042	0.131	0.028	0.029	0.029	0.03	0.031	0.03	0.029	0.029	0.029	0.029	0.03	0.029	0.029	0.03	0.029	0.03	0.03	0.029	0.029	0.028	0.028	0.029	0.029	0.029	0.03	0.03	0.029	0.03	0.029
3	0.22	0.119	0.232	0.274	0.143	0.31	0.066	0.203	0.304	0.482	0.137	0.238	0.268	0.25	0.161	0.506	0.292	0.25	0.042	0.131	0.028	0.029	0.029	0.03	0.031	0.03	0.029	0.029	0.029	0.029	0.03	0.029	0.029	0.03	0.029	0.03	0.03	0.029	0.029	0.028	0.028	0.029	0.029	0.029	0.03	0.03	0.029	0.03	0.029
2	0.22	0.119	0.232	0.274	0.143	0.31	0.066	0.203	0.304	0.482	0.137	0.238	0.268	0.25	0.161	0.506	0.292	0.25	0.042	0.131	0.028	0.029	0.029	0.03	0.031	0.03	0.029	0.029	0.029	0.029	0.03	0.029	0.029	0.03	0.029	0.03	0.03	0.029	0.029	0.028	0.028	0.029	0.029	0.029	0.03	0.03	0.029	0.03	0.029
2	0.22	0.119	0.232	0.274	0.143	0.31	0.066	0.203	0.304	0.482	0.137	0.238	0.268	0.25	0.161	0.506	0.292	0.25	0.042	0.131	0.028	0.029	0.029	0.03	0.031	0.03	0.029	0.029	0.029	0.029	0.03	0.029	0.029	0.03	0.029	0.03	0.03	0.029	0.029	0.028	0.028	0.029	0.029	0.029	0.03	0.03	0.029	0.03	0.029
2	0.22	0.119	0.232	0.274	0.143	0.31	0.066	0.203	0.304	0.482	0.137	0.238	0.268	0.25	0.161	0.506	0.292	0.25	0.042	0.131	0.028	0.029	0.029	0.03	0.031	0.03	0.029	0.029	0.029	0.029	0.03	0.029	0.029	0.03	0.029	0.03	0.03	0.029	0.029	0.028	0.028	0.029	0.029	0.029	0.03	0.03	0.029	0.03	0.029
2	0.22	0.119	0.232	0.274	0.143	0.31	0.066	0.203	0.304	0.482	0.137	0.238	0.268	0.25	0.161	0.506	0.292	0.25	0.042	0.131	0.028	0.029	0.029	0.03	0.031	0.03	0.029	0.029	0.029	0.029	0.03	0.029	0.029	0.03	0.029	0.03	0.03	0.029	0.029	0.028	0.028	0.029	0.029	0.029	0.03	0.03	0.029	0.03	0.029
2	0.22	0.119	0.232	0.274	0.143	0.31	0.066	0.203	0.304	0.482	0.137	0.238	0.268	0.25	0.161	0.506	0.292	0.25	0.042	0.131	0.028	0.029	0.029	0.03	0.031	0.03	0.029	0.029	0.029	0.029	0.03	0.029	0.029	0.03	0.029	0.03	0.03	0.029	0.029	0.028	0.028	0.029	0.029	0.029	0.03	0.03	0.029	0.03	0.029
2	0.22	0.119	0.232	0.274	0.143	0.31	0.066	0.203	0.304	0.482	0.137	0.238	0.268	0.25	0.161	0.506	0.292	0.25	0.042	0.131	0.028	0.029	0.029	0.03	0.031	0.03	0.029	0.029	0.029	0.029	0.03	0.029	0.029	0.03	0.029	0.03	0.03	0.029	0.029	0.028	0.028	0.029	0.029	0.029	0.03	0.03	0.029	0.03	0.029
3	0.22	0.119	0.232	0.274	0.143	0.31	0.066	0.203	0.304	0.482	0.137	0.238	0.268	0.25	0.161	0.506	0.292	0.25	0.042	0.131	0.028	0.029	0.029	0.03	0.031	0.03	0.029	0.029	0.029	0.029	0.03	0.029	0.029	0.03	0.029	0.03	0.03	0.029	0.029	0.028	0.028	0.029	0.029	0.029	0.03	0.03	0.029	0.03	0.029
2	0.22	0.119	0.232	0.274	0.143	0.31	0.066	0.203	0.304	0.482	0.137	0.238	0.268	0.25	0.161	0.506	0.292	0.25	0.042	0.131	0.028	0.029	0.029	0.03	0.031	0.03	0.029	0.029	0.029	0.029	0.03	0.029	0.029	0.03	0.029	0.03	0.03	0.029	0.029	0.028	0.028	0.029	0.029	0.029	0.03	0.03	0.029	0.03	0.029
2	0.22	0.119	0.232	0.274	0.143	0.31	0.066	0.203	0.304	0.482	0.137	0.238	0.268	0.25	0.161	0.506	0.292	0.25	0.042	0.131	0.028	0.029	0.029	0.03	0.031	0.03	0.029	0.029	0.029	0.029	0.03	0.029	0.029	0.03	0.029	0.03	0.03	0.029	0.029	0.028	0.028	0.029	0.029	0.029	0.03	0.03	0.029	0.03	0.029
3	0.22	0.119	0.232	0.274	0.143	0.31	0.066	0.203	0.304	0.482	0.137	0.238	0.268	0.25	0.161	0.506	0.292	0.25	0.042	0.131	0.028	0.029	0.029	0.03	0.031	0.03	0.029	0.029	0.029	0.029	0.03	0.029	0.029	0.03	0.029	0.03	0.03	0.029	0.029	0.028	0.028	0.029	0.029	0.029	0.03	0.03	0.029	0.03	0.029
2	0.22	0.119	0.232	0.274	0.143	0.31	0.066	0.203	0.304	0.482	0.137	0.238	0.268	0.25	0.161	0.506	0.292	0.25	0.042	0.131	0.028	0.029	0.029	0.03	0.031	0.03	0.029	0.029	0.029	0.029	0.03	0.029	0.029	0.03	0.029	0.03	0.03	0.029	0.029	0.028	0.028	0.029	0.029	0.029	0.03	0.03	0.029	0.03	0.029
3	0.22	0.119	0.232	0.274	0.143	0.31	0.066	0.203	0.304	0.482	0.137	0.238	0.268	0.25	0.161	0.506	0.292	0.25	0.042	0.131	0.028	0.029	0.029	0.03	0.031	0.03	0.029	0.029	0.029	0.029	0.03	0.029	0.029	0.03	0.029	0.03	0.03	0.029	0.029	0.028	0.028	0.029	0.029	0.029	0.03	0.03	0.029	0.03	0.029
2	0.22	0.119	0.232	0.274	0.143	0.31	0.066	0.203	0.304	0.482	0.137	0.238	0.268	0.25	0.161	0.506	0.292	0.25	0.042	0.131	0.028	0.029	0.029	0.03	0.031	0.03	0.029	0.029	0.029	0.029	0.03	0.029	0.029	0.03	0.029	0.03	0.03	0.029	0.029	0.028	0.028	0.029	0.029	0.029	0.03	0.03	0.029	0.03	0.029
2	0.22	0.119	0.232	0.274	0.143	0.31	0.066	0.203	0.304	0.482	0.137	0.238	0.268	0.25	0.161	0.506	0.292	0.25	0.042	0.131	0.028	0.029	0.029	0.03	0.031	0.03	0.029	0.029	0.029	0.029	0.03	0.029	0.029	0.03	0.029	0.03	0.03	0.029	0.029	0.028	0.028	0.029	0.029	0.029	0.03	0.03	0.029	0.03	0.029
3	0.22	0.119	0.232	0.274	0.143	0.31	0.066	0.203	0.304	0.482	0.137	0.238	0.268	0.25	0.161	0.506	0.292	0.25	0.042	0.131	0.028	0.029	0.029	0.03	0.031	0.03	0.029	0.029	0.029	0.029	0.03	0.029	0.029	0.03	0.029	0.03	0.03	0.029	0.029	0.028	0.028	0.029	0.029	0.029	0.03	0.03	0.029	0.03	0.029
2	0.22	0.119	0.232	0.274	0.143	0.31	0.066	0.203	0.304	0.482	0.137	0.238	0.268	0.25	0.161	0.506	0.292	0.25	0.042	0.131	0.028	0.029	0.029	0.03	0.031	0.03	0.029	0.029	0.029	0.029	0.03	0.029	0.029	0.03	0.029	0.03	0.03	0.029	0.029	0.028	0.028	0.029	0.029	0.029	0.03	0.03	0.029	0.03	0.029
3	0.22	0.119	0.232	0.274	0.143	0.31	0.066	0.203	0.304	0.482	0.137	0.238	0.268	0.25	0.161	0.506	0.292	0.25	0.042	0.131	0.028	0.029	0.029	0.03	0.031	0.03	0.029	0.029	0.029	0.029	0.03	0.029	0.029	0.03	0.029	0.03	0.03	0.029	0.029	0.028	0.028	0.029	0.029	0.029	0.03	0.03	0.029	0.03	0.029
2	0.22	0.119	0.232	0.274	0.143	0.31	0.066	0.203	0.304	0.482	0.137	0.238	0.268	0.25	0.161	0.506	0.292	0.25	0.042	0.131	0.028	0.029	0.029	0.03	0.031	0.03	0.029	0.029	0.029	0.029	0.03	0.029	0.029	0.03	0.029	0.03	0.03	0.029	0.029	0.028	0.028	0.029	0.029	0.029	0.03	0.03	0.029	0.03	0.029
2	0.22	0.119	0.232	0.274	0.143	0.31	0.066	0.203	0.304	0.482	0.137	0.238	0.268	0.25	0.161	0.506	0.292	0.25	0.042	0.131	0.028	0.029	0.029	0.03	0.031	0.03	0.029	0.029	0.029	0.029	0.03	0.029	0.029	0.03	0.029	0.03	0.03	0.029	0.029	0.028	0.028	0.029	0.029	0.029	0.03	0.03	0.029	0.03	0.029
2	0.22	0.119	0.232	0.274	0.143	0.31	0.066	0.203	0.304	0.482	0.137	0.238	0.268	0.25	0.161	0.506	0.292	0.25	0.042	0.131	0.028	0.029	0.029	0.03	0.031	0.03	0.029	0.029	0.029	0.029	0.03	0.029	0.029	0.03	0.029	0.03	0.03	0.029	0.029	0.028	0.028	0.029	0.029	0.029	0.03	0.03	0.029	0.03	0.029
3	0.22	0.119	0.232	0.274	0.143	0.31	0.066	0.203	0.304	0.482	0.137	0.238	0.268	0.25	0.161	0.506	0.292	0.25	0.042	0.131	0.028	0.029	0.029	0.03	0.031	0.03	0.029	0.029	0.029	0.029	0.03	0.029	0.029	0.03	0.029	0.03	0.03	0.029	0.029	0.028	0.028	0.029	0.029	0.029	0.03	0.03	0.029	0.03	0.029
2	0.22	0.119	0.232	0.274	0.143	0.31	0.066	0.203	0.304	0.482	0.137	0.238	0.268	0.25	0.161	0.506	0.292	0.25	0.042	0.131	0.028	0.029	0.029	0.03	0.031	0.03	0.029	0.029	0.029	0.029	0.03	0.029	0.029	0.03	0.029	0.03	0.03	0.029	0.029	0.028	0.028	0.029	0.029	0.029	0.03	0.03	0.029	0.03	0.029
3	0.22	0.119	0.232	0.274	0.143	0.31	0.066	0.203	0.304	0.482	0.137	0.238	0.268	0.25	0.161	0.506	0.292	0.25	0.042	0.131	0.028	0.029	0.029	0.03	0.031	0.03	0.029	0.029	0.029	0.029	0.03	0.029	0.029	0.03	0.029	0.03	0.03	0.029	0.029	0.028	0.028	0.029	0.029	0.029	0.03	0.03	0.029	0.03	0.029
2	0.22	0.119	0.232	0.274	0.143	0.31	0.066	0.203	0.304	0.482	0.137	0.238	0.268	0.25	0.161	0.506	0.292	0.25	0.042	0.131	0.028	0.029	0.029	0.03	0.031	0.03	0.029	0.029	0.029	0.029	0.03	0.029	0.029	0.03	0.029	0.03	0.03	0.029	0.029	0.028	0.028	0.029	0.029	0.029	0.03	0.03	0.029	0.03	0.029
2	0.22	0.119	0.232	0.274	0.143	0.31	0.066	0.203	0.304	0.482	0.137	0.238	0.268	0.25	0.161	0.506	0.292	0.25	0.042	0.131	0.028	0.029	0.029	0.03	0.031	0.03	0.029	0.029	0.029	0.029	0.03	0.029	0.029	0.03	0.029	0.03	0.03	0.029	0.029	0.028	0.028	0.029	0.029	0.029	0.03	0.03	0.029	0.03	0.029
2	0.22	0.119	0.232	0.274	0.143	0.31	0.066	0.203	0.304	0.482	0.137	0.238	0.268	0.25	0.161	0.506	0.292	0.25	0.042	0.131	0.028	0.029	0.029	0.03	0.031	0.03	0.029	0.029	0.029	0.029	0.03	0.029	0.029	0.03	0.029	0.03	0.03	0.029	0.029	0.028	0.028	0.029	0.029	0.029	0.03	0.03	0.029	0.03	0.029
2	0.22	0.119	0.232	0.274	0.143	0.31	0.066	0.203	0.304	0.482	0.137	0.238	0.268	0.25	0.161	0.506	0.292	0.25	0.042	0.131	0.028	0.029	0.029	0.03	0.031	0.03	0.029	0.029	0.029	0.029	0.03	0.029	0.029	0.03	0.029	0.03	0.03	0.029	0.029	0.028	0.028	0.029	0.029	0.029	0.03	0.03	0.029	0.03	0.029
2	0.22	0.119	0.232	0.274	0.143	0.31	0.066	0.203	0.304	0.482	0.137	0.238	0.268	0.25	0.161	0.506	0.292	0.25	0.042	0.131	0.028	0.029	0.029	0.03	0.031	0.03	0.029	0.029	0.029	0.029	0.03	0.029	0.029	0.03	0.029	0.03	0.03	0.029	0.029	0.028	0.028	0.029	0.029	0.029	0.03	0.03	0.029	0.03	0.029
2	0.22	0.119	0.232	0.274	0.143	0.31	0.066	0.203	0.304	0.482	0.137	0.238	0.268	0.25	0.161	0.506	0.292	0.25	0.042	0.131	0.028	0.029	0.029	0.03	0.031	0.03	0.029	0.029	0.029	0.029	0.03	0.029	0.029	0.03	0.029	0.03	0.03	0.029	0.029	0.028	0.028	0.029	0.029	0.029	0.03	0.03	0.029	0.03	0.029
2	0.22	0.119	0.232	0.274	0.143	0.31	0.066	0.203	0.304	0.482	0.137	0.238	0.268	0.25	0.161	0.506	0.292	0.25	0.042	0.131	0.028	0.029	0.029	0.03	0.031	0.03	0.029	0.029	0.029	0.029	0.03	0.029	0.029	0.03	0.029	0.03	0.03	0.029	0.029	0.028	0.028	0.029	0.029	0.029	0.03	0.03	0.029	0.03	0.029
3	0.22	0.119	0.232	0.274	0.143	0.31	0.066	0.203	0.304	0.482	0.137	0.238	0.268	0.25	0.161	0.506	0.292	0.25	0.042	0.131	0.028	0.029	0.029	0.03	0.031	0.03	0.029	0.029	0.029	0.029	0.03	0.029	0.029	0.03	0.029	0.03	0.03	0.029	0.029	0.028	0.028	0.029	0.029	0.029	0.03	0.03	0.029	0.03	0.029
2	0.22	0.119	0.232	0.274	0.143	0.31	0.066	0.203	0.304	0.482	0.137	0.238	0.268	0.25	0.161	0.506	0.292	0.25	0.042	0.131	0.028	0.029	0.029	0.03	0.031	0.03	0.029	0.029	0.029	0.029	0.03	0.029	0.029	0.03	0.029	0.03	0.03	0.029	0.029	0.028	0.028	0.029	0.029	0.029	0.03	0.03	0.029	0.03	0.029
3	0.22	0.119	0.232	0.274	0.143	0.31	0.066	0.203	0.304	0.482	0.137	0.238	0.268	0.25	0.161	0.506	0.292	0.25	0.042	0.131	0.028	0.029	0.029	0.03	0.031	0.03	0.029	0.029	0.029	0.029	0.03	0.029	0.029	0.03	0.029	0.03	0.03	0.029	0.029	0.028	0.028	0.029	0.029	0.029	0.03	0.03	0.029	0.03	0.029
2	0.22	0.119	0.232	0.274	0.143	0.31	0.066	0.203	0.304	0.482	0.137	0.238	0.268	0.25	0.161	0.506	0.292	0.25	0.042	0.131	0.028	0.029	0.029	0.03	0.031	0.03	0.029	0.029	0.029	0.029	0.03	0.029	0.029	0.03	0.029	0.03	0.03	0.029	0.029	0.028	0.028	0.029	0.029	0.029	0.03	0.03	0.029	0.03	0.029
2	0.22	0.119	0.232	0.274	0.143	0.31	0.066	0.203	0.304	0.482	0.137	0.238	0.268	0.25	0.161	0.506	0.292	0.25	0.042	0.131	0.028	0.029	0.029	0.03	0.031	0.03	0.029	0.029	0.029	0.029	0.03	0.029	0.029	0.03	0.029	0.03	0.03	0.029	0.029	0.028	0.028	0.029	0.029	0.029	0.03	0.03	0.029	0.03	0.029
2	0.22	0.119	0.232	0.274	0.143	0.31	0.066	0.203	0.304	0.482	0.137	0.238	0.268	0.25	0.161	0.506	0.292	0.25	0.042	0.131	0.028	0.029	0.029	0.03	0.031	0.03	0.029	0.029	0.029	0.029	0.03	0.029	0.029	0.03	0.029	0.03	0.03	0.029	0.029	0.028	0.028	0.029	0.029	0.029	0.03	0.03	0.029	0.03	0.029
2	0.22	0.119	0.232	0.274	0.143	0.31	0.066	0.203	0.304	0.482	0.137	0.238	0.268	0.25	0.161	0.506	0.292	0.25	0.042	0.131	0.028	0.029	0.029	0.03	0.031	0.03	0.029	0.029	0.029	0.029	0.03	0.029	0.029	0.03	0.029	0.03	0.03	0.029	0.029	0.028	0.028	0.029	0.029	0.029	0.03	0.03	0.029	0.03	0.029
2	0.22	0.119	0.232	0.274	0.143	0.31	0.066	0.203	0.304	0.482	0.137	0.238	0.268	0.25	0.161	0.506	0.292	0.25	0.042	0.131	0.028	0.029	0.029	0.03	0.031	0.03	0.029	0.029	0.029	0.029	0.03	0.029	0.029	0.03	0.029	0.03	0.03	0.029	0.029	0.028	0.028	0.029	0.029	0.029	0.03	0.03	0.029	0.03	0.029
2	0.22	0.119	0.232	0.274	0.143	0.31	0.066	0.203	0.304	0.482	0.137	0.238	0.268	0.25	0.161	0.506	0.292	0.25	0.042	0.131	0.028	0.029	0.029	0.03	0.031	0.03	0.029	0.029	0.029	0.029	0.03	0.029	0.029	0.03	0.029	0.03	0.03	0.029	0.029	0.028	0.028	0.029	0.029	0.029	0.03	0.03	0.029	0.03	0.029
2	0.22	0.119	0.232	0.274	0.143	0.31	0.066	0.203	0.304	0.482	0.137	0.238	0.268	0.25	0.161	0.506	0.292	0.25	0.042	0.131	0.028	0.029	0.029	0.03	0.031	0.03	0.029	0.029	0.029	0.029	0.03	0.029	0.029	0.03	0.029	0.03	0.03	0.029	0.029	0.028	0.028	0.029	0.029	0.029	0.03	0.03	0.029	0.03	0.029
2	0.22	0.119	0.232	0.274	0.143	0.31	0.066	0.203	0.304	0.482	0.137	0.238	0.268	0.25	0.161	0.506	0.292	0.25	0.042	0.131	0.028	0.029	0.029	0.03	0.031	0.03	0.029	0.029	0.029	0.029	0.03	0.029	0.029	0.03	0.029	0.03	0.03	0.029	0.029	0.028	0.028	0.029	0.029	0.029	0.03	0.03	0.029	0.03	0.029
2	0.22	0.119	0.232	0.274	0.143	0.31	0.066	0.203	0.304	0.482	0.137	0.238	0.268	0.25	0.161	0.506	0.292	0.25	0.042	0.131	0.028	0.029	0.029	0.03	0.031	0.03	0.029	0.029	0.029	0.029	0.03	0.029	0.029	0.03	0.029	0.03	0.03	0.029	0.029	0.028	0.028	0.029	0.029	0.029	0.03	0.03	0.029	0.03	0.029
2	0.22	0.119	0.232	0.274	0.143	0.31	0.066	0.203	0.304	0.482	0.137	0.238	0.268	0.25	0.161	0.506	0.292	0.25	0.042	0.131	0.028	0.029	0.029	0.03	0.031	0.03	0.029	0.029	0.029	0.029	0.03	0.029	0.029	0.03	0.029	0.03	0.03	0.029	0.029	0.028	0.028	0.029	0.029	0.029	0.03	0.03	0.029	0.03	0.029
2	0.22	0.119	0.232	0.274	0.143	0.31	0.066	0.203	0.304	0.482	0.137	0.238	0.268	0.25	0.161	0.506	0.292	0.25	0.042	0.131	0.028	0.029	0.029	0.03	0.031	0.03	0.029	0.029	0.029	0.029	0.03	0.029	0.029	0.03	0.029	0.03	0.03	0.029	0.029	0.028	0.028	0.029	0.029	0.029	0.03	0.03	0.029	0.03	0.029
2	0.22	0.119	0.232	0.274	0.143	0.31	0.066	0.203	0.304	0.482	0.137	0.238	0.268	0.25	0.161	0.506	0.292	0.25	0.042	0.131	0.028	0.029	0.029	0.03	0.031	0.03	0.029	0.029	0.029	0.029	0.03	0.029	0.029	0.03	0.029	0.03	0.03	0.029	0.029	0.028	0.028	0.029	0.029	0.029	0.03	0.03	0.029	0.03	0.029
2	0.22	0.119	0.232	0.274	0.143	0.31	0.066	0.203	0.304	0.482	0.137	0.238	0.268	0.25	0.161	0.506	0.292	0.25	0.042	0.131	0.028	0.029	0.029	0.03	0.031	0.03	0.029	0.029	0.029	0.029	0.03	0.029	0.029	0.03	0.029	0.03	0.03	0.029	0.029	0.028	0.028	0.029	0.029	0.029	0.03	0.03	0.029	0.03	0.029
1	0.22	0.119	0.232	0.274	0.143	0.31	0.066	0.203	0.304	0.482	0.137	0.238	0.268	0.25	0.161	0.506	0.292	0.25	0.042	0.131	0.028	0.029	0.029	0.03	0.031	0.03	0.029	0.029	0.029	0.029	0.03	0.029	0.029	0.03	0.029	0.03	0.03	0.029	0.029	0.028	0.028	0.029	0.029	0.029	0.03	0.03	0.029	0.03	0.029
1	0.22	0.119	0.232	0.274	0.143	0.31	0.066	0.203	0.304	0.482	0.137	0.238	0.268	0.25	0.161	0.506	0.292	0.25	0.042	0.131	0.028	0.029	0.029	0.03	0.031	0.03	0.029	0.029	0.029	0.029	0.03	0.029	0.029	0.03	0.029	0.03	0.03	0.029	0.029	0.028	0.028	0.029	0.029	0.029	0.03	0.03	0.029	0.03	0.029
1	0.22	0.119	0.232	0.274	0.143	0.31	0.066	0.203	0.304	0.482	0.137	0.238	0.268	0.25	0.161	0.506	0.292	0.25	0.042	0.131	0.028	0.029	0.029	0.03	0.031	0.03	0.029	0.029	0.029	0.029	0.03	0.029	0.029	0.03	0.029	0.03	0.03	0.029	0.029	0.028	0.028	0.029	0.029	0.029	0.03	0.03	0.029	0.03	0.029
2	0.22	0.119	0.232	0.274	0.143	0.31	0.066	0.203	0.304	0.482	0.137	0.238	0.268	0.25	0.161	0.506	0.292	0.25	0.042	0.131	0.028	0.029	0.029	0.03	0.031	0.03	0.029	0.029	0.029	0.029	0.03	0.029	0.029	0.03	0.029	0.03	0.03	0.029	0.029	0.028	0.028	0.029	0.029	0.029	0.03	0.03	0.029	0.03	0.029
2	0.22	0.119	0.232	0.274	0.143	0.31	0.066	0.203	0.304	0.482	0.137	0.238	0.268	0.25	0.161	0.506	0.292	0.25	0.042	0.131	0.028	0.029	0.029	0.03	0.031	0.03	0.029	0.029	0.029	0.029	0.03	0.029	0.029	0.03	0.029	0.03	0.03	0.029	0.029	0.028	0.028	0.029	0.029	0.029	0.03	0.03	0.029	0.03	0.029
2	0.22	0.119	0.232	0.274	0.143	0.31	0.066	0.203	0.304	0.482	0.137	0.238	0.268	0.25	0.161	0.506	0.292	0.25	0.042	0.131	0.028	0.029	0.029	0.03	0.031	0.03	0.029	0.029	0.029	0.029	0.03	0.029	0.029	0.03	0.029	0.03	0.03	0.029	0.029	0.028	0.028	0.029	0.029	0.029	0.03	0.03	0.029	0.03	0.029
2	0.22	0.119	0.232	0.274	0.143	0.31	0.066	0.203	0.304	0.482	0.137	0.238	0.268	0.25	0.161	0.506	0.292	0.25	0.042	0.131	0.028	0.029	0.029	0.03	0.031	0.03	0.029	0.029	0.029	0.029	0.03	0.029	0.029	0.03	0.029	0.03	0.03	0.029	0.029	0.028	0.028	0.029	0.029	0.029	0.03	0.03	0.029	0.03	0.029
3	0.22	0.119	0.232	0.274	0.143	0.31	0.066	0.203	0.304	0.482	0.137	0.238	0.268	0.25	0.161	0.506	0.292	0.25	0.042	0.131	0.028	0.029	0.029	0.03	0.031	0.03	0.029	0.029	0.029	0.029	0.03	0.029	0.029	0.03	0.029	0.03	0.03	0.029	0.029	0.028	0.028	0.029	0.029	0.029	0.03	0.03	0.029	0.03	0.029
2	0.22	0.119	0.232	0.274	0.143	0.31	0.066	0.203	0.304	0.482	0.137	0.238	0.268	0.25	0.161	0.506	0.292	0.25	0.042	0.131	0.028	0.029	0.029	0.03	0.031	0.03	0.029	0.029	0.029	0.029	0.03	0.029	0.029	0.03	0.029	0.03	0.03	0.029	0.029	0.028	0.028	0.029	0.029	0.029	0.03	0.03	0.029	0.03	0.029
3	0.22	0.119	0.232	0.274	0.143	0.31	0.066	0.203	0.304	0.482	0.137	0.238	0.268	0.25	0.161	0.506	0.292	0.25	0.042	0.131	0.028	0.029	0.029	0.03	0.031	0.03	0.029	0.029	0.029	0.029	0.03	0.029	0.029	0.03	0.029	0.03	0.03	0.029	0.029	0.028	0.028	0.029	0.029	0.029	0.03	0.03	0.029	0.03	0.029
2	0.22	0.119	0.232	0.274	0.143	0.31	0.066	0.203	0.304	0.482	0.137	0.238	0.268	0.25	0.161	0.506	0.292	0.25	0.042	0.131	0.028	0.029	0.029	0.03	0.031	0.03	0.029	0.029	0.029	0.029	0.03	0.029	0.029	0.03	0.029	0.03	0.03	0.029	0.029	0.028	0.028	0.029	0.029	0.029	0.03	0.03	0.029	0.03	0.029
2	0.22	0.119	0.232	0.274	0.143	0.31	0.066	0.203	0.304	0.482	0.137	0.238	0.268	0.25	0.161	0.506	0.292	0.25	0.042	0.131	0.028	0.029	0.029	0.03	0.031	0.03	0.029	0.029	0.029	0.029	0.03	0.029	0.029	0.03	0.029	0.03	0.03	0.029	0.029	0.028	0.028	0.029	0.029	0.029	0.03	0.03	0.029	0.03	0.029
2	0.22	0.119	0.232	0.274	0.143	0.31	0.066	0.203	0.304	0.482	0.137	0.238	0.268	0.25	0.161	0.506	0.292	0.25	0.042	0.131	0.028	0.029	0.029	0.03	0.031	0.03	0.029	0.029	0.029	0.029	0.03	0.029	0.029	0.03	0.029	0.03	0.03	0.029	0.029	0.028	0.028	0.029	0.029	0.029	0.03	0.03	0.029	0.03	0.029
2	0.22	0.119	0.232	0.274	0.143	0.31	0.066	0.203	0.304	0.482	0.137	0.238	0.268	0.25	0.161	0.506	0.292	0.25	0.042	0.131	0.028	0.029	0.029	0.03	0.031	0.03	0.029	0.029	0.029	0.029	0.03	0.029	0.029	0.03	0.029	0.03	0.03	0.029	0.029	0.028	0.028	0.029	0.029	0.029	0.03	0.03	0.029	0.03	0.029
2	0.22	0.119	0.232	0.274	0.143	0.31	0.066	0.203	0.304	0.482	0.137	0.238	0.268	0.25	0.161	0.506	0.292	0.25	0.042	0.131	0.028	0.029	0.029	0.03	0.031	0.03	0.029	0.029	0.029	0.029	0.03	0.029	0.029	0.03	0.029	0.03	0.03	0.029	0.029	0.028	0.028	0.029	0.029	0.029	0.03	0.03	0.029	0.03	0.029
2	0.22	0.119	0.232	0.274	0.143	0.31	0.066	0.203	0.304	0.482	0.137	0.238	0.268	0.25	0.161	0.506	0.292	0.25	0.042	0.131	0.028	0.029	0.029	0.03	0.031	0.03	0.029	0.029	0.029	0.029	0.03	0.029	0.029	0.03	0.029	0.03	0.03	0.029	0.029	0.028	0.028	0.029	0.029	0.029	0.03	0.03	0.029	0.03	0.029
2	0.22	0.119	0.232	0.274	0.143	0.31	0.066	0.203	0.304	0.482	0.137	0.238	0.268	0.25	0.161	0.506	0.292	0.25	0.042	0.131	0.028	0.029	0.029	0.03	0.031	0.03	0.029	0.029	0.029	0.029	0.03	0.029	0.029	0.03	0.029	0.03	0.03	0.029	0.029	0.028	0.028	0.029	0.029	0.029	0.03	0.03	0.029	0.03	0.029
2	0.22	0.119	0.232	0.274	0.143	0.31	0.066	0.203	0.304	0.482	0.137	0.238	0.268	0.25	0.161	0.506	0.292	0.25	0.042	0.131	0.028	0.029	0.029	0.03	0.031	0.03	0.029	0.029	0.029	0.029	0.03	0.029	0.029	0.03	0.029	0.03	0.03	0.029	0.029	0.028	0.028	0.029	0.029	0.029	0.03	0.03	0.029	0.03	0.029
2	0.22	0.119	0.232	0.274	0.143	0.31	0.066	0.203	0.304	0.482	0.137	0.238	0.268	0.25	0.161	0.506	0.292	0.25	0.042	0.131	0.028	0.029	0.029	0.03	0.031	0.03	0.029	0.029	0.029	0.029	0.03	0.029	0.029	0.03	0.029	0.03	0.03	0.029	0.029	0.028	0.028	0.029	0.029	0.029	0.03	0.03	0.029	0.03	0.029
2	0.22	0.119	0.232	0.274	0.143	0.31	0.066	0.203	0.304	0.482	0.137	0.238	0.268	0.25	0.161	0.506	0.292	0.25	0.042	0.131	0.028	0.029	0.029	0.03	0.031	0.03	0.029	0.029	0.029	0.029	0.03	0.029	0.029	0.03	0.029	0.03	0.03	0.029	0.029	0.028	0.028	0.029	0.029	0.029	0.03	0.03	0.029	0.03	0.029
2	0.22	0.119	0.232	0.274	0.143	0.31	0.066	0.203	0.304	0.482	0.137	0.238	0.268	0.25	0.161	0.506	0.292	0.25	0.042	0.131	0.028	0.029	0.029	0.03	0.031	0.03	0.029	0.029	0.029	0.029	0.03	0.029	0.029	0.03	0.029	0.03	0.03	0.029	0.029	0.028	0.028	0.029	0.029	0.029	0.03	0.03	0.029	0.03	0.029
2	0.22	0.119	0.232	0.274	0.143	0.31	0.066	0.203	0.304	0.482	0.137	0.238	0.268	0.25	0.161	0.506	0.292	0.25	0.042	0.131	0.028	0.029	0.029	0.03	0.031	0.03	0.029	0.029	0.029	0.029	0.03	0.029	0.029	0.03	0.029	0.03	0.03	0.029	0.029	0.028	0.028	0.029	0.029	0.029	0.03	0.03	0.029	0.03	0.029
2	0.22	0.119	0.232	0.274	0.143	0.31	0.066	0.203	0.304	0.482	0.137	0.238	0.268	0.25	0.161	0.506	0.292	0.25	0.042	0.131	0.028	0.029	0.029	0.03	0.031	0.03	0.029	0.029	0.029	0.029	0.03	0.029	0.029	0.03	0.029	0.03	0.03	0.029	0.029	0.028	0.028	0.029	0.029	0.029	0.03	0.03	0.029	0.03	0.029
1	0.22	0.119	0.232	0.274	0.143	0.31	0.066	0.203	0.304	0.482	0.137	0.238	0.268	0.25	0.161	0.506	0.292	0.25	0.042	0.131	0.028	0.029	0.029	0.03	0.031	0.03	0.029	0.029	0.029	0.029	0.03	0.029	0.029	0.03	0.029	0.03	0.03	0.029	0.029	0.028	0.028	0.029	0.029	0.029	0.03	0.03	0.029	0.03	0.029
1	0.22	0.119	0.232	0.274	0.143	0.31	0.066	0.203	0.304	0.482	0.137	0.238	0.268	0.25	0.161	0.506	0.292	0.25	0.042	0.131	0.028	0.029	0.029	0.03	0.031	0.03	0.029	0.029	0.029	0.029	0.03	0.029	0.029	0.03	0.029	0.03	0.03	0.029	0.029	0.028	0.028	0.029	0.029	0.029	0.03	0.03	0.029	0.03	0.029
1	0.22	0.119	0.232	0.274	0.143	0.31	0.066	0.203	0.304	0.482	0.137	0.238	0.268	0.25	0.161	0.506	0.292	0.25	0.042	0.131	0.028	0.029	0.029	0.03	0.031	0.03	0.029	0.029	0.029	0.029	0.03	0.029	0.029	0.03	0.029	0.03	0.03	0.029	0.029	0.028	0.028	0.029	0.029	0.029	0.03	0.03	0.029	0.03	0.029
2	0.22	0.119	0.232	0.274	0.143	0.31	0.066	0.203	0.304	0.482	0.137	0.238	0.268	0.25	0.161	0.506	0.292	0.25	0.042	0.131	0.028	0.029	0.029	0.03	0.031	0.03	0.029	0.029	0.029	0.029	0.03	0.029	0.029	0.03	0.029	0.03	0.03	0.029	0.029	0.028	0.028	0.029	0.029	0.029	0.03	0.03	0.029	0.03	0.029
2	0.22	0.119	0.232	0.274	0.143	0.31	0.066	0.203	0.304	0.482	0.137	0.238	0.268	0.25	0.161	0.506	0.292	0.25	0.042	0.131	0.028	0.029	0.029	0.03	0.031	0.03	0.029	0.029	0.029	0.029	0.03	0.029	0.029	0.03	0.029	0.03	0.03	0.029	0.029	0.028	0.028	0.029	0.029	0.029	0.03	0.03	0.029	0.03	0.029
2	0.22	0.119	0.232	0.274	0.143	0.31	0.066	0.203	0.304	0.482	0.137	0.238	0.268	0.25	0.161	0.506	0.292	0.25	0.042	0.131	0.028	0.029	0.029	0.03	0.031	0.03	0.029	0.029	0.029	0.029	0.03	0.029	0.029	0.03	0.029	0.03	0.03	0.029	0.029	0.028	0.028	0.029	0.029	0.029	0.03	0.03	0.029	0.03	0.029
2	0.22	0.119	0.232	0.274	0.143	0.31	0.066	0.203	0.304	0.482	0.137	0.238	0.268	0.25	0.161	0.506	0.292	0.25	0.042	0.131	0.028	0.029	0.029	0.03	0.031	0.03	0.029	0.029	0.029	0.029	0.03	0.029	0.029	0.03	0.029	0.03	0.03	0.029	0.029	0.028	0.028	0.029	0.029	0.029	0.03	0.03	0.029	0.03	0.029
3	0.22	0.119	0.232	0.274	0.143	0.31	0.066	0.203	0.304	0.482	0.137	0.238	0.268	0.25	0.161	0.506	0.292	0.25	0.042	0.131	0.028	0.029	0.029	0.03	0.031	0.03	0.029	0.029	0.029	0.029	0.03	0.029	0.029	0.03	0.029	0.03	0.03	0.029	0.029	0.028	0.028	0.029	0.029	0.029	0.03	0.03	0.029	0.03	0.029
2	0.22	0.119	0.232	0.274	0.143	0.31	0.066	0.203	0.304	0.482	0.137	0.238	0.268	0.25	0.161	0.506	0.292	0.25	0.042	0.131	0.028	0.029	0.029	0.03	0.031	0.03	0.029	0.029	0.029	0.029	0.03	0.029	0.029	0.03	0.029	0.03	0.03	0.029	0.029	0.028	0.028	0.029	0.029	0.029	0.03	0.03	0.029	0.03	0.029
3	0.22	0.119	0.232	0.274	0.143	0.31	0.066	0.203	0.304	0.482	0.137	0.238	0.268	0.25	0.161	0.506	0.292	0.25	0.042	0.131	0.028	0.029	0.029	0.03	0.031	0.03	0.029	0.029	0.029	0.029	0.03	0.029	0.029	0.03	0.029	0.03	0.03	0.029	0.029	0.028	0.028	0.029	0.029	0.029	0.03	0.03	0.029	0.03	0.029
2	0.22	0.119	0.232	0.274	0.143	0.31	0.066	0.203	0.304	0.482	0.137	0.238	0.268	0.25	0.161	0.506	0.292	0.25	0.042	0.131	0.028	0.029	0.029	0.03	0.031	0.03	0.029	0.029	0.029	0.029	0.03	0.029	0.029	0.03	0.029	0.03	0.03	0.029	0.029	0.028	0.028	0.029	0.029	0.029	0.03	0.03	0.029	0.03	0.029
2	0.22	0.119	0.232	0.274	0.143	0.31	0.066	0.203	0.304	0.482	0.137	0.238	0.268	0.25	0.161	0.506	0.292	0.25	0.042	0.131	0.028	0.029	0.029	0.03	0.031	0.03	0.029	0.029	0.029	0.029	0.03	0.029	0.029	0.03	0.029	0.03	0.03	0.029	0.029	0.028	0.028	0.029	0.029	0.029	0.03	0.03	0.029	0.03	0.029
2	0.22	0.119	0.232	0.274	0.143	0.31	0.066	0.203	0.304	0.482	0.137	0.238	0.268	0.25	0.161	0.506	0.292	0.25	0.042	0.131	0.028	0.029	0.029	0.03	0.031	0.03	0.029	0.029	0.029	0.029	0.03	0.029	0.029	0.03	0.029	0.03	0.03	0.029	0.029	0.028	0.028	0.029	0.029	0.029	0.03	0.03	0.029	0.03	0.029
2	0.22	0.119	0.232	0.274	0.143	0.31	0.066	0.203	0.304	0.482	0.137	0.238	0.268	0.25	0.161	0.506	0.292	0.25	0.042	0.131	0.028	0.029	0.029	0.03	0.031	0.03	0.029	0.029	0.029	0.029	0.03	0.029	0.029	0.03	0.029	0.03	0.03	0.029	0.029	0.028	0.028	0.029	0.029	0.029	0.03	0.03	0.029	0.03	0.029
2	0.22	0.119	0.232	0.274	0.143	0.31	0.066	0.203	0.304	0.482	0.137	0.238	0.268	0.25	0.161	0.506	0.292	0.25	0.042	0.131	0.028	0.029	0.029	0.03	0.031	0.03	0.029	0.029	0.029	0.029	0.03	0.029	0.029	0.03	0.029	0.03	0.03	0.029	0.029	0.028	0.028	0.029	0.029	0.029	0.03	0.03	0.029	0.03	0.029
2	0.22	0.119	0.232	0.274	0.143	0.31	0.066	0.203	0.304	0.482	0.137	0.238	0.268	0.25	0.161	0.506	0.292	0.25	0.042	0.131	0.028	0.029	0.029	0.03	0.031	0.03	0.029	0.029	0.029	0.029	0.03	0.029	0.029	0.03	0.029	0.03	0.03	0.029	0.029	0.028	0.028	0.029	0.029	0.029	0.03	0.03	0.029	0.03	0.029
2	0.22	0.119	0.232	0.274	0.143	0.31	0.066	0.203	0.304	0.482	0.137	0.238	0.268	0.25	0.161	0.506	0.292	0.25	0.042	0.131	0.028	0.029	0.029	0.03	0.031	0.03	0.029	0.029	0.029	0.029	0.03	0.029	0.029	0.03	0.029	0.03	0.03	0.029	0.029	0.028	0.028	0.029	0.029	0.029	0.03	0.03	0.029	0.03	0.029
2	0.22	0.119	0.232	0.274	0.143	0.31	0.066	0.203	0.304	0.482	0.137	0.238	0.268	0.25	0.161	0.506	0.292	0.25	0.042	0.131	0.028	0.029	0.029	0.03	0.031	0.03	0.029	0.029	0.029	0.029	0.03	0.029	0.029	0.03	0.029	0.03	0.03	0.029	0.029	0.028	0.028	0.029	0.029	0.029	0.03	0.03	0.029	0.03	0.029
2	0.22	0.119	0.232	0.274	0.143	0.31	0.066	0.203	0.304	0.482	0.137	0.238	0.268	0.25	0.161	0.506	0.292	0.25	0.042	0.131	0.028	0.029	0.029	0.03	0.031	0.03	0.029	0.029	0.029	0.029	0.03	0.029	0.029	0.03	0.029	0.03	0.03	0.029	0.029	0.028	0.028	0.029	0.029	0.029	0.03	0.03	0.029	0.03	0.029
2	0.22	0.119	0.232	0.274	0.143	0.31	0.066	0.203	0.304	0.482	0.137	0.238	0.268	0.25	0.161	0.506	0.292	0.25	0.042	0.131	0.028	0.029	0.029	0.03	0.031	0.03	0.029	0.029	0.029	0.029	0.03	0.029	0.029	0.03	0.029	0.03	0.03	0.029	0.029	0.028	0.028	0.029	0.029	0.029	0.03	0.03	0.029	0.03	0.029
2	0.22	0.119	0.232	0.274	0.143	0.31	0.066	0.203	0.304	0.482	0.137	0.238	0.268	0.25	0.161	0.506	0.292	0.25	0.042	0.131	0.028	0.029	0.029	0.03	0.031	0.03	0.029	0.029	0.029	0.029	0.03	0.029	0.029	0.03	0.029	0.03	0.03	0.029	0.029	0.028	0.028	0.029	0.029	0.029	0.03	0.03	0.029	0.03	0.029
2	0.22	0.119	0.232	0.274	0.143	0.31	0.066	0.203	0.304	0.482	0.137	0.238	0.268	0.25	0.161	0.506	0.292	0.25	0.042	0.131	0.028	0.029	0.029	0.03	0.031	0.03	0.029	0.029	0.029	0.029	0.03	0.029	0.029	0.03	0.029	0.03	0.03	0.029	0.029	0.028	0.028	0.029	0.029	0.029	0.03	0.03	0.029	0.03	0.029
2	0.22	0.119	0.232	0.274	0.143	0.31	0.066	0.203	0.304	0.482	0.137	0.238	0.268	0.25	0.161	0.506	0.292	0.25	0.042	0.131	0.028	0.029	0.029	0.03	0.031	0.03	0.029	0.029	0.029	0.029	0.03	0.029	0.029	0.03	0.029	0.03	0.03	0.029	0.029	0.028	0.028	0.029	0.029	0.029	0.03	0.03	0.029	0.03	0.029
1	0.22	0.119	0.232	0.274	0.143	0.31	0.066	0.203	0.304	0.482	0.137	0.238	0.268	0.25	0.161	0.506	0.292	0.25	0.042	0.131	0.028	0.029	0.029	0.03	0.031	0.03	0.029	0.029	0.029	0.029	0.03	0.029	0.029	0.03	0.029	0.03	0.03	0.029	0.029	0.028	0.028	0.029	0.029	0.029	0.03	0.03	0.029	0.03	0.029
1	0.22	0.119	0.232	0.274	0.143	0.31	0.066	0.203	0.304	0.482	0.137	0.238	0.268	0.25	0.161	0.506	0.292	0.25	0.042	0.131	0.028	0.029	0.029	0.03	0.031	0.03	0.029	0.029	0.029	0.029	0.03	0.029	0.029	0.03	0.029	0.03	0.03	0.029	0.029	0.028	0.028	0.029	0.029	0.029	0.03	0.03	0.029	0.03	0.029
1	0.22	0.119	0.232	0.274	0.143	0.31	0.066	0.203	0.304	0.482	0.137	0.238	0.268	0.25	0.161	0.506	0.292	0.25	0.042	0.131	0.028	0.029	0.029	0.03	0.031	0.03	0.029	0.029	0.029	0.029	0.03	0.029	0.029	0.03	0.029	0.03	0.03	0.029	0.029	0.028	0.028	0.029	0.029	0.029	0.03	0.03	0.029	0.03	0.029
2	0.22	0.119	0.232	0.274	0.143	0.31	0.066	0.203	0.304	0.482	0.137	0.238	0.268	0.25	0.161	0.506	0.292	0.25	0.042	0.131	0.028	0.029	0.029	0.03	0.031	0.03	0.029	0.029	0.029	0.029	0.03	0.029	0.029	0.03	0.029	0.03	0.03	0.029	0.029	0.028	0.028	0.029	0.029	0.029	0.03	0.03	0.029	0.03	0.029
2	0.22	0.119	0.232	0.274	0.143	0.31	0.066	0.203	0.304	0.482	0.137	0.238	0.268	0.25	0.161	0.506	0.292	0.25	0.042	0.131	0.028	0.029	0.029	0.03	0.031	0.03	0.029	0.029	0.029	0.029	0.03	0.029	0.029	0.03	0.029	0.03	0.03	0.029	0.029	0.028	0.028	0.029	0.029	0.029	0.03	0.03	0.029	0.03	0.029
2	0.22	0.119	0.232	0.274	0.143	0.31	0.066	0.203	0.304	0.482	0.137	0.238	0.268	0.25	0.161	0.506	0.292	0.25	0.042	0.131	0.028	0.029	0.029	0.03	0.031	0.03	0.029	0.029	0.029	0.029	0.03	0.029	0.029	0.03	0.029	0.03	0.03	0.029	0.029	0.028	0.028	0.029	0.029	0.029	0.03	0.03	0.029	0.03	0.029
2	0.22	0.119	0.232	0.274	0.143	0.31	0.066	0.203	0.304	0.482	0.137	0.238	0.268	0.25	0.161	0.506	0.292	0.25	0.042	0.131	0.028	0.029	0.029	0.03	0.031	0.03	0.029	0.029	0.029	0.029	0.03	0.029	0.029	0.03	0.029	0.03	0.03	0.029	0.029	0.028	0.028	0.029	0.029	0.029	0.03	0.03	0.029	0.03	0.029
3	0.22	0.119	0.232	0.274	0.143	0.31	0.066	0.203	0.304	0.482	0.137	0.238	0.268	0.25	0.161	0.506	0.292	0.25	0.042	0.131	0.028	0.029	0.029	0.03	0.031	0.03	0.029	0.029	0.029	0.029	0.03	0.029	0.029	0.03	0.029	0.03	0.03	0.029	0.029	0.028	0.028	0.029	0.029	0.029	0.03	0.03	0.029	0.03	0.029
2	0.22	0.119	0.232	0.274	0.143	0.31	0.066	0.203	0.304	0.482	0.137	0.238	0.268	0.25	0.161	0.506	0.292	0.25	0.042	0.131	0.028	0.029	0.029	0.03	0.031	0.03	0.029	0.029	0.029	0.029	0.03	0.029	0.029	0.03	0.029	0.03	0.03	0.029	0.029	0.028	0.028	0.029	0.029	0.029	0.03	0.03	0.029	0.03	0.029
3	0.22	0.119	0.232	0.274	0.143	0.31	0.066	0.203	0.304	0.482	0.137	0.238	0.268	0.25	0.161	0.506	0.292	0.25	0.042	0.131	0.028	0.029	0.029	0.03	0.031	0.03	0.029	0.029	0.029	0.029	0.03	0.029	0.029	0.03	0.029	0.03	0.03	0.029	0.029	0.028	0.028	0.029	0.029	0.029	0.03	0.03	0.029	0.03	0.029
2	0.22	0.119	0.232	0.274	0.143	0.31	0.066	0.203	0.304	0.482	0.137	0.238	0.268	0.25	0.161	0.506	0.292	0.25	0.042	0.131	0.028	0.029	0.029	0.03	0.031	0.03	0.029	0.029	0.029	0.029	0.03	0.029	0.029	0.03	0.029	0.03	0.03	0.029	0.029	0.028	0.028	0.029	0.029	0.029	0.03	0.03	0.029	0.03	0.029
2	0.22	0.119	0.232	0.274	0.143	0.31	0.066	0.203	0.304	0.482	0.137	0.238	0.268	0.25	0.161	0.506	0.292	0.25	0.042	0.131	0.028	0.029	0.029	0.03	0.031	0.03	0.029	0.029	0.029	0.029	0.03	0.029	0.029	0.03	0.029	0.03	0.03	0.029	0.029	0.028	0.028	0.029	0.029	0.029	0.03	0.03	0.029	0.03	0.029
2	0.22	0.119	0.232	0.274	0.143	0.31	0.066	0.203	0.304	0.482	0.137	0.238	0.268	0.25	0.161	0.506	0.292	0.25	0.042	0.131	0.028	0.029	0.029	0.03	0.031	0.03	0.029	0.029	0.029	0.029	0.03	0.029	0.029	0.03	0.029	0.03	0.03	0.029	0.029	0.028	0.028	0.029	0.029	0.029	0.03	0.03	0.029	0.03	0.029
2	0.22	0.119	0.232	0.274	0.143	0.31	0.066	0.203	0.304	0.482	0.137	0.238	0.268	0.25	0.161	0.506	0.292	0.25	0.042	0.131	0.028	0.029	0.029	0.03	0.031	0.03	0.029	0.029	0.029	0.029	0.03	0.029	0.029	0.03	0.029	0.03	0.03	0.029	0.029	0.028	0.028	0.029	0.029	0.029	0.03	0.03	0.029	0.03	0.029
2	0.22	0.119	0.232	0.274	0.143	0.31	0.066	0.203	0.304	0.482	0.137	0.238	0.268	0.25	0.161	0.506	0.292	0.25	0.042	0.131	0.028	0.029	0.029	0.03	0.031	0.03	0.029	0.029	0.029	0.029	0.03	0.029	0.029	0.03	0.029	0.03	0.03	0.029	0.029	0.028	0.028	0.029	0.029	0.029	0.03	0.03	0.029	0.03	0.029
2	0.22	0.119	0.232	0.274	0.143	0.31	0.066	0.203	0.304	0.482	0.137	0.238	0.268	0.25	0.161	0.506	0.292	0.25	0.042	0.131	0.028	0.029	0.029	0.03	0.031	0.03	0.029	0.029	0.029	0.029	0.03	0.029	0.029	0.03	0.029	0.03	0.03	0.029	0.029	0.028	0.028	0.029	0.029	0.029	0.03	0.03	0.029	0.03	0.029
2	0.22	0.119	0.232	0.274	0.143	0.31	0.066	0.203	0.304	0.482	0.137	0.238	0.268	0.25	0.161	0.506	0.292	0.25	0.042	0.131	0.028	0.029	0.029	0.03	0.031	0.03	0.029	0.029	0.029	0.029	0.03	0.029	0.029	0.03	0.029	0.03	0.03	0.029	0.029	0.028	0.028	0.029	0.029	0.029	0.03	0.03	0.029	0.03	0.029
2	0.22	0.119	0.232	0.274	0.143	0.31	0.066	0.203	0.304	0.482	0.137	0.238	0.268	0.25	0.161	0.506	0.292	0.25	0.042	0.131	0.028	0.029	0.029	0.03	0.031	0.03	0.029	0.029	0.029	0.029	0.03	0.029	0.029	0.03	0.029	0.03	0.03	0.029	0.029	0.028	0.028	0.029	0.029	0.029	0.03	0.03	0.029	0.03	0.029
2	0.22	0.119	0.232	0.274	0.143	0.31	0.066	0.203	0.304	0.482	0.137	0.238	0.268	0.25	0.161	0.506	0.292	0.25	0.042	0.131	0.028	0.029	0.029	0.03	0.031	0.03	0.029	0.029	0.029	0.029	0.03	0.029	0.029	0.03	0.029	0.03	0.03	0.029	0.029	0.028	0.028	0.029	0.029	0.029	0.03	0.03	0.029	0.03	0.029
2	0.22	0.119	0.232	0.274	0.143	0.31	0.066	0.203	0.304	0.482	0.137	0.238	0.268	0.25	0.161	0.506	0.292	0.25	0.042	0.131	0.028	0.029	0.029	0.03	0.031	0.03	0.029	0.029	0.029	0.029	0.03	0.029	0.029	0.03	0.029	0.03	0.03	0.029	0.029	0.028	0.028	0.029	0.029	0.029	0.03	0.03	0.029	0.03	0.029
2	0.22	0.119	0.232	0.274	0.143	0.31	0.066	0.203	0.304	0.482	0.137	0.238	0.268	0.25	0.161	0.506	0.292	0.25	0.042	0.131	0.028	0.029	0.029	0.03	0.031	0.03	0.029	0.029	0.029	0.029	0.03	0.029	0.029	0.03	0.029	0.03	0.03	0.029	0.029	0.028	0.028	0.029	0.029	0.029	0.03	0.03	0.029	0.03	0.029
2	0.22	0.119	0.232	0.274	0.143	0.31	0.066	0.203	0.304	0.482	0.137	0.238	0.268	0.25	0.161	0.506	0.292	0.25	0.042	0.131	0.028	0.029	0.029	0.03	0.031	0.03	0.029	0.029	0.029	0.029	0.03	0.029	0.029	0.03	0.029	0.03	0.03	0.029	0.029	0.028	0.028	0.029	0.029	0.029	0.03	0.03	0.029	0.03	0.029
2	0.22	0.119	0.232	0.274	0.143	0.31	0.066	0.203	0.304	0.482	0.137	0.238	0.268	0.25	0.161	0.506	0.292	0.25	0.042	0.131	0.028	0.029	0.029	0.03	0.031	0.03	0.029	0.029	0.029	0.029	0.03	0.029	0.029	0.03	0.029	0.03	0.03	0.029	0.029	0.028	0.028	0.029	0.029	0.029	0.03	0.03	0.029	0.03	0.029
1	0.22	0.119	0.232	0.274	0.143	0.31	0.066	0.203	0.304	0.482	0.137	0.238	0.268	0.25	0.161	0.506	0.292	0.25	0.042	0.131	0.028	0.029	0.029	0.03	0.031	0.03	0.029	0.029	0.029	0.029	0.03	0.029	0.029	0.03	0.029	0.03	0.03	0.029	0.029	0.028	0.028	0.029	0.029	0.029	0.03	0.03	0.029	0.03	0.029
1	0.22	0.119	0.232	0.274	0.143	0.31	0.066	0.203	0.304	0.482	0.137	0.238	0.268	0.25	0.161	0.506	0.292	0.25	0.042	0.131	0.028	0.029	0.029	0.03	0.031	0.03	0.029	0.029	0.029	0.029	0.03	0.029	0.029	0.03	0.029	0.03	0.03	0.029	0.029	0.028	0.028	0.029	0.029	0.029	0.03	0.03	0.029	0.03	0.029
1	0.22	0.119	0.232	0.274	0.143	0.31	0.066	0.203	0.304	0.482	0.137	0.238	0.268	0.25	0.161	0.506	0.292	0.25	0.042	0.131	0.028	0.029	0.029	0.03	0.031	0.03	0.029	0.029	0.029	0.029	0.03	0.029	0.029	0.03	0.029	0.03	0.03	0.029	0.029	0.028	0.028	0.029	0.029	0.029	0.03	0.03	0.029	0.03	0.029
2	0.22	0.119	0.232	0.274	0.143	0.31	0.066	0.203	0.304	0.482	0.137	0.238	0.268	0.25	0.161	0.506	0.292	0.25	0.042	0.131	0.028	0.029	0.029	0.03	0.031	0.03	0.029	0.029	0.029	0.029	0.03	0.029	0.029	0.03	0.029	0.03	0.03	0.029	0.029	0.028	0.028	0.029	0.029	0.029	0.03	0.03	0.029	0.03	0.029
1	0.22	0.119	0.232	0.274	0.143	0.31	0.066	0.203	0.304	0.482	0.137	0.238	0.268	0.25	0.161	0.506	0.292	0.25	0.042	0.131	0.028	0.029	0.029	0.03	0.031	0.03	0.029	0.029	0.029	0.029	0.03	0.029	0.029	0.03	0.029	0.03	0.03	0.029	0.029	0.028	0.028	0.029	0.029	0.029	0.03	0.03	0.029	0.03	0.029
2	0.22	0.119	0.232	0.274	0.143	0.31	0.066	0.203	0.304	0.482	0.137	0.238	0.268	0.25	0.161	0.506	0.292	0.25	0.042	0.131	0.028	0.029	0.029	0.03	0.031	0.03	0.029	0.029	0.029	0.029	0.03	0.029	0.029	0.03	0.029	0.03	0.03	0.029	0.029	0.028	0.028	0.029	0.029	0.029	0.03	0.03	0.029	0.03	0.029
1	0.22	0.119	0.232	0.274	0.143	0.31	0.066	0.203	0.304	0.482	0.137	0.238	0.268	0.25	0.161	0.506	0.292	0.25	0.042	0.131	0.028	0.029	0.029	0.03	0.031	0.03	0.029	0.029	0.029	0.029	0.03	0.029	0.029	0.03	0.029	0.03	0.03	0.029	0.029	0.028	0.028	0.029	0.029	0.029	0.03	0.03	0.029	0.03	0.029
2	0.22	0.119	0.232	0.274	0.143	0.31	0.066	0.203	0.304	0.482	0.137	0.238	0.268	0.25	0.161	0.506	0.292	0.25	0.042	0.131	0.028	0.029	0.029	0.03	0.031	0.03	0.029	0.029	0.029	0.029	0.03	0.029	0.029	0.03	0.029	0.03	0.03	0.029	0.029	0.028	0.028	0.029	0.029	0.029	0.03	0.03	0.029	0.03	0.029
1	0.22	0.119	0.232	0.274	0.143	0.31	0.066	0.203	0.304	0.482	0.137	0.238	0.268	0.25	0.161	0.506	0.292	0.25	0.042	0.131	0.028	0.029	0.029	0.03	0.031	0.03	0.029	0.029	0.029	0.029	0.03	0.029	0.029	0.03	0.029	0.03	0.03	0.029	0.029	0.028	0.028	0.029	0.029	0.029	0.03	0.03	0.029	0.03	0.029
2	0.22	0.119	0.232	0.274	0.143	0.31	0.066	0.203	0.304	0.482	0.137	0.238	0.268	0.25	0.161	0.506	0.292	0.25	0.042	0.131	0.028	0.029	0.029	0.03	0.031	0.03	0.029	0.029	0.029	0.029	0.03	0.029	0.029	0.03	0.029	0.03	0.03	0.029	0.029	0.028	0.028	0.029	0.029	0.029	0.03	0.03	0.029	0.03	0.029
1	0.22	0.119	0.232	0.274	0.143	0.31	0.066	0.203	0.304	0.482	0.137	0.238	0.268	0.25	0.161	0.506	0.292	0.25	0.042	0.131	0.028	0.029	0.029	0.03	0.031	0.03	0.029	0.029	0.029	0.029	0.03	0.029	0.029	0.03	0.029	0.03	0.03	0.029	0.029	0.028	0.028	0.029	0.029	0.029	0.03	0.03	0.029	0.03	0.029
1	0.22	0.119	0.232	0.274	0.143	0.31	0.066	0.203	0.304	0.482	0.137	0.238	0.268	0.25	0.161	0.506	0.292	0.25	0.042	0.131	0.028	0.029	0.029	0.03	0.031	0.03	0.029	0.029	0.029	0.029	0.03	0.029	0.029	0.03	0.029	0.03	0.03	0.029	0.029	0.028	0.028	0.029	0.029	0.029	0.03	0.03	0.029	0.03	0.029
1	0.22	0.119	0.232	0.274	0.143	0.31	0.066	0.203	0.304	0.482	0.137	0.238	0.268	0.25	0.161	0.506	0.292	0.25	0.042	0.131	0.028	0.029	0.029	0.03	0.031	0.03	0.029	0.029	0.029	0.029	0.03	0.029	0.029	0.03	0.029	0.03	0.03	0.029	0.029	0.028	0.028	0.029	0.029	0.029	0.03	0.03	0.029	0.03	0.029
1	0.22	0.119	0.232	0.274	0.143	0.31	0.066	0.203	0.304	0.482	0.137	0.238	0.268	0.25	0.161	0.506	0.292	0.25	0.042	0.131	0.028	0.029	0.029	0.03	0.031	0.03	0.029	0.029	0.029	0.029	0.03	0.029	0.029	0.03	0.029	0.03	0.03	0.029	0.029	0.028	0.028	0.029	0.029	0.029	0.03	0.03	0.029	0.03	0.029
1	0.22	0.119	0.232	0.274	0.143	0.31	0.066	0.203	0.304	0.482	0.137	0.238	0.268	0.25	0.161	0.506	0.292	0.25	0.042	0.131	0.028	0.029	0.029	0.03	0.031	0.03	0.029	0.029	0.029	0.029	0.03	0.029	0.029	0.03	0.029	0.03	0.03	0.029	0.029	0.028	0.028	0.029	0.029	0.029	0.03	0.03	0.029	0.03	0.029
2	0.22	0.119	0.232	0.274	0.143	0.31	0.066	0.203	0.304	0.482	0.137	0.238	0.268	0.25	0.161	0.506	0.292	0.25	0.042	0.131	0.028	0.029	0.029	0.03	0.031	0.03	0.029	0.029	0.029	0.029	0.03	0.029	0.029	0.03	0.029	0.03	0.03	0.029	0.029	0.028	0.028	0.029	0.029	0.029	0.03	0.03	0.029	0.03	0.029
2	0.22	0.119	0.232	0.274	0.143	0.31	0.066	0.203	0.304	0.482	0.137	0.238	0.268	0.25	0.161	0.506	0.292	0.25	0.042	0.131	0.028	0.029	0.029	0.03	0.031	0.03	0.029	0.029	0.029	0.029	0.03	0.029	0.029	0.03	0.029	0.03	0.03	0.029	0.029	0.028	0.028	0.029	0.029	0.029	0.03	0.03	0.029	0.03	0.029
2	0.22	0.119	0.232	0.274	0.143	0.31	0.066	0.203	0.304	0.482	0.137	0.238	0.268	0.25	0.161	0.506	0.292	0.25	0.042	0.131	0.028	0.029	0.029	0.03	0.031	0.03	0.029	0.029	0.029	0.029	0.03	0.029	0.029	0.03	0.029	0.03	0.03	0.029	0.029	0.028	0.028	0.029	0.029	0.029	0.03	0.03	0.029	0.03	0.029
2	0.22	0.119	0.232	0.274	0.143	0.31	0.066	0.203	0.304	0.482	0.137	0.238	0.268	0.25	0.161	0.506	0.292	0.25	0.042	0.131	0.028	0.029	0.029	0.03	0.031	0.03	0.029	0.029	0.029	0.029	0.03	0.029	0.029	0.03	0.029	0.03	0.03	0.029	0.029	0.028	0.028	0.029	0.029	0.029	0.03	0.03	0.029	0.03	0.029
2	0.22	0.119	0.232	0.274	0.143	0.31	0.066	0.203	0.304	0.482	0.137	0.238	0.268	0.25	0.161	0.506	0.292	0.25	0.042	0.131	0.028	0.029	0.029	0.03	0.031	0.03	0.029	0.029	0.029	0.029	0.03	0.029	0.029	0.03	0.029	0.03	0.03	0.029	0.029	0.028	0.028	0.029	0.029	0.029	0.03	0.03	0.029	0.03	0.029
2	0.22	0.119	0.232	0.274	0.143	0.31	0.066	0.203	0.304	0.482	0.137	0.238	0.268	0.25	0.161	0.506	0.292	0.25	0.042	0.131	0.028	0.029	0.029	0.03	0.031	0.03	0.029	0.029	0.029	0.029	0.03	0.029	0.029	0.03	0.029	0.03	0.03	0.029	0.029	0.028	0.028	0.029	0.029	0.029	0.03	0.03	0.029	0.03	0.029
2	0.22	0.119	0.232	0.274	0.143	0.31	0.066	0.203	0.304	0.482	0.137	0.238	0.268	0.25	0.161	0.506	0.292	0.25	0.042	0.131	0.028	0.029	0.029	0.03	0.031	0.03	0.029	0.029	0.029	0.029	0.03	0.029	0.029	0.03	0.029	0.03	0.03	0.029	0.029	0.028	0.028	0.029	0.029	0.029	0.03	0.03	0.029	0.03	0.029
2	0.22	0.119	0.232	0.274	0.143	0.31	0.066	0.203	0.304	0.482	0.137	0.238	0.268	0.25	0.161	0.506	0.292	0.25	0.042	0.131	0.028	0.029	0.029	0.03	0.031	0.03	0.029	0.029	0.029	0.029	0.03	0.029	0.029	0.03	0.029	0.03	0.03	0.029	0.029	0.028	0.028	0.029	0.029	0.029	0.03	0.03	0.029	0.03	0.029
2	0.22	0.119	0.232	0.274	0.143	0.31	0.066	0.203	0.304	0.482	0.137	0.238	0.268	0.25	0.161	0.506	0.292	0.25	0.042	0.131	0.028	0.029	0.029	0.03	0.031	0.03	0.029	0.029	0.029	0.029	0.03	0.029	0.029	0.03	0.029	0.03	0.03	0.029	0.029	0.028	0.028	0.029	0.029	0.029	0.03	0.03	0.029	0.03	0.029
2	0.22	0.119	0.232	0.274	0.143	0.31	0.066	0.203	0.304	0.482	0.137	0.238	0.268	0.25	0.161	0.506	0.292	0.25	0.042	0.131	0.028	0.029	0.029	0.03	0.031	0.03	0.029	0.029	0.029	0.029	0.03	0.029	0.029	0.03	0.029	0.03	0.03	0.029	0.029	0.028	0.028	0.029	0.029	0.029	0.03	0.03	0.029	0.03	0.029
2	0.22	0.119	0.232	0.274	0.143	0.31	0.066	0.203	0.304	0.482	0.137	0.238	0.268	0.25	0.161	0.506	0.292	0.25	0.042	0.131	0.028	0.029	0.029	0.03	0.031	0.03	0.029	0.029	0.029	0.029	0.03	0.029	0.029	0.03	0.029	0.03	0.03	0.029	0.029	0.028	0.028	0.029	0.029	0.029	0.03	0.03	0.029	0.03	0.029
2	0.22	0.119	0.232	0.274	0.143	0.31	0.066	0.203	0.304	0.482	0.137	0.238	0.268	0.25	0.161	0.506	0.292	0.25	0.042	0.131	0.028	0.029	0.029	0.03	0.031	0.03	0.029	0.029	0.029	0.029	0.03	0.029	0.029	0.03	0.029	0.03	0.03	0.029	0.029	0.028	0.028	0.029	0.029	0.029	0.03	0.03	0.029	0.03	0.029
2	0.22	0.119	0.232	0.274	0.143	0.31	0.066	0.203	0.304	0.482	0.137	0.238	0.268	0.25	0.161	0.506	0.292	0.25	0.042	0.131	0.028	0.029	0.029	0.03	0.031	0.03	0.029	0.029	0.029	0.029	0.03	0.029	0.029	0.03	0.029	0.03	0.03	0.029	0.029	0.028	0.028	0.029	0.029	0.029	0.03	0.03	0.029	0.03	0.029
2	0.22	0.119	0.232	0.274	0.143	0.31	0.066	0.203	0.304	0.482	0.137	0.238	0.268	0.25	0.161	0.506	0.292	0.25	0.042	0.131	0.028	0.029	0.029	0.03	0.031	0.03	0.029	0.029	0.029	0.029	0.03	0.029	0.029	0.03	0.029	0.03	0.03	0.029	0.029	0.028	0.028	0.029	0.029	0.029	0.03	0.03	0.029	0.03	0.029
2	0.22	0.119	0.232	0.274	0.143	0.31	0.066	0.203	0.304	0.482	0.137	0.238	0.268	0.25	0.161	0.506	0.292	0.25	0.042	0.131	0.028	0.029	0.029	0.03	0.031	0.03	0.029	0.029	0.029	0.029	0.03	0.029	0.029	0.03	0.029	0.03	0.03	0.029	0.029	0.028	0.028	0.029	0.029	0.029	0.03	0.03	0.029	0.03	0.029
2	0.22	0.119	0.232	0.274	0.143	0.31	0.066	0.203	0.304	0.482	0.137	0.238	0.268	0.25	0.161	0.506	0.292	0.25	0.042	0.131	0.028	0.029	0.029	0.03	0.031	0.03	0.029	0.029	0.029	0.029	0.03	0.029	0.029	0.03	0.029	0.03	0.03	0.029	0.029	0.028	0.028	0.029	0.029	0.029	0.03	0.03	0.029	0.03	0.029
2	0.22	0.119	0.232	0.274	0.143	0.31	0.066	0.203	0.304	0.482	0.137	0.238	0.268	0.25	0.161	0.506	0.292	0.25	0.042	0.131	0.028	0.029	0.029	0.03	0.031	0.03	0.029	0.029	0.029	0.029	0.03	0.029	0.029	0.03	0.029	0.03	0.03	0.029	0.029	0.028	0.028	0.029	0.029	0.029	0.03	0.03	0.029	0.03	0.029
2	0.22	0.119	0.232	0.274	0.143	0.31	0.066	0.203	0.304	0.482	0.137	0.238	0.268	0.25	0.161	0.506	0.292	0.25	0.042	0.131	0.028	0.029	0.029	0.03	0.031	0.03	0.029	0.029	0.029	0.029	0.03	0.029	0.029	0.03	0.029	0.03	0.03	0.029	0.029	0.028	0.028	0.029	0.029	0.029	0.03	0.03	0.029	0.03	0.029
2	0.22	0.119	0.232	0.274	0.143	0.31	0.066	0.203	0.304	0.482	0.137	0.238	0.268	0.25	0.161	0.506	0.292	0.25	0.042	0.131	0.028	0.029	0.029	0.03	0.031	0.03	0.029	0.029	0.029	0.029	0.03	0.029	0.029	0.03	0.029	0.03	0.03	0.029	0.029	0.028	0.028	0.029	0.029	0.029	0.03	0.03	0.029	0.03	0.029
2	0.22	0.119	0.232	0.274	0.143	0.31	0.066	0.203	0.304	0.482	0.137	0.238	0.268	0.25	0.161	0.506	0.292	0.25	0.042	0.131	0.028	0.029	0.029	0.03	0.031	0.03	0.029	0.029	0.029	0.029	0.03	0.029	0.029	0.03	0.029	0.03	0.03	0.029	0.029	0.028	0.028	0.029	0.029	0.029	0.03	0.03	0.029	0.03	0.029
3	0.22	0.119	0.232	0.274	0.143	0.31	0.066	0.203	0.304	0.482	0.137	0.238	0.268	0.25	0.161	0.506	0.292	0.25	0.042	0.131	0.028	0.029	0.029	0.03	0.031	0.03	0.029	0.029	0.029	0.029	0.03	0.029	0.029	0.03	0.029	0.03	0.03	0.029	0.029	0.028	0.028	0.029	0.029	0.029	0.03	0.03	0.029	0.03	0.029
3	0.22	0.119	0.232	0.274	0.143	0.31	0.066	0.203	0.304	0.482	0.137	0.238	0.268	0.25	0.161	0.506	0.292	0.25	0.042	0.131	0.028	0.029	0.029	0.03	0.031	0.03	0.029	0.029	0.029	0.029	0.03	0.029	0.029	0.03	0.029	0.03	0.03	0.029	0.029	0.028	0.028	0.029	0.029	0.029	0.03	0.03	0.029	0.03	0.029
3	0.22	0.119	0.232	0.274	0.143	0.31	0.066	0.203	0.304	0.482	0.137	0.238	0.268	0.25	0.161	0.506	0.292	0.25	0.042	0.131	0.028	0.029	0.029	0.03	0.031	0.03	0.029	0.029	0.029	0.029	0.03	0.029	0.029	0.03	0.029	0.03	0.03	0.029	0.029	0.028	0.028	0.029	0.029	0.029	0.03	0.03	0.029	0.03	0.029
3	0.22	0.119	0.232	0.274	0.143	0.31	0.066	0.203	0.304	0.482	0.137	0.238	0.268	0.25	0.161	0.506	0.292	0.25	0.042	0.131	0.028	0.029	0.029	0.03	0.031	0.03	0.029	0.029	0.029	0.029	0.03	0.029	0.029	0.03	0.029	0.03	0.03	0.029	0.029	0.028	0.028	0.029	0.029	0.029	0.03	0.03	0.029	0.03	0.029
2	0.22	0.119	0.232	0.274	0.143	0.31	0.066	0.203	0.304	0.482	0.137	0.238	0.268	0.25	0.161	0.506	0.292	0.25	0.042	0.131	0.028	0.029	0.029	0.03	0.031	0.03	0.029	0.029	0.029	0.029	0.03	0.029	0.029	0.03	0.029	0.03	0.03	0.029	0.029	0.028	0.028	0.029	0.029	0.029	0.03	0.03	0.029	0.03	0.029
2	0.22	0.119	0.232	0.274	0.143	0.31	0.066	0.203	0.304	0.482	0.137	0.238	0.268	0.25	0.161	0.506	0.292	0.25	0.042	0.131	0.028	0.029	0.029	0.03	0.031	0.03	0.029	0.029	0.029	0.029	0.03	0.029	0.029	0.03	0.029	0.03	0.03	0.029	0.029	0.028	0.028	0.029	0.029	0.029	0.03	0.03	0.029	0.03	0.029
2	0.22	0.119	0.232	0.274	0.143	0.31	0.066	0.203	0.304	0.482	0.137	0.238	0.268	0.25	0.161	0.506	0.292	0.25	0.042	0.131	0.028	0.029	0.029	0.03	0.031	0.03	0.029	0.029	0.029	0.029	0.03	0.029	0.029	0.03	0.029	0.03	0.03	0.029	0.029	0.028	0.028	0.029	0.029	0.029	0.03	0.03	0.029	0.03	0.029
2	0.22	0.119	0.232	0.274	0.143	0.31	0.066	0.203	0.304	0.482	0.137	0.238	0.268	0.25	0.161	0.506	0.292	0.25	0.042	0.131	0.028	0.029	0.029	0.03	0.031	0.03	0.029	0.029	0.029	0.029	0.03	0.029	0.029	0.03	0.029	0.03	0.03	0.029	0.029	0.028	0.028	0.029	0.029	0.029	0.03	0.03	0.029	0.03	0.029
2	0.22	0.119	0.232	0.274	0.143	0.31	0.066	0.203	0.304	0.482	0.137	0.238	0.268	0.25	0.161	0.506	0.292	0.25	0.042	0.131	0.028	0.029	0.029	0.03	0.031	0.03	0.029	0.029	0.029	0.029	0.03	0.029	0.029	0.03	0.029	0.03	0.03	0.029	0.029	0.028	0.028	0.029	0.029	0.029	0.03	0.03	0.029	0.03	0.029
2	0.22	0.119	0.232	0.274	0.143	0.31	0.066	0.203	0.304	0.482	0.137	0.238	0.268	0.25	0.161	0.506	0.292	0.25	0.042	0.131	0.028	0.029	0.029	0.03	0.031	0.03	0.029	0.029	0.029	0.029	0.03	0.029	0.029	0.03	0.029	0.03	0.03	0.029	0.029	0.028	0.028	0.029	0.029	0.029	0.03	0.03	0.029	0.03	0.029
2	0.22	0.119	0.232	0.274	0.143	0.31	0.066	0.203	0.304	0.482	0.137	0.238	0.268	0.25	0.161	0.506	0.292	0.25	0.042	0.131	0.028	0.029	0.029	0.03	0.031	0.03	0.029	0.029	0.029	0.029	0.03	0.029	0.029	0.03	0.029	0.03	0.03	0.029	0.029	0.028	0.028	0.029	0.029	0.029	0.03	0.03	0.029	0.03	0.029
2	0.22	0.119	0.232	0.274	0.143	0.31	0.066	0.203	0.304	0.482	0.137	0.238	0.268	0.25	0.161	0.506	0.292	0.25	0.042	0.131	0.028	0.029	0.029	0.03	0.031	0.03	0.029	0.029	0.029	0.029	0.03	0.029	0.029	0.03	0.029	0.03	0.03	0.029	0.029	0.028	0.028	0.029	0.029	0.029	0.03	0.03	0.029	0.03	0.029
2	0.22	0.119	0.232	0.274	0.143	0.31	0.066	0.203	0.304	0.482	0.137	0.238	0.268	0.25	0.161	0.506	0.292	0.25	0.042	0.131	0.028	0.029	0.029	0.03	0.031	0.03	0.029	0.029	0.029	0.029	0.03	0.029	0.029	0.03	0.029	0.03	0.03	0.029	0.029	0.028	0.028	0.029	0.029	0.029	0.03	0.03	0.029	0.03	0.029
3	0.22	0.119	0.232	0.274	0.143	0.31	0.066	0.203	0.304	0.482	0.137	0.238	0.268	0.25	0.161	0.506	0.292	0.25	0.042	0.131	0.028	0.029	0.029	0.03	0.031	0.03	0.029	0.029	0.029	0.029	0.03	0.029	0.029	0.03	0.029	0.03	0.03	0.029	0.029	0.028	0.028	0.029	0.029	0.029	0.03	0.03	0.029	0.03	0.029
3	0.22	0.119	0.232	0.274	0.143	0.31	0.066	0.203	0.304	0.482	0.137	0.238	0.268	0.25	0.161	0.506	0.292	0.25	0.042	0.131	0.028	0.029	0.029	0.03	0.031	0.03	0.029	0.029	0.029	0.029	0.03	0.029	0.029	0.03	0.029	0.03	0.03	0.029	0.029	0.028	0.028	0.029	0.029	0.029	0.03	0.03	0.029	0.03	0.029
3	0.22	0.119	0.232	0.274	0.143	0.31	0.066	0.203	0.304	0.482	0.137	0.238	0.268	0.25	0.161	0.506	0.292	0.25	0.042	0.131	0.028	0.029	0.029	0.03	0.031	0.03	0.029	0.029	0.029	0.029	0.03	0.029	0.029	0.03	0.029	0.03	0.03	0.029	0.029	0.028	0.028	0.029	0.029	0.029	0.03	0.03	0.029	0.03	0.029
3	0.22	0.119	0.232	0.274	0.143	0.31	0.066	0.203	0.304	0.482	0.137	0.238	0.268	0.25	0.161	0.506	0.292	0.25	0.042	0.131	0.028	0.029	0.029	0.03	0.031	0.03	0.029	0.029	0.029	0.029	0.03	0.029	0.029	0.03	0.029	0.03	0.03	0.029	0.029	0.028	0.028	0.029	0.029	0.029	0.03	0.03	0.029	0.03	0.029
1	0.22	0.119	0.232	0.274	0.143	0.31	0.066	0.203	0.304	0.482	0.137	0.238	0.268	0.25	0.161	0.506	0.292	0.25	0.042	0.131	0.028	0.029	0.029	0.03	0.031	0.03	0.029	0.029	0.029	0.029	0.03	0.029	0.029	0.03	0.029	0.03	0.03	0.029	0.029	0.028	0.028	0.029	0.029	0.029	0.03	0.03	0.029	0.03	0.029
1	0.22	0.119	0.232	0.274	0.143	0.31	0.066	0.203	0.304	0.482	0.137	0.238	0.268	0.25	0.161	0.506	0.292	0.25	0.042	0.131	0.028	0.029	0.029	0.03	0.031	0.03	0.029	0.029	0.029	0.029	0.03	0.029	0.029	0.03	0.029	0.03	0.03	0.029	0.029	0.028	0.028	0.029	0.029	0.029	0.03	0.03	0.029	0.03	0.029
1	0.22	0.119	0.232	0.274	0.143	0.31	0.066	0.203	0.304	0.482	0.137	0.238	0.268	0.25	0.161	0.506	0.292	0.25	0.042	0.131	0.028	0.029	0.029	0.03	0.031	0.03	0.029	0.029	0.029	0.029	0.03	0.029	0.029	0.03	0.029	0.03	0.03	0.029	0.029	0.028	0.028	0.029	0.029	0.029	0.03	0.03	0.029	0.03	0.029
1	0.22	0.119	0.232	0.274	0.143	0.31	0.066	0.203	0.304	0.482	0.137	0.238	0.268	0.25	0.161	0.506	0.292	0.25	0.042	0.131	0.028	0.029	0.029	0.03	0.031	0.03	0.029	0.029	0.029	0.029	0.03	0.029	0.029	0.03	0.029	0.03	0.03	0.029	0.029	0.028	0.028	0.029	0.029	0.029	0.03	0.03	0.029	0.03	0.029
3	0.22	0.119	0.232	0.274	0.143	0.31	0.066	0.203	0.304	0.482	0.137	0.238	0.268	0.25	0.161	0.506	0.292	0.25	0.042	0.131	0.028	0.029	0.029	0.03	0.031	0.03	0.029	0.029	0.029	0.029	0.03	0.029	0.029	0.03	0.029	0.03	0.03	0.029	0.029	0.028	0.028	0.029	0.029	0.029	0.03	0.03	0.029	0.03	0.029
3	0.22	0.119	0.232	0.274	0.143	0.31	0.066	0.203	0.304	0.482	0.137	0.238	0.268	0.25	0.161	0.506	0.292	0.25	0.042	0.131	0.028	0.029	0.029	0.03	0.031	0.03	0.029	0.029	0.029	0.029	0.03	0.029	0.029	0.03	0.029	0.03	0.03	0.029	0.029	0.028	0.028	0.029	0.029	0.029	0.03	0.03	0.029	0.03	0.029
3	0.22	0.119	0.232	0.274	0.143	0.31	0.066	0.203	0.304	0.482	0.137	0.238	0.268	0.25	0.161	0.506	0.292	0.25	0.042	0.131	0.028	0.029	0.029	0.03	0.031	0.03	0.029	0.029	0.029	0.029	0.03	0.029	0.029	0.03	0.029	0.03	0.03	0.029	0.029	0.028	0.028	0.029	0.029	0.029	0.03	0.03	0.029	0.03	0.029
3	0.22	0.119	0.232	0.274	0.143	0.31	0.066	0.203	0.304	0.482	0.137	0.238	0.268	0.25	0.161	0.506	0.292	0.25	0.042	0.131	0.028	0.029	0.029	0.03	0.031	0.03	0.029	0.029	0.029	0.029	0.03	0.029	0.029	0.03	0.029	0.03	0.03	0.029	0.029	0.028	0.028	0.029	0.029	0.029	0.03	0.03	0.029	0.03	0.029
2	0.22	0.119	0.232	0.274	0.143	0.31	0.066	0.203	0.304	0.482	0.137	0.238	0.268	0.25	0.161	0.506	0.292	0.25	0.042	0.131	0.028	0.029	0.029	0.03	0.031	0.03	0.029	0.029	0.029	0.029	0.03	0.029	0.029	0.03	0.029	0.03	0.03	0.029	0.029	0.028	0.028	0.029	0.029	0.029	0.03	0.03	0.029	0.03	0.029
2	0.22	0.119	0.232	0.274	0.143	0.31	0.066	0.203	0.304	0.482	0.137	0.238	0.268	0.25	0.161	0.506	0.292	0.25	0.042	0.131	0.028	0.029	0.029	0.03	0.031	0.03	0.029	0.029	0.029	0.029	0.03	0.029	0.029	0.03	0.029	0.03	0.03	0.029	0.029	0.028	0.028	0.029	0.029	0.029	0.03	0.03	0.029	0.03	0.029
2	0.22	0.119	0.232	0.274	0.143	0.31	0.066	0.203	0.304	0.482	0.137	0.238	0.268	0.25	0.161	0.506	0.292	0.25	0.042	0.131	0.028	0.029	0.029	0.03	0.031	0.03	0.029	0.029	0.029	0.029	0.03	0.029	0.029	0.03	0.029	0.03	0.03	0.029	0.029	0.028	0.028	0.029	0.029	0.029	0.03	0.03	0.029	0.03	0.029
2	0.22	0.119	0.232	0.274	0.143	0.31	0.066	0.203	0.304	0.482	0.137	0.238	0.268	0.25	0.161	0.506	0.292	0.25	0.042	0.131	0.028	0.029	0.029	0.03	0.031	0.03	0.029	0.029	0.029	0.029	0.03	0.029	0.029	0.03	0.029	0.03	0.03	0.029	0.029	0.028	0.028	0.029	0.029	0.029	0.03	0.03	0.029	0.03	0.029
2	0.22	0.119	0.232	0.274	0.143	0.31	0.066	0.203	0.304	0.482	0.137	0.238	0.268	0.25	0.161	0.506	0.292	0.25	0.042	0.131	0.028	0.029	0.029	0.03	0.031	0.03	0.029	0.029	0.029	0.029	0.03	0.029	0.029	0.03	0.029	0.03	0.03	0.029	0.029	0.028	0.028	0.029	0.029	0.029	0.03	0.03	0.029	0.03	0.029
2	0.22	0.119	0.232	0.274	0.143	0.31	0.066	0.203	0.304	0.482	0.137	0.238	0.268	0.25	0.161	0.506	0.292	0.25	0.042	0.131	0.028	0.029	0.029	0.03	0.031	0.03	0.029	0.029	0.029	0.029	0.03	0.029	0.029	0.03	0.029	0.03	0.03	0.029	0.029	0.028	0.028	0.029	0.029	0.029	0.03	0.03	0.029	0.03	0.029
2	0.22	0.119	0.232	0.274	0.143	0.31	0.066	0.203	0.304	0.482	0.137	0.238	0.268	0.25	0.161	0.506	0.292	0.25	0.042	0.131	0.028	0.029	0.029	0.03	0.031	0.03	0.029	0.029	0.029	0.029	0.03	0.029	0.029	0.03	0.029	0.03	0.03	0.029	0.029	0.028	0.028	0.029	0.029	0.029	0.03	0.03	0.029	0.03	0.029
2	0.22	0.119	0.232	0.274	0.143	0.31	0.066	0.203	0.304	0.482	0.137	0.238	0.268	0.25	0.161	0.506	0.292	0.25	0.042	0.131	0.028	0.029	0.029	0.03	0.031	0.03	0.029	0.029	0.029	0.029	0.03	0.029	0.029	0.03	0.029	0.03	0.03	0.029	0.029	0.028	0.028	0.029	0.029	0.029	0.03	0.03	0.029	0.03	0.029
2	0.22	0.119	0.232	0.274	0.143	0.31	0.066	0.203	0.304	0.482	0.137	0.238	0.268	0.25	0.161	0.506	0.292	0.25	0.042	0.131	0.028	0.029	0.029	0.03	0.031	0.03	0.029	0.029	0.029	0.029	0.03	0.029	0.029	0.03	0.029	0.03	0.03	0.029	0.029	0.028	0.028	0.029	0.029	0.029	0.03	0.03	0.029	0.03	0.029
2	0.22	0.119	0.232	0.274	0.143	0.31	0.066	0.203	0.304	0.482	0.137	0.238	0.268	0.25	0.161	0.506	0.292	0.25	0.042	0.131	0.028	0.029	0.029	0.03	0.031	0.03	0.029	0.029	0.029	0.029	0.03	0.029	0.029	0.03	0.029	0.03	0.03	0.029	0.029	0.028	0.028	0.029	0.029	0.029	0.03	0.03	0.029	0.03	0.029
2	0.22	0.119	0.232	0.274	0.143	0.31	0.066	0.203	0.304	0.482	0.137	0.238	0.268	0.25	0.161	0.506	0.292	0.25	0.042	0.131	0.028	0.029	0.029	0.03	0.031	0.03	0.029	0.029	0.029	0.029	0.03	0.029	0.029	0.03	0.029	0.03	0.03	0.029	0.029	0.028	0.028	0.029	0.029	0.029	0.03	0.03	0.029	0.03	0.029
2	0.22	0.119	0.232	0.274	0.143	0.31	0.066	0.203	0.304	0.482	0.137	0.238	0.268	0.25	0.161	0.506	0.292	0.25	0.042	0.131	0.028	0.029	0.029	0.03	0.031	0.03	0.029	0.029	0.029	0.029	0.03	0.029	0.029	0.03	0.029	0.03	0.03	0.029	0.029	0.028	0.028	0.029	0.029	0.029	0.03	0.03	0.029	0.03	0.029
2	0.22	0.119	0.232	0.274	0.143	0.31	0.066	0.203	0.304	0.482	0.137	0.238	0.268	0.25	0.161	0.506	0.292	0.25	0.042	0.131	0.028	0.029	0.029	0.03	0.031	0.03	0.029	0.029	0.029	0.029	0.03	0.029	0.029	0.03	0.029	0.03	0.03	0.029	0.029	0.028	0.028	0.029	0.029	0.029	0.03	0.03	0.029	0.03	0.029
2	0.22	0.119	0.232	0.274	0.143	0.31	0.066	0.203	0.304	0.482	0.137	0.238	0.268	0.25	0.161	0.506	0.292	0.25	0.042	0.131	0.028	0.029	0.029	0.03	0.031	0.03	0.029	0.029	0.029	0.029	0.03	0.029	0.029	0.03	0.029	0.03	0.03	0.029	0.029	0.028	0.028	0.029	0.029	0.029	0.03	0.03	0.029	0.03	0.029
2	0.22	0.119	0.232	0.274	0.143	0.31	0.066	0.203	0.304	0.482	0.137	0.238	0.268	0.25	0.161	0.506	0.292	0.25	0.042	0.131	0.028	0.029	0.029	0.03	0.031	0.03	0.029	0.029	0.029	0.029	0.03	0.029	0.029	0.03	0.029	0.03	0.03	0.029	0.029	0.028	0.028	0.029	0.029	0.029	0.03	0.03	0.029	0.03	0.029
2	0.22	0.119	0.232	0.274	0.143	0.31	0.066	0.203	0.304	0.482	0.137	0.238	0.268	0.25	0.161	0.506	0.292	0.25	0.042	0.131	0.028	0.029	0.029	0.03	0.031	0.03	0.029	0.029	0.029	0.029	0.03	0.029	0.029	0.03	0.029	0.03	0.03	0.029	0.029	0.028	0.028	0.029	0.029	0.029	0.03	0.03	0.029	0.03	0.029
2	0.22	0.119	0.232	0.274	0.143	0.31	0.066	0.203	0.304	0.482	0.137	0.238	0.268	0.25	0.161	0.506	0.292	0.25	0.042	0.131	0.028	0.029	0.029	0.03	0.031	0.03	0.029	0.029	0.029	0.029	0.03	0.029	0.029	0.03	0.029	0.03	0.03	0.029	0.029	0.028	0.028	0.029	0.029	0.029	0.03	0.03	0.029	0.03	0.029
2	0.22	0.119	0.232	0.274	0.143	0.31	0.066	0.203	0.304	0.482	0.137	0.238	0.268	0.25	0.161	0.506	0.292	0.25	0.042	0.131	0.028	0.029	0.029	0.03	0.031	0.03	0.029	0.029	0.029	0.029	0.03	0.029	0.029	0.03	0.029	0.03	0.03	0.029	0.029	0.028	0.028	0.029	0.029	0.029	0.03	0.03	0.029	0.03	0.029
2	0.22	0.119	0.232	0.274	0.143	0.31	0.066	0.203	0.304	0.482	0.137	0.238	0.268	0.25	0.161	0.506	0.292	0.25	0.042	0.131	0.028	0.029	0.029	0.03	0.031	0.03	0.029	0.029	0.029	0.029	0.03	0.029	0.029	0.03	0.029	0.03	0.03	0.029	0.029	0.028	0.028	0.029	0.029	0.029	0.03	0.03	0.029	0.03	0.029
2	0.22	0.119	0.232	0.274	0.143	0.31	0.066	0.203	0.304	0.482	0.137	0.238	0.268	0.25	0.161	0.506	0.292	0.25	0.042	0.131	0.028	0.029	0.029	0.03	0.031	0.03	0.029	0.029	0.029	0.029	0.03	0.029	0.029	0.03	0.029	0.03	0.03	0.029	0.029	0.028	0.028	0.029	0.029	0.029	0.03	0.03	0.029	0.03	0.029
2	0.22	0.119	0.232	0.274	0.143	0.31	0.066	0.203	0.304	0.482	0.137	0.238	0.268	0.25	0.161	0.506	0.292	0.25	0.042	0.131	0.028	0.029	0.029	0.03	0.031	0.03	0.029	0.029	0.029	0.029	0.03	0.029	0.029	0.03	0.029	0.03	0.03	0.029	0.029	0.028	0.028	0.029	0.029	0.029	0.03	0.03	0.029	0.03	0.029
1	0.22	0.119	0.232	0.274	0.143	0.31	0.066	0.203	0.304	0.482	0.137	0.238	0.268	0.25	0.161	0.506	0.292	0.25	0.042	0.131	0.028	0.029	0.029	0.03	0.031	0.03	0.029	0.029	0.029	0.029	0.03	0.029	0.029	0.03	0.029	0.03	0.03	0.029	0.029	0.028	0.028	0.029	0.029	0.029	0.03	0.03	0.029	0.03	0.029
2	0.22	0.119	0.232	0.274	0.143	0.31	0.066	0.203	0.304	0.482	0.137	0.238	0.268	0.25	0.161	0.506	0.292	0.25	0.042	0.131	0.028	0.029	0.029	0.03	0.031	0.03	0.029	0.029	0.029	0.029	0.03	0.029	0.029	0.03	0.029	0.03	0.03	0.029	0.029	0.028	0.028	0.029	0.029	0.029	0.03	0.03	0.029	0.03	0.029
2	0.22	0.119	0.232	0.274	0.143	0.31	0.066	0.203	0.304	0.482	0.137	0.238	0.268	0.25	0.161	0.506	0.292	0.25	0.042	0.131	0.028	0.029	0.029	0.03	0.031	0.03	0.029	0.029	0.029	0.029	0.03	0.029	0.029	0.03	0.029	0.03	0.03	0.029	0.029	0.028	0.028	0.029	0.029	0.029	0.03	0.03	0.029	0.03	0.029
1	0.22	0.119	0.232	0.274	0.143	0.31	0.066	0.203	0.304	0.482	0.137	0.238	0.268	0.25	0.161	0.506	0.292	0.25	0.042	0.131	0.028	0.029	0.029	0.03	0.031	0.03	0.029	0.029	0.029	0.029	0.03	0.029	0.029	0.03	0.029	0.03	0.03	0.029	0.029	0.028	0.028	0.029	0.029	0.029	0.03	0.03	0.029	0.03	0.029
2	0.22	0.119	0.232	0.274	0.143	0.31	0.066	0.203	0.304	0.482	0.137	0.238	0.268	0.25	0.161	0.506	0.292	0.25	0.042	0.131	0.028	0.029	0.029	0.03	0.031	0.03	0.029	0.029	0.029	0.029	0.03	0.029	0.029	0.03	0.029	0.03	0.03	0.029	0.029	0.028	0.028	0.029	0.029	0.029	0.03	0.03	0.029	0.03	0.029
1	0.22	0.119	0.232	0.274	0.143	0.31	0.066	0.203	0.304	0.482	0.137	0.238	0.268	0.25	0.161	0.506	0.292	0.25	0.042	0.131	0.028	0.029	0.029	0.03	0.031	0.03	0.029	0.029	0.029	0.029	0.03	0.029	0.029	0.03	0.029	0.03	0.03	0.029	0.029	0.028	0.028	0.029	0.029	0.029	0.03	0.03	0.029	0.03	0.029
2	0.22	0.119	0.232	0.274	0.143	0.31	0.066	0.203	0.304	0.482	0.137	0.238	0.268	0.25	0.161	0.506	0.292	0.25	0.042	0.131	0.028	0.029	0.029	0.03	0.031	0.03	0.029	0.029	0.029	0.029	0.03	0.029	0.029	0.03	0.029	0.03	0.03	0.029	0.029	0.028	0.028	0.029	0.029	0.029	0.03	0.03	0.029	0.03	0.029
2	0.22	0.119	0.232	0.274	0.143	0.31	0.066	0.203	0.304	0.482	0.137	0.238	0.268	0.25	0.161	0.506	0.292	0.25	0.042	0.131	0.028	0.029	0.029	0.03	0.031	0.03	0.029	0.029	0.029	0.029	0.03	0.029	0.029	0.03	0.029	0.03	0.03	0.029	0.029	0.028	0.028	0.029	0.029	0.029	0.03	0.03	0.029	0.03	0.029
1	0.22	0.119	0.232	0.274	0.143	0.31	0.066	0.203	0.304	0.482	0.137	0.238	0.268	0.25	0.161	0.506	0.292	0.25	0.042	0.131	0.028	0.029	0.029	0.03	0.031	0.03	0.029	0.029	0.029	0.029	0.03	0.029	0.029	0.03	0.029	0.03	0.03	0.029	0.029	0.028	0.028	0.029	0.029	0.029	0.03	0.03	0.029	0.03	0.029
2	0.22	0.119	0.232	0.274	0.143	0.31	0.066	0.203	0.304	0.482	0.137	0.238	0.268	0.25	0.161	0.506	0.292	0.25	0.042	0.131	0.028	0.029	0.029	0.03	0.031	0.03	0.029	0.029	0.029	0.029	0.03	0.029	0.029	0.03	0.029	0.03	0.03	0.029	0.029	0.028	0.028	0.029	0.029	0.029	0.03	0.03	0.029	0.03	0.029
1	0.22	0.119	0.232	0.274	0.143	0.31	0.066	0.203	0.304	0.482	0.137	0.238	0.268	0.25	0.161	0.506	0.292	0.25	0.042	0.131	0.028	0.029	0.029	0.03	0.031	0.03	0.029	0.029	0.029	0.029	0.03	0.029	0.029	0.03	0.029	0.03	0.03	0.029	0.029	0.028	0.028	0.029	0.029	0.029	0.03	0.03	0.029	0.03	0.029
2	0.22	0.119	0.232	0.274	0.143	0.31	0.066	0.203	0.304	0.482	0.137	0.238	0.268	0.25	0.161	0.506	0.292	0.25	0.042	0.131	0.028	0.029	0.029	0.03	0.031	0.03	0.029	0.029	0.029	0.029	0.03	0.029	0.029	0.03	0.029	0.03	0.03	0.029	0.029	0.028	0.028	0.029	0.029	0.029	0.03	0.03	0.029	0.03	0.029
2	0.22	0.119	0.232	0.274	0.143	0.31	0.066	0.203	0.304	0.482	0.137	0.238	0.268	0.25	0.161	0.506	0.292	0.25	0.042	0.131	0.028	0.029	0.029	0.03	0.031	0.03	0.029	0.029	0.029	0.029	0.03	0.029	0.029	0.03	0.029	0.03	0.03	0.029	0.029	0.028	0.028	0.029	0.029	0.029	0.03	0.03	0.029	0.03	0.029
1	0.22	0.119	0.232	0.274	0.143	0.31	0.066	0.203	0.304	0.482	0.137	0.238	0.268	0.25	0.161	0.506	0.292	0.25	0.042	0.131	0.028	0.029	0.029	0.03	0.031	0.03	0.029	0.029	0.029	0.029	0.03	0.029	0.029	0.03	0.029	0.03	0.03	0.029	0.029	0.028	0.028	0.029	0.029	0.029	0.03	0.03	0.029	0.03	0.029
2	0.22	0.119	0.232	0.274	0.143	0.31	0.066	0.203	0.304	0.482	0.137	0.238	0.268	0.25	0.161	0.506	0.292	0.25	0.042	0.131	0.028	0.029	0.029	0.03	0.031	0.03	0.029	0.029	0.029	0.029	0.03	0.029	0.029	0.03	0.029	0.03	0.03	0.029	0.029	0.028	0.028	0.029	0.029	0.029	0.03	0.03	0.029	0.03	0.029
1	0.22	0.119	0.232	0.274	0.143	0.31	0.066	0.203	0.304	0.482	0.137	0.238	0.268	0.25	0.161	0.506	0.292	0.25	0.042	0.131	0.028	0.029	0.029	0.03	0.031	0.03	0.029	0.029	0.029	0.029	0.03	0.029	0.029	0.03	0.029	0.03	0.03	0.029	0.029	0.028	0.028	0.029	0.029	0.029	0.03	0.03	0.029	0.03	0.029
2	0.22	0.119	0.232	0.274	0.143	0.31	0.066	0.203	0.304	0.482	0.137	0.238	0.268	0.25	0.161	0.506	0.292	0.25	0.042	0.131	0.028	0.029	0.029	0.03	0.031	0.03	0.029	0.029	0.029	0.029	0.03	0.029	0.029	0.03	0.029	0.03	0.03	0.029	0.029	0.028	0.028	0.029	0.029	0.029	0.03	0.03	0.029	0.03	0.029
2	0.22	0.119	0.232	0.274	0.143	0.31	0.066	0.203	0.304	0.482	0.137	0.238	0.268	0.25	0.161	0.506	0.292	0.25	0.042	0.131	0.028	0.029	0.029	0.03	0.031	0.03	0.029	0.029	0.029	0.029	0.03	0.029	0.029	0.03	0.029	0.03	0.03	0.029	0.029	0.028	0.028	0.029	0.029	0.029	0.03	0.03	0.029	0.03	0.029
1	0.22	0.119	0.232	0.274	0.143	0.31	0.066	0.203	0.304	0.482	0.137	0.238	0.268	0.25	0.161	0.506	0.292	0.25	0.042	0.131	0.028	0.029	0.029	0.03	0.031	0.03	0.029	0.029	0.029	0.029	0.03	0.029	0.029	0.03	0.029	0.03	0.03	0.029	0.029	0.028	0.028	0.029	0.029	0.029	0.03	0.03	0.029	0.03	0.029
2	0.22	0.119	0.232	0.274	0.143	0.31	0.066	0.203	0.304	0.482	0.137	0.238	0.268	0.25	0.161	0.506	0.292	0.25	0.042	0.131	0.028	0.029	0.029	0.03	0.031	0.03	0.029	0.029	0.029	0.029	0.03	0.029	0.029	0.03	0.029	0.03	0.03	0.029	0.029	0.028	0.028	0.029	0.029	0.029	0.03	0.03	0.029	0.03	0.029
2	0.22	0.119	0.232	0.274	0.143	0.31	0.066	0.203	0.304	0.482	0.137	0.238	0.268	0.25	0.161	0.506	0.292	0.25	0.042	0.131	0.028	0.029	0.029	0.03	0.031	0.03	0.029	0.029	0.029	0.029	0.03	0.029	0.029	0.03	0.029	0.03	0.03	0.029	0.029	0.028	0.028	0.029	0.029	0.029	0.03	0.03	0.029	0.03	0.029
2	0.22	0.119	0.232	0.274	0.143	0.31	0.066	0.203	0.304	0.482	0.137	0.238	0.268	0.25	0.161	0.506	0.292	0.25	0.042	0.131	0.028	0.029	0.029	0.03	0.031	0.03	0.029	0.029	0.029	0.029	0.03	0.029	0.029	0.03	0.029	0.03	0.03	0.029	0.029	0.028	0.028	0.029	0.029	0.029	0.03	0.03	0.029	0.03	0.029
2	0.22	0.119	0.232	0.274	0.143	0.31	0.066	0.203	0.304	0.482	0.137	0.238	0.268	0.25	0.161	0.506	0.292	0.25	0.042	0.131	0.028	0.029	0.029	0.03	0.031	0.03	0.029	0.029	0.029	0.029	0.03	0.029	0.029	0.03	0.029	0.03	0.03	0.029	0.029	0.028	0.028	0.029	0.029	0.029	0.03	0.03	0.029	0.03	0.029
2	0.22	0.119	0.232	0.274	0.143	0.31	0.066	0.203	0.304	0.482	0.137	0.238	0.268	0.25	0.161	0.506	0.292	0.25	0.042	0.131	0.028	0.029	0.029	0.03	0.031	0.03	0.029	0.029	0.029	0.029	0.03	0.029	0.029	0.03	0.029	0.03	0.03	0.029	0.029	0.028	0.028	0.029	0.029	0.029	0.03	0.03	0.029	0.03	0.029
2	0.22	0.119	0.232	0.274	0.143	0.31	0.066	0.203	0.304	0.482	0.137	0.238	0.268	0.25	0.161	0.506	0.292	0.25	0.042	0.131	0.028	0.029	0.029	0.03	0.031	0.03	0.029	0.029	0.029	0.029	0.03	0.029	0.029	0.03	0.029	0.03	0.03	0.029	0.029	0.028	0.028	0.029	0.029	0.029	0.03	0.03	0.029	0.03	0.029
2	0.22	0.119	0.232	0.274	0.143	0.31	0.066	0.203	0.304	0.482	0.137	0.238	0.268	0.25	0.161	0.506	0.292	0.25	0.042	0.131	0.028	0.029	0.029	0.03	0.031	0.03	0.029	0.029	0.029	0.029	0.03	0.029	0.029	0.03	0.029	0.03	0.03	0.029	0.029	0.028	0.028	0.029	0.029	0.029	0.03	0.03	0.029	0.03	0.029
2	0.22	0.119	0.232	0.274	0.143	0.31	0.066	0.203	0.304	0.482	0.137	0.238	0.268	0.25	0.161	0.506	0.292	0.25	0.042	0.131	0.028	0.029	0.029	0.03	0.031	0.03	0.029	0.029	0.029	0.029	0.03	0.029	0.029	0.03	0.029	0.03	0.03	0.029	0.029	0.028	0.028	0.029	0.029	0.029	0.03	0.03	0.029	0.03	0.029
2	0.22	0.119	0.232	0.274	0.143	0.31	0.066	0.203	0.304	0.482	0.137	0.238	0.268	0.25	0.161	0.506	0.292	0.25	0.042	0.131	0.028	0.029	0.029	0.03	0.031	0.03	0.029	0.029	0.029	0.029	0.03	0.029	0.029	0.03	0.029	0.03	0.03	0.029	0.029	0.028	0.028	0.029	0.029	0.029	0.03	0.03	0.029	0.03	0.029
2	0.22	0.119	0.232	0.274	0.143	0.31	0.066	0.203	0.304	0.482	0.137	0.238	0.268	0.25	0.161	0.506	0.292	0.25	0.042	0.131	0.028	0.029	0.029	0.03	0.031	0.03	0.029	0.029	0.029	0.029	0.03	0.029	0.029	0.03	0.029	0.03	0.03	0.029	0.029	0.028	0.028	0.029	0.029	0.029	0.03	0.03	0.029	0.03	0.029
2	0.22	0.119	0.232	0.274	0.143	0.31	0.066	0.203	0.304	0.482	0.137	0.238	0.268	0.25	0.161	0.506	0.292	0.25	0.042	0.131	0.028	0.029	0.029	0.03	0.031	0.03	0.029	0.029	0.029	0.029	0.03	0.029	0.029	0.03	0.029	0.03	0.03	0.029	0.029	0.028	0.028	0.029	0.029	0.029	0.03	0.03	0.029	0.03	0.029
2	0.22	0.119	0.232	0.274	0.143	0.31	0.066	0.203	0.304	0.482	0.137	0.238	0.268	0.25	0.161	0.506	0.292	0.25	0.042	0.131	0.028	0.029	0.029	0.03	0.031	0.03	0.029	0.029	0.029	0.029	0.03	0.029	0.029	0.03	0.029	0.03	0.03	0.029	0.029	0.028	0.028	0.029	0.029	0.029	0.03	0.03	0.029	0.03	0.029
2	0.22	0.119	0.232	0.274	0.143	0.31	0.066	0.203	0.304	0.482	0.137	0.238	0.268	0.25	0.161	0.506	0.292	0.25	0.042	0.131	0.028	0.029	0.029	0.03	0.031	0.03	0.029	0.029	0.029	0.029	0.03	0.029	0.029	0.03	0.029	0.03	0.03	0.029	0.029	0.028	0.028	0.029	0.029	0.029	0.03	0.03	0.029	0.03	0.029
2	0.22	0.119	0.232	0.274	0.143	0.31	0.066	0.203	0.304	0.482	0.137	0.238	0.268	0.25	0.161	0.506	0.292	0.25	0.042	0.131	0.028	0.029	0.029	0.03	0.031	0.03	0.029	0.029	0.029	0.029	0.03	0.029	0.029	0.03	0.029	0.03	0.03	0.029	0.029	0.028	0.028	0.029	0.029	0.029	0.03	0.03	0.029	0.03	0.029
2	0.22	0.119	0.232	0.274	0.143	0.31	0.066	0.203	0.304	0.482	0.137	0.238	0.268	0.25	0.161	0.506	0.292	0.25	0.042	0.131	0.028	0.029	0.029	0.03	0.031	0.03	0.029	0.029	0.029	0.029	0.03	0.029	0.029	0.03	0.029	0.03	0.03	0.029	0.029	0.028	0.028	0.029	0.029	0.029	0.03	0.03	0.029	0.03	0.029
2	0.22	0.119	0.232	0.274	0.143	0.31	0.066	0.203	0.304	0.482	0.137	0.238	0.268	0.25	0.161	0.506	0.292	0.25	0.042	0.131	0.028	0.029	0.029	0.03	0.031	0.03	0.029	0.029	0.029	0.029	0.03	0.029	0.029	0.03	0.029	0.03	0.03	0.029	0.029	0.028	0.028	0.029	0.029	0.029	0.03	0.03	0.029	0.03	0.029
1	0.22	0.119	0.232	0.274	0.143	0.31	0.066	0.203	0.304	0.482	0.137	0.238	0.268	0.25	0.161	0.506	0.292	0.25	0.042	0.131	0.028	0.029	0.029	0.03	0.031	0.03	0.029	0.029	0.029	0.029	0.03	0.029	0.029	0.03	0.029	0.03	0.03	0.029	0.029	0.028	0.028	0.029	0.029	0.029	0.03	0.03	0.029	0.03	0.029
1	0.22	0.119	0.232	0.274	0.143	0.31	0.066	0.203	0.304	0.482	0.137	0.238	0.268	0.25	0.161	0.506	0.292	0.25	0.042	0.131	0.028	0.029	0.029	0.03	0.031	0.03	0.029	0.029	0.029	0.029	0.03	0.029	0.029	0.03	0.029	0.03	0.03	0.029	0.029	0.028	0.028	0.029	0.029	0.029	0.03	0.03	0.029	0.03	0.029
1	0.22	0.119	0.232	0.274	0.143	0.31	0.066	0.203	0.304	0.482	0.137	0.238	0.268	0.25	0.161	0.506	0.292	0.25	0.042	0.131	0.028	0.029	0.029	0.03	0.031	0.03	0.029	0.029	0.029	0.029	0.03	0.029	0.029	0.03	0.029	0.03	0.03	0.029	0.029	0.028	0.028	0.029	0.029	0.029	0.03	0.03	0.029	0.03	0.029
1	0.22	0.119	0.232	0.274	0.143	0.31	0.066	0.203	0.304	0.482	0.137	0.238	0.268	0.25	0.161	0.506	0.292	0.25	0.042	0.131	0.028	0.029	0.029	0.03	0.031	0.03	0.029	0.029	0.029	0.029	0.03	0.029	0.029	0.03	0.029	0.03	0.03	0.029	0.029	0.028	0.028	0.029	0.029	0.029	0.03	0.03	0.029	0.03	0.029
2	0.22	0.119	0.232	0.274	0.143	0.31	0.066	0.203	0.304	0.482	0.137	0.238	0.268	0.25	0.161	0.506	0.292	0.25	0.042	0.131	0.028	0.029	0.029	0.03	0.031	0.03	0.029	0.029	0.029	0.029	0.03	0.029	0.029	0.03	0.029	0.03	0.03	0.029	0.029	0.028	0.028	0.029	0.029	0.029	0.03	0.03	0.029	0.03	0.029
2	0.22	0.119	0.232	0.274	0.143	0.31	0.066	0.203	0.304	0.482	0.137	0.238	0.268	0.25	0.161	0.506	0.292	0.25	0.042	0.131	0.028	0.029	0.029	0.03	0.031	0.03	0.029	0.029	0.029	0.029	0.03	0.029	0.029	0.03	0.029	0.03	0.03	0.029	0.029	0.028	0.028	0.029	0.029	0.029	0.03	0.03	0.029	0.03	0.029
2	0.22	0.119	0.232	0.274	0.143	0.31	0.066	0.203	0.304	0.482	0.137	0.238	0.268	0.25	0.161	0.506	0.292	0.25	0.042	0.131	0.028	0.029	0.029	0.03	0.031	0.03	0.029	0.029	0.029	0.029	0.03	0.029	0.029	0.03	0.029	0.03	0.03	0.029	0.029	0.028	0.028	0.029	0.029	0.029	0.03	0.03	0.029	0.03	0.029
2	0.22	0.119	0.232	0.274	0.143	0.31	0.066	0.203	0.304	0.482	0.137	0.238	0.268	0.25	0.161	0.506	0.292	0.25	0.042	0.131	0.028	0.029	0.029	0.03	0.031	0.03	0.029	0.029	0.029	0.029	0.03	0.029	0.029	0.03	0.029	0.03	0.03	0.029	0.029	0.028	0.028	0.029	0.029	0.029	0.03	0.03	0.029	0.03	0.029
2	0.22	0.119	0.232	0.274	0.143	0.31	0.066	0.203	0.304	0.482	0.137	0.238	0.268	0.25	0.161	0.506	0.292	0.25	0.042	0.131	0.028	0.029	0.029	0.03	0.031	0.03	0.029	0.029	0.029	0.029	0.03	0.029	0.029	0.03	0.029	0.03	0.03	0.029	0.029	0.028	0.028	0.029	0.029	0.029	0.03	0.03	0.029	0.03	0.029
2	0.22	0.119	0.232	0.274	0.143	0.31	0.066	0.203	0.304	0.482	0.137	0.238	0.268	0.25	0.161	0.506	0.292	0.25	0.042	0.131	0.028	0.029	0.029	0.03	0.031	0.03	0.029	0.029	0.029	0.029	0.03	0.029	0.029	0.03	0.029	0.03	0.03	0.029	0.029	0.028	0.028	0.029	0.029	0.029	0.03	0.03	0.029	0.03	0.029
2	0.22	0.119	0.232	0.274	0.143	0.31	0.066	0.203	0.304	0.482	0.137	0.238	0.268	0.25	0.161	0.506	0.292	0.25	0.042	0.131	0.028	0.029	0.029	0.03	0.031	0.03	0.029	0.029	0.029	0.029	0.03	0.029	0.029	0.03	0.029	0.03	0.03	0.029	0.029	0.028	0.028	0.029	0.029	0.029	0.03	0.03	0.029	0.03	0.029
2	0.22	0.119	0.232	0.274	0.143	0.31	0.066	0.203	0.304	0.482	0.137	0.238	0.268	0.25	0.161	0.506	0.292	0.25	0.042	0.131	0.028	0.029	0.029	0.03	0.031	0.03	0.029	0.029	0.029	0.029	0.03	0.029	0.029	0.03	0.029	0.03	0.03	0.029	0.029	0.028	0.028	0.029	0.029	0.029	0.03	0.03	0.029	0.03	0.029
2	0.22	0.119	0.232	0.274	0.143	0.31	0.066	0.203	0.304	0.482	0.137	0.238	0.268	0.25	0.161	0.506	0.292	0.25	0.042	0.131	0.028	0.029	0.029	0.03	0.031	0.03	0.029	0.029	0.029	0.029	0.03	0.029	0.029	0.03	0.029	0.03	0.03	0.029	0.029	0.028	0.028	0.029	0.029	0.029	0.03	0.03	0.029	0.03	0.029
2	0.22	0.119	0.232	0.274	0.143	0.31	0.066	0.203	0.304	0.482	0.137	0.238	0.268	0.25	0.161	0.506	0.292	0.25	0.042	0.131	0.028	0.029	0.029	0.03	0.031	0.03	0.029	0.029	0.029	0.029	0.03	0.029	0.029	0.03	0.029	0.03	0.03	0.029	0.029	0.028	0.028	0.029	0.029	0.029	0.03	0.03	0.029	0.03	0.029
2	0.22	0.119	0.232	0.274	0.143	0.31	0.066	0.203	0.304	0.482	0.137	0.238	0.268	0.25	0.161	0.506	0.292	0.25	0.042	0.131	0.028	0.029	0.029	0.03	0.031	0.03	0.029	0.029	0.029	0.029	0.03	0.029	0.029	0.03	0.029	0.03	0.03	0.029	0.029	0.028	0.028	0.029	0.029	0.029	0.03	0.03	0.029	0.03	0.029
2	0.22	0.119	0.232	0.274	0.143	0.31	0.066	0.203	0.304	0.482	0.137	0.238	0.268	0.25	0.161	0.506	0.292	0.25	0.042	0.131	0.028	0.029	0.029	0.03	0.031	0.03	0.029	0.029	0.029	0.029	0.03	0.029	0.029	0.03	0.029	0.03	0.03	0.029	0.029	0.028	0.028	0.029	0.029	0.029	0.03	0.03	0.029	0.03	0.029
3	0.22	0.119	0.232	0.274	0.143	0.31	0.066	0.203	0.304	0.482	0.137	0.238	0.268	0.25	0.161	0.506	0.292	0.25	0.042	0.131	0.028	0.029	0.029	0.03	0.031	0.03	0.029	0.029	0.029	0.029	0.03	0.029	0.029	0.03	0.029	0.03	0.03	0.029	0.029	0.028	0.028	0.029	0.029	0.029	0.03	0.03	0.029	0.03	0.029
3	0.22	0.119	0.232	0.274	0.143	0.31	0.066	0.203	0.304	0.482	0.137	0.238	0.268	0.25	0.161	0.506	0.292	0.25	0.042	0.131	0.028	0.029	0.029	0.03	0.031	0.03	0.029	0.029	0.029	0.029	0.03	0.029	0.029	0.03	0.029	0.03	0.03	0.029	0.029	0.028	0.028	0.029	0.029	0.029	0.03	0.03	0.029	0.03	0.029
3	0.22	0.119	0.232	0.274	0.143	0.31	0.066	0.203	0.304	0.482	0.137	0.238	0.268	0.25	0.161	0.506	0.292	0.25	0.042	0.131	0.028	0.029	0.029	0.03	0.031	0.03	0.029	0.029	0.029	0.029	0.03	0.029	0.029	0.03	0.029	0.03	0.03	0.029	0.029	0.028	0.028	0.029	0.029	0.029	0.03	0.03	0.029	0.03	0.029
3	0.22	0.119	0.232	0.274	0.143	0.31	0.066	0.203	0.304	0.482	0.137	0.238	0.268	0.25	0.161	0.506	0.292	0.25	0.042	0.131	0.028	0.029	0.029	0.03	0.031	0.03	0.029	0.029	0.029	0.029	0.03	0.029	0.029	0.03	0.029	0.03	0.03	0.029	0.029	0.028	0.028	0.029	0.029	0.029	0.03	0.03	0.029	0.03	0.029
3	0.22	0.119	0.232	0.274	0.143	0.31	0.066	0.203	0.304	0.482	0.137	0.238	0.268	0.25	0.161	0.506	0.292	0.25	0.042	0.131	0.028	0.029	0.029	0.03	0.031	0.03	0.029	0.029	0.029	0.029	0.03	0.029	0.029	0.03	0.029	0.03	0.03	0.029	0.029	0.028	0.028	0.029	0.029	0.029	0.03	0.03	0.029	0.03	0.029
3	0.22	0.119	0.232	0.274	0.143	0.31	0.066	0.203	0.304	0.482	0.137	0.238	0.268	0.25	0.161	0.506	0.292	0.25	0.042	0.131	0.028	0.029	0.029	0.03	0.031	0.03	0.029	0.029	0.029	0.029	0.03	0.029	0.029	0.03	0.029	0.03	0.03	0.029	0.029	0.028	0.028	0.029	0.029	0.029	0.03	0.03	0.029	0.03	0.029
3	0.22	0.119	0.232	0.274	0.143	0.31	0.066	0.203	0.304	0.482	0.137	0.238	0.268	0.25	0.161	0.506	0.292	0.25	0.042	0.131	0.028	0.029	0.029	0.03	0.031	0.03	0.029	0.029	0.029	0.029	0.03	0.029	0.029	0.03	0.029	0.03	0.03	0.029	0.029	0.028	0.028	0.029	0.029	0.029	0.03	0.03	0.029	0.03	0.029
3	0.22	0.119	0.232	0.274	0.143	0.31	0.066	0.203	0.304	0.482	0.137	0.238	0.268	0.25	0.161	0.506	0.292	0.25	0.042	0.131	0.028	0.029	0.029	0.03	0.031	0.03	0.029	0.029	0.029	0.029	0.03	0.029	0.029	0.03	0.029	0.03	0.03	0.029	0.029	0.028	0.028	0.029	0.029	0.029	0.03	0.03	0.029	0.03	0.029
2	0.22	0.119	0.232	0.274	0.143	0.31	0.066	0.203	0.304	0.482	0.137	0.238	0.268	0.25	0.161	0.506	0.292	0.25	0.042	0.131	0.028	0.029	0.029	0.03	0.031	0.03	0.029	0.029	0.029	0.029	0.03	0.029	0.029	0.03	0.029	0.03	0.03	0.029	0.029	0.028	0.028	0.029	0.029	0.029	0.03	0.03	0.029	0.03	0.029
2	0.22	0.119	0.232	0.274	0.143	0.31	0.066	0.203	0.304	0.482	0.137	0.238	0.268	0.25	0.161	0.506	0.292	0.25	0.042	0.131	0.028	0.029	0.029	0.03	0.031	0.03	0.029	0.029	0.029	0.029	0.03	0.029	0.029	0.03	0.029	0.03	0.03	0.029	0.029	0.028	0.028	0.029	0.029	0.029	0.03	0.03	0.029	0.03	0.029
2	0.22	0.119	0.232	0.274	0.143	0.31	0.066	0.203	0.304	0.482	0.137	0.238	0.268	0.25	0.161	0.506	0.292	0.25	0.042	0.131	0.028	0.029	0.029	0.03	0.031	0.03	0.029	0.029	0.029	0.029	0.03	0.029	0.029	0.03	0.029	0.03	0.03	0.029	0.029	0.028	0.028	0.029	0.029	0.029	0.03	0.03	0.029	0.03	0.029
2	0.22	0.119	0.232	0.274	0.143	0.31	0.066	0.203	0.304	0.482	0.137	0.238	0.268	0.25	0.161	0.506	0.292	0.25	0.042	0.131	0.028	0.029	0.029	0.03	0.031	0.03	0.029	0.029	0.029	0.029	0.03	0.029	0.029	0.03	0.029	0.03	0.03	0.029	0.029	0.028	0.028	0.029	0.029	0.029	0.03	0.03	0.029	0.03	0.029
3	0.22	0.119	0.232	0.274	0.143	0.31	0.066	0.203	0.304	0.482	0.137	0.238	0.268	0.25	0.161	0.506	0.292	0.25	0.042	0.131	0.028	0.029	0.029	0.03	0.031	0.03	0.029	0.029	0.029	0.029	0.03	0.029	0.029	0.03	0.029	0.03	0.03	0.029	0.029	0.028	0.028	0.029	0.029	0.029	0.03	0.03	0.029	0.03	0.029
3	0.22	0.119	0.232	0.274	0.143	0.31	0.066	0.203	0.304	0.482	0.137	0.238	0.268	0.25	0.161	0.506	0.292	0.25	0.042	0.131	0.028	0.029	0.029	0.03	0.031	0.03	0.029	0.029	0.029	0.029	0.03	0.029	0.029	0.03	0.029	0.03	0.03	0.029	0.029	0.028	0.028	0.029	0.029	0.029	0.03	0.03	0.029	0.03	0.029
3	0.22	0.119	0.232	0.274	0.143	0.31	0.066	0.203	0.304	0.482	0.137	0.238	0.268	0.25	0.161	0.506	0.292	0.25	0.042	0.131	0.028	0.029	0.029	0.03	0.031	0.03	0.029	0.029	0.029	0.029	0.03	0.029	0.029	0.03	0.029	0.03	0.03	0.029	0.029	0.028	0.028	0.029	0.029	0.029	0.03	0.03	0.029	0.03	0.029
3	0.22	0.119	0.232	0.274	0.143	0.31	0.066	0.203	0.304	0.482	0.137	0.238	0.268	0.25	0.161	0.506	0.292	0.25	0.042	0.131	0.028	0.029	0.029	0.03	0.031	0.03	0.029	0.029	0.029	0.029	0.03	0.029	0.029	0.03	0.029	0.03	0.03	0.029	0.029	0.028	0.028	0.029	0.029	0.029	0.03	0.03	0.029	0.03	0.029
3	0.22	0.119	0.232	0.274	0.143	0.31	0.066	0.203	0.304	0.482	0.137	0.238	0.268	0.25	0.161	0.506	0.292	0.25	0.042	0.131	0.028	0.029	0.029	0.03	0.031	0.03	0.029	0.029	0.029	0.029	0.03	0.029	0.029	0.03	0.029	0.03	0.03	0.029	0.029	0.028	0.028	0.029	0.029	0.029	0.03	0.03	0.029	0.03	0.029
3	0.22	0.119	0.232	0.274	0.143	0.31	0.066	0.203	0.304	0.482	0.137	0.238	0.268	0.25	0.161	0.506	0.292	0.25	0.042	0.131	0.028	0.029	0.029	0.03	0.031	0.03	0.029	0.029	0.029	0.029	0.03	0.029	0.029	0.03	0.029	0.03	0.03	0.029	0.029	0.028	0.028	0.029	0.029	0.029	0.03	0.03	0.029	0.03	0.029
3	0.22	0.119	0.232	0.274	0.143	0.31	0.066	0.203	0.304	0.482	0.137	0.238	0.268	0.25	0.161	0.506	0.292	0.25	0.042	0.131	0.028	0.029	0.029	0.03	0.031	0.03	0.029	0.029	0.029	0.029	0.03	0.029	0.029	0.03	0.029	0.03	0.03	0.029	0.029	0.028	0.028	0.029	0.029	0.029	0.03	0.03	0.029	0.03	0.029
3	0.22	0.119	0.232	0.274	0.143	0.31	0.066	0.203	0.304	0.482	0.137	0.238	0.268	0.25	0.161	0.506	0.292	0.25	0.042	0.131	0.028	0.029	0.029	0.03	0.031	0.03	0.029	0.029	0.029	0.029	0.03	0.029	0.029	0.03	0.029	0.03	0.03	0.029	0.029	0.028	0.028	0.029	0.029	0.029	0.03	0.03	0.029	0.03	0.029
2	0.22	0.119	0.232	0.274	0.143	0.31	0.066	0.203	0.304	0.482	0.137	0.238	0.268	0.25	0.161	0.506	0.292	0.25	0.042	0.131	0.028	0.029	0.029	0.03	0.031	0.03	0.029	0.029	0.029	0.029	0.03	0.029	0.029	0.03	0.029	0.03	0.03	0.029	0.029	0.028	0.028	0.029	0.029	0.029	0.03	0.03	0.029	0.03	0.029
2	0.22	0.119	0.232	0.274	0.143	0.31	0.066	0.203	0.304	0.482	0.137	0.238	0.268	0.25	0.161	0.506	0.292	0.25	0.042	0.131	0.028	0.029	0.029	0.03	0.031	0.03	0.029	0.029	0.029	0.029	0.03	0.029	0.029	0.03	0.029	0.03	0.03	0.029	0.029	0.028	0.028	0.029	0.029	0.029	0.03	0.03	0.029	0.03	0.029
2	0.22	0.119	0.232	0.274	0.143	0.31	0.066	0.203	0.304	0.482	0.137	0.238	0.268	0.25	0.161	0.506	0.292	0.25	0.042	0.131	0.028	0.029	0.029	0.03	0.031	0.03	0.029	0.029	0.029	0.029	0.03	0.029	0.029	0.03	0.029	0.03	0.03	0.029	0.029	0.028	0.028	0.029	0.029	0.029	0.03	0.03	0.029	0.03	0.029
2	0.22	0.119	0.232	0.274	0.143	0.31	0.066	0.203	0.304	0.482	0.137	0.238	0.268	0.25	0.161	0.506	0.292	0.25	0.042	0.131	0.028	0.029	0.029	0.03	0.031	0.03	0.029	0.029	0.029	0.029	0.03	0.029	0.029	0.03	0.029	0.03	0.03	0.029	0.029	0.028	0.028	0.029	0.029	0.029	0.03	0.03	0.029	0.03	0.029
2	0.22	0.119	0.232	0.274	0.143	0.31	0.066	0.203	0.304	0.482	0.137	0.238	0.268	0.25	0.161	0.506	0.292	0.25	0.042	0.131	0.028	0.029	0.029	0.03	0.031	0.03	0.029	0.029	0.029	0.029	0.03	0.029	0.029	0.03	0.029	0.03	0.03	0.029	0.029	0.028	0.028	0.029	0.029	0.029	0.03	0.03	0.029	0.03	0.029
2	0.22	0.119	0.232	0.274	0.143	0.31	0.066	0.203	0.304	0.482	0.137	0.238	0.268	0.25	0.161	0.506	0.292	0.25	0.042	0.131	0.028	0.029	0.029	0.03	0.031	0.03	0.029	0.029	0.029	0.029	0.03	0.029	0.029	0.03	0.029	0.03	0.03	0.029	0.029	0.028	0.028	0.029	0.029	0.029	0.03	0.03	0.029	0.03	0.029
2	0.22	0.119	0.232	0.274	0.143	0.31	0.066	0.203	0.304	0.482	0.137	0.238	0.268	0.25	0.161	0.506	0.292	0.25	0.042	0.131	0.028	0.029	0.029	0.03	0.031	0.03	0.029	0.029	0.029	0.029	0.03	0.029	0.029	0.03	0.029	0.03	0.03	0.029	0.029	0.028	0.028	0.029	0.029	0.029	0.03	0.03	0.029	0.03	0.029
2	0.22	0.119	0.232	0.274	0.143	0.31	0.066	0.203	0.304	0.482	0.137	0.238	0.268	0.25	0.161	0.506	0.292	0.25	0.042	0.131	0.028	0.029	0.029	0.03	0.031	0.03	0.029	0.029	0.029	0.029	0.03	0.029	0.029	0.03	0.029	0.03	0.03	0.029	0.029	0.028	0.028	0.029	0.029	0.029	0.03	0.03	0.029	0.03	0.029
2	0.22	0.119	0.232	0.274	0.143	0.31	0.066	0.203	0.304	0.482	0.137	0.238	0.268	0.25	0.161	0.506	0.292	0.25	0.042	0.131	0.028	0.029	0.029	0.03	0.031	0.03	0.029	0.029	0.029	0.029	0.03	0.029	0.029	0.03	0.029	0.03	0.03	0.029	0.029	0.028	0.028	0.029	0.029	0.029	0.03	0.03	0.029	0.03	0.029
2	0.22	0.119	0.232	0.274	0.143	0.31	0.066	0.203	0.304	0.482	0.137	0.238	0.268	0.25	0.161	0.506	0.292	0.25	0.042	0.131	0.028	0.029	0.029	0.03	0.031	0.03	0.029	0.029	0.029	0.029	0.03	0.029	0.029	0.03	0.029	0.03	0.03	0.029	0.029	0.028	0.028	0.029	0.029	0.029	0.03	0.03	0.029	0.03	0.029
2	0.22	0.119	0.232	0.274	0.143	0.31	0.066	0.203	0.304	0.482	0.137	0.238	0.268	0.25	0.161	0.506	0.292	0.25	0.042	0.131	0.028	0.029	0.029	0.03	0.031	0.03	0.029	0.029	0.029	0.029	0.03	0.029	0.029	0.03	0.029	0.03	0.03	0.029	0.029	0.028	0.028	0.029	0.029	0.029	0.03	0.03	0.029	0.03	0.029
2	0.22	0.119	0.232	0.274	0.143	0.31	0.066	0.203	0.304	0.482	0.137	0.238	0.268	0.25	0.161	0.506	0.292	0.25	0.042	0.131	0.028	0.029	0.029	0.03	0.031	0.03	0.029	0.029	0.029	0.029	0.03	0.029	0.029	0.03	0.029	0.03	0.03	0.029	0.029	0.028	0.028	0.029	0.029	0.029	0.03	0.03	0.029	0.03	0.029
2	0.22	0.119	0.232	0.274	0.143	0.31	0.066	0.203	0.304	0.482	0.137	0.238	0.268	0.25	0.161	0.506	0.292	0.25	0.042	0.131	0.028	0.029	0.029	0.03	0.031	0.03	0.029	0.029	0.029	0.029	0.03	0.029	0.029	0.03	0.029	0.03	0.03	0.029	0.029	0.028	0.028	0.029	0.029	0.029	0.03	0.03	0.029	0.03	0.029
2	0.22	0.119	0.232	0.274	0.143	0.31	0.066	0.203	0.304	0.482	0.137	0.238	0.268	0.25	0.161	0.506	0.292	0.25	0.042	0.131	0.028	0.029	0.029	0.03	0.031	0.03	0.029	0.029	0.029	0.029	0.03	0.029	0.029	0.03	0.029	0.03	0.03	0.029	0.029	0.028	0.028	0.029	0.029	0.029	0.03	0.03	0.029	0.03	0.029
2	0.22	0.119	0.232	0.274	0.143	0.31	0.066	0.203	0.304	0.482	0.137	0.238	0.268	0.25	0.161	0.506	0.292	0.25	0.042	0.131	0.028	0.029	0.029	0.03	0.031	0.03	0.029	0.029	0.029	0.029	0.03	0.029	0.029	0.03	0.029	0.03	0.03	0.029	0.029	0.028	0.028	0.029	0.029	0.029	0.03	0.03	0.029	0.03	0.029
2	0.22	0.119	0.232	0.274	0.143	0.31	0.066	0.203	0.304	0.482	0.137	0.238	0.268	0.25	0.161	0.506	0.292	0.25	0.042	0.131	0.028	0.029	0.029	0.03	0.031	0.03	0.029	0.029	0.029	0.029	0.03	0.029	0.029	0.03	0.029	0.03	0.03	0.029	0.029	0.028	0.028	0.029	0.029	0.029	0.03	0.03	0.029	0.03	0.029
2	0.22	0.119	0.232	0.274	0.143	0.31	0.066	0.203	0.304	0.482	0.137	0.238	0.268	0.25	0.161	0.506	0.292	0.25	0.042	0.131	0.028	0.029	0.029	0.03	0.031	0.03	0.029	0.029	0.029	0.029	0.03	0.029	0.029	0.03	0.029	0.03	0.03	0.029	0.029	0.028	0.028	0.029	0.029	0.029	0.03	0.03	0.029	0.03	0.029
2	0.22	0.119	0.232	0.274	0.143	0.31	0.066	0.203	0.304	0.482	0.137	0.238	0.268	0.25	0.161	0.506	0.292	0.25	0.042	0.131	0.028	0.029	0.029	0.03	0.031	0.03	0.029	0.029	0.029	0.029	0.03	0.029	0.029	0.03	0.029	0.03	0.03	0.029	0.029	0.028	0.028	0.029	0.029	0.029	0.03	0.03	0.029	0.03	0.029
2	0.22	0.119	0.232	0.274	0.143	0.31	0.066	0.203	0.304	0.482	0.137	0.238	0.268	0.25	0.161	0.506	0.292	0.25	0.042	0.131	0.028	0.029	0.029	0.03	0.031	0.03	0.029	0.029	0.029	0.029	0.03	0.029	0.029	0.03	0.029	0.03	0.03	0.029	0.029	0.028	0.028	0.029	0.029	0.029	0.03	0.03	0.029	0.03	0.029
2	0.22	0.119	0.232	0.274	0.143	0.31	0.066	0.203	0.304	0.482	0.137	0.238	0.268	0.25	0.161	0.506	0.292	0.25	0.042	0.131	0.028	0.029	0.029	0.03	0.031	0.03	0.029	0.029	0.029	0.029	0.03	0.029	0.029	0.03	0.029	0.03	0.03	0.029	0.029	0.028	0.028	0.029	0.029	0.029	0.03	0.03	0.029	0.03	0.029
2	0.22	0.119	0.232	0.274	0.143	0.31	0.066	0.203	0.304	0.482	0.137	0.238	0.268	0.25	0.161	0.506	0.292	0.25	0.042	0.131	0.028	0.029	0.029	0.03	0.031	0.03	0.029	0.029	0.029	0.029	0.03	0.029	0.029	0.03	0.029	0.03	0.03	0.029	0.029	0.028	0.028	0.029	0.029	0.029	0.03	0.03	0.029	0.03	0.029
2	0.22	0.119	0.232	0.274	0.143	0.31	0.066	0.203	0.304	0.482	0.137	0.238	0.268	0.25	0.161	0.506	0.292	0.25	0.042	0.131	0.028	0.029	0.029	0.03	0.031	0.03	0.029	0.029	0.029	0.029	0.03	0.029	0.029	0.03	0.029	0.03	0.03	0.029	0.029	0.028	0.028	0.029	0.029	0.029	0.03	0.03	0.029	0.03	0.029
2	0.22	0.119	0.232	0.274	0.143	0.31	0.066	0.203	0.304	0.482	0.137	0.238	0.268	0.25	0.161	0.506	0.292	0.25	0.042	0.131	0.028	0.029	0.029	0.03	0.031	0.03	0.029	0.029	0.029	0.029	0.03	0.029	0.029	0.03	0.029	0.03	0.03	0.029	0.029	0.028	0.028	0.029	0.029	0.029	0.03	0.03	0.029	0.03	0.029
2	0.22	0.119	0.232	0.274	0.143	0.31	0.066	0.203	0.304	0.482	0.137	0.238	0.268	0.25	0.161	0.506	0.292	0.25	0.042	0.131	0.028	0.029	0.029	0.03	0.031	0.03	0.029	0.029	0.029	0.029	0.03	0.029	0.029	0.03	0.029	0.03	0.03	0.029	0.029	0.028	0.028	0.029	0.029	0.029	0.03	0.03	0.029	0.03	0.029
1	0.22	0.119	0.232	0.274	0.143	0.31	0.066	0.203	0.304	0.482	0.137	0.238	0.268	0.25	0.161	0.506	0.292	0.25	0.042	0.131	0.028	0.029	0.029	0.03	0.031	0.03	0.029	0.029	0.029	0.029	0.03	0.029	0.029	0.03	0.029	0.03	0.03	0.029	0.029	0.028	0.028	0.029	0.029	0.029	0.03	0.03	0.029	0.03	0.029
1	0.22	0.119	0.232	0.274	0.143	0.31	0.066	0.203	0.304	0.482	0.137	0.238	0.268	0.25	0.161	0.506	0.292	0.25	0.042	0.131	0.028	0.029	0.029	0.03	0.031	0.03	0.029	0.029	0.029	0.029	0.03	0.029	0.029	0.03	0.029	0.03	0.03	0.029	0.029	0.028	0.028	0.029	0.029	0.029	0.03	0.03	0.029	0.03	0.029
2	0.22	0.119	0.232	0.274	0.143	0.31	0.066	0.203	0.304	0.482	0.137	0.238	0.268	0.25	0.161	0.506	0.292	0.25	0.042	0.131	0.028	0.029	0.029	0.03	0.031	0.03	0.029	0.029	0.029	0.029	0.03	0.029	0.029	0.03	0.029	0.03	0.03	0.029	0.029	0.028	0.028	0.029	0.029	0.029	0.03	0.03	0.029	0.03	0.029
2	0.22	0.119	0.232	0.274	0.143	0.31	0.066	0.203	0.304	0.482	0.137	0.238	0.268	0.25	0.161	0.506	0.292	0.25	0.042	0.131	0.028	0.029	0.029	0.03	0.031	0.03	0.029	0.029	0.029	0.029	0.03	0.029	0.029	0.03	0.029	0.03	0.03	0.029	0.029	0.028	0.028	0.029	0.029	0.029	0.03	0.03	0.029	0.03	0.029
1	0.22	0.119	0.232	0.274	0.143	0.31	0.066	0.203	0.304	0.482	0.137	0.238	0.268	0.25	0.161	0.506	0.292	0.25	0.042	0.131	0.028	0.029	0.029	0.03	0.031	0.03	0.029	0.029	0.029	0.029	0.03	0.029	0.029	0.03	0.029	0.03	0.03	0.029	0.029	0.028	0.028	0.029	0.029	0.029	0.03	0.03	0.029	0.03	0.029
1	0.22	0.119	0.232	0.274	0.143	0.31	0.066	0.203	0.304	0.482	0.137	0.238	0.268	0.25	0.161	0.506	0.292	0.25	0.042	0.131	0.028	0.029	0.029	0.03	0.031	0.03	0.029	0.029	0.029	0.029	0.03	0.029	0.029	0.03	0.029	0.03	0.03	0.029	0.029	0.028	0.028	0.029	0.029	0.029	0.03	0.03	0.029	0.03	0.029
2	0.22	0.119	0.232	0.274	0.143	0.31	0.066	0.203	0.304	0.482	0.137	0.238	0.268	0.25	0.161	0.506	0.292	0.25	0.042	0.131	0.028	0.029	0.029	0.03	0.031	0.03	0.029	0.029	0.029	0.029	0.03	0.029	0.029	0.03	0.029	0.03	0.03	0.029	0.029	0.028	0.028	0.029	0.029	0.029	0.03	0.03	0.029	0.03	0.029
2	0.22	0.119	0.232	0.274	0.143	0.31	0.066	0.203	0.304	0.482	0.137	0.238	0.268	0.25	0.161	0.506	0.292	0.25	0.042	0.131	0.028	0.029	0.029	0.03	0.031	0.03	0.029	0.029	0.029	0.029	0.03	0.029	0.029	0.03	0.029	0.03	0.03	0.029	0.029	0.028	0.028	0.029	0.029	0.029	0.03	0.03	0.029	0.03	0.029
1	0.22	0.119	0.232	0.274	0.143	0.31	0.066	0.203	0.304	0.482	0.137	0.238	0.268	0.25	0.161	0.506	0.292	0.25	0.042	0.131	0.028	0.029	0.029	0.03	0.031	0.03	0.029	0.029	0.029	0.029	0.03	0.029	0.029	0.03	0.029	0.03	0.03	0.029	0.029	0.028	0.028	0.029	0.029	0.029	0.03	0.03	0.029	0.03	0.029
1	0.22	0.119	0.232	0.274	0.143	0.31	0.066	0.203	0.304	0.482	0.137	0.238	0.268	0.25	0.161	0.506	0.292	0.25	0.042	0.131	0.028	0.029	0.029	0.03	0.031	0.03	0.029	0.029	0.029	0.029	0.03	0.029	0.029	0.03	0.029	0.03	0.03	0.029	0.029	0.028	0.028	0.029	0.029	0.029	0.03	0.03	0.029	0.03	0.029
2	0.22	0.119	0.232	0.274	0.143	0.31	0.066	0.203	0.304	0.482	0.137	0.238	0.268	0.25	0.161	0.506	0.292	0.25	0.042	0.131	0.028	0.029	0.029	0.03	0.031	0.03	0.029	0.029	0.029	0.029	0.03	0.029	0.029	0.03	0.029	0.03	0.03	0.029	0.029	0.028	0.028	0.029	0.029	0.029	0.03	0.03	0.029	0.03	0.029
2	0.22	0.119	0.232	0.274	0.143	0.31	0.066	0.203	0.304	0.482	0.137	0.238	0.268	0.25	0.161	0.506	0.292	0.25	0.042	0.131	0.028	0.029	0.029	0.03	0.031	0.03	0.029	0.029	0.029	0.029	0.03	0.029	0.029	0.03	0.029	0.03	0.03	0.029	0.029	0.028	0.028	0.029	0.029	0.029	0.03	0.03	0.029	0.03	0.029
1	0.22	0.119	0.232	0.274	0.143	0.31	0.066	0.203	0.304	0.482	0.137	0.238	0.268	0.25	0.161	0.506	0.292	0.25	0.042	0.131	0.028	0.029	0.029	0.03	0.031	0.03	0.029	0.029	0.029	0.029	0.03	0.029	0.029	0.03	0.029	0.03	0.03	0.029	0.029	0.028	0.028	0.029	0.029	0.029	0.03	0.03	0.029	0.03	0.029
1	0.22	0.119	0.232	0.274	0.143	0.31	0.066	0.203	0.304	0.482	0.137	0.238	0.268	0.25	0.161	0.506	0.292	0.25	0.042	0.131	0.028	0.029	0.029	0.03	0.031	0.03	0.029	0.029	0.029	0.029	0.03	0.029	0.029	0.03	0.029	0.03	0.03	0.029	0.029	0.028	0.028	0.029	0.029	0.029	0.03	0.03	0.029	0.03	0.029
2	0.22	0.119	0.232	0.274	0.143	0.31	0.066	0.203	0.304	0.482	0.137	0.238	0.268	0.25	0.161	0.506	0.292	0.25	0.042	0.131	0.028	0.029	0.029	0.03	0.031	0.03	0.029	0.029	0.029	0.029	0.03	0.029	0.029	0.03	0.029	0.03	0.03	0.029	0.029	0.028	0.028	0.029	0.029	0.029	0.03	0.03	0.029	0.03	0.029
2	0.22	0.119	0.232	0.274	0.143	0.31	0.066	0.203	0.304	0.482	0.137	0.238	0.268	0.25	0.161	0.506	0.292	0.25	0.042	0.131	0.028	0.029	0.029	0.03	0.031	0.03	0.029	0.029	0.029	0.029	0.03	0.029	0.029	0.03	0.029	0.03	0.03	0.029	0.029	0.028	0.028	0.029	0.029	0.029	0.03	0.03	0.029	0.03	0.029
2	0.22	0.119	0.232	0.274	0.143	0.31	0.066	0.203	0.304	0.482	0.137	0.238	0.268	0.25	0.161	0.506	0.292	0.25	0.042	0.131	0.028	0.029	0.029	0.03	0.031	0.03	0.029	0.029	0.029	0.029	0.03	0.029	0.029	0.03	0.029	0.03	0.03	0.029	0.029	0.028	0.028	0.029	0.029	0.029	0.03	0.03	0.029	0.03	0.029
2	0.22	0.119	0.232	0.274	0.143	0.31	0.066	0.203	0.304	0.482	0.137	0.238	0.268	0.25	0.161	0.506	0.292	0.25	0.042	0.131	0.028	0.029	0.029	0.03	0.031	0.03	0.029	0.029	0.029	0.029	0.03	0.029	0.029	0.03	0.029	0.03	0.03	0.029	0.029	0.028	0.028	0.029	0.029	0.029	0.03	0.03	0.029	0.03	0.029
2	0.22	0.119	0.232	0.274	0.143	0.31	0.066	0.203	0.304	0.482	0.137	0.238	0.268	0.25	0.161	0.506	0.292	0.25	0.042	0.131	0.028	0.029	0.029	0.03	0.031	0.03	0.029	0.029	0.029	0.029	0.03	0.029	0.029	0.03	0.029	0.03	0.03	0.029	0.029	0.028	0.028	0.029	0.029	0.029	0.03	0.03	0.029	0.03	0.029
2	0.22	0.119	0.232	0.274	0.143	0.31	0.066	0.203	0.304	0.482	0.137	0.238	0.268	0.25	0.161	0.506	0.292	0.25	0.042	0.131	0.028	0.029	0.029	0.03	0.031	0.03	0.029	0.029	0.029	0.029	0.03	0.029	0.029	0.03	0.029	0.03	0.03	0.029	0.029	0.028	0.028	0.029	0.029	0.029	0.03	0.03	0.029	0.03	0.029
1	0.22	0.119	0.232	0.274	0.143	0.31	0.066	0.203	0.304	0.482	0.137	0.238	0.268	0.25	0.161	0.506	0.292	0.25	0.042	0.131	0.028	0.029	0.029	0.03	0.031	0.03	0.029	0.029	0.029	0.029	0.03	0.029	0.029	0.03	0.029	0.03	0.03	0.029	0.029	0.028	0.028	0.029	0.029	0.029	0.03	0.03	0.029	0.03	0.029
1	0.22	0.119	0.232	0.274	0.143	0.31	0.066	0.203	0.304	0.482	0.137	0.238	0.268	0.25	0.161	0.506	0.292	0.25	0.042	0.131	0.028	0.029	0.029	0.03	0.031	0.03	0.029	0.029	0.029	0.029	0.03	0.029	0.029	0.03	0.029	0.03	0.03	0.029	0.029	0.028	0.028	0.029	0.029	0.029	0.03	0.03	0.029	0.03	0.029
1	0.22	0.119	0.232	0.274	0.143	0.31	0.066	0.203	0.304	0.482	0.137	0.238	0.268	0.25	0.161	0.506	0.292	0.25	0.042	0.131	0.028	0.029	0.029	0.03	0.031	0.03	0.029	0.029	0.029	0.029	0.03	0.029	0.029	0.03	0.029	0.03	0.03	0.029	0.029	0.028	0.028	0.029	0.029	0.029	0.03	0.03	0.029	0.03	0.029
1	0.22	0.119	0.232	0.274	0.143	0.31	0.066	0.203	0.304	0.482	0.137	0.238	0.268	0.25	0.161	0.506	0.292	0.25	0.042	0.131	0.028	0.029	0.029	0.03	0.031	0.03	0.029	0.029	0.029	0.029	0.03	0.029	0.029	0.03	0.029	0.03	0.03	0.029	0.029	0.028	0.028	0.029	0.029	0.029	0.03	0.03	0.029	0.03	0.029
1	0.22	0.119	0.232	0.274	0.143	0.31	0.066	0.203	0.304	0.482	0.137	0.238	0.268	0.25	0.161	0.506	0.292	0.25	0.042	0.131	0.028	0.029	0.029	0.03	0.031	0.03	0.029	0.029	0.029	0.029	0.03	0.029	0.029	0.03	0.029	0.03	0.03	0.029	0.029	0.028	0.028	0.029	0.029	0.029	0.03	0.03	0.029	0.03	0.029
2	0.22	0.119	0.232	0.274	0.143	0.31	0.066	0.203	0.304	0.482	0.137	0.238	0.268	0.25	0.161	0.506	0.292	0.25	0.042	0.131	0.028	0.029	0.029	0.03	0.031	0.03	0.029	0.029	0.029	0.029	0.03	0.029	0.029	0.03	0.029	0.03	0.03	0.029	0.029	0.028	0.028	0.029	0.029	0.029	0.03	0.03	0.029	0.03	0.029
1	0.22	0.119	0.232	0.274	0.143	0.31	0.066	0.203	0.304	0.482	0.137	0.238	0.268	0.25	0.161	0.506	0.292	0.25	0.042	0.131	0.028	0.029	0.029	0.03	0.031	0.03	0.029	0.029	0.029	0.029	0.03	0.029	0.029	0.03	0.029	0.03	0.03	0.029	0.029	0.028	0.028	0.029	0.029	0.029	0.03	0.03	0.029	0.03	0.029
2	0.22	0.119	0.232	0.274	0.143	0.31	0.066	0.203	0.304	0.482	0.137	0.238	0.268	0.25	0.161	0.506	0.292	0.25	0.042	0.131	0.028	0.029	0.029	0.03	0.031	0.03	0.029	0.029	0.029	0.029	0.03	0.029	0.029	0.03	0.029	0.03	0.03	0.029	0.029	0.028	0.028	0.029	0.029	0.029	0.03	0.03	0.029	0.03	0.029
1	0.22	0.119	0.232	0.274	0.143	0.31	0.066	0.203	0.304	0.482	0.137	0.238	0.268	0.25	0.161	0.506	0.292	0.25	0.042	0.131	0.028	0.029	0.029	0.03	0.031	0.03	0.029	0.029	0.029	0.029	0.03	0.029	0.029	0.03	0.029	0.03	0.03	0.029	0.029	0.028	0.028	0.029	0.029	0.029	0.03	0.03	0.029	0.03	0.029
2	0.22	0.119	0.232	0.274	0.143	0.31	0.066	0.203	0.304	0.482	0.137	0.238	0.268	0.25	0.161	0.506	0.292	0.25	0.042	0.131	0.028	0.029	0.029	0.03	0.031	0.03	0.029	0.029	0.029	0.029	0.03	0.029	0.029	0.03	0.029	0.03	0.03	0.029	0.029	0.028	0.028	0.029	0.029	0.029	0.03	0.03	0.029	0.03	0.029
1	0.22	0.119	0.232	0.274	0.143	0.31	0.066	0.203	0.304	0.482	0.137	0.238	0.268	0.25	0.161	0.506	0.292	0.25	0.042	0.131	0.028	0.029	0.029	0.03	0.031	0.03	0.029	0.029	0.029	0.029	0.03	0.029	0.029	0.03	0.029	0.03	0.03	0.029	0.029	0.028	0.028	0.029	0.029	0.029	0.03	0.03	0.029	0.03	0.029
2	0.22	0.119	0.232	0.274	0.143	0.31	0.066	0.203	0.304	0.482	0.137	0.238	0.268	0.25	0.161	0.506	0.292	0.25	0.042	0.131	0.028	0.029	0.029	0.03	0.031	0.03	0.029	0.029	0.029	0.029	0.03	0.029	0.029	0.03	0.029	0.03	0.03	0.029	0.029	0.028	0.028	0.029	0.029	0.029	0.03	0.03	0.029	0.03	0.029
3	0.22	0.119	0.232	0.274	0.143	0.31	0.066	0.203	0.304	0.482	0.137	0.238	0.268	0.25	0.161	0.506	0.292	0.25	0.042	0.131	0.028	0.029	0.029	0.03	0.031	0.03	0.029	0.029	0.029	0.029	0.03	0.029	0.029	0.03	0.029	0.03	0.03	0.029	0.029	0.028	0.028	0.029	0.029	0.029	0.03	0.03	0.029	0.03	0.029
3	0.22	0.119	0.232	0.274	0.143	0.31	0.066	0.203	0.304	0.482	0.137	0.238	0.268	0.25	0.161	0.506	0.292	0.25	0.042	0.131	0.028	0.029	0.029	0.03	0.031	0.03	0.029	0.029	0.029	0.029	0.03	0.029	0.029	0.03	0.029	0.03	0.03	0.029	0.029	0.028	0.028	0.029	0.029	0.029	0.03	0.03	0.029	0.03	0.029
3	0.22	0.119	0.232	0.274	0.143	0.31	0.066	0.203	0.304	0.482	0.137	0.238	0.268	0.25	0.161	0.506	0.292	0.25	0.042	0.131	0.028	0.029	0.029	0.03	0.031	0.03	0.029	0.029	0.029	0.029	0.03	0.029	0.029	0.03	0.029	0.03	0.03	0.029	0.029	0.028	0.028	0.029	0.029	0.029	0.03	0.03	0.029	0.03	0.029
3	0.22	0.119	0.232	0.274	0.143	0.31	0.066	0.203	0.304	0.482	0.137	0.238	0.268	0.25	0.161	0.506	0.292	0.25	0.042	0.131	0.028	0.029	0.029	0.03	0.031	0.03	0.029	0.029	0.029	0.029	0.03	0.029	0.029	0.03	0.029	0.03	0.03	0.029	0.029	0.028	0.028	0.029	0.029	0.029	0.03	0.03	0.029	0.03	0.029
3	0.22	0.119	0.232	0.274	0.143	0.31	0.066	0.203	0.304	0.482	0.137	0.238	0.268	0.25	0.161	0.506	0.292	0.25	0.042	0.131	0.028	0.029	0.029	0.03	0.031	0.03	0.029	0.029	0.029	0.029	0.03	0.029	0.029	0.03	0.029	0.03	0.03	0.029	0.029	0.028	0.028	0.029	0.029	0.029	0.03	0.03	0.029	0.03	0.029
3	0.22	0.119	0.232	0.274	0.143	0.31	0.066	0.203	0.304	0.482	0.137	0.238	0.268	0.25	0.161	0.506	0.292	0.25	0.042	0.131	0.028	0.029	0.029	0.03	0.031	0.03	0.029	0.029	0.029	0.029	0.03	0.029	0.029	0.03	0.029	0.03	0.03	0.029	0.029	0.028	0.028	0.029	0.029	0.029	0.03	0.03	0.029	0.03	0.029
3	0.22	0.119	0.232	0.274	0.143	0.31	0.066	0.203	0.304	0.482	0.137	0.238	0.268	0.25	0.161	0.506	0.292	0.25	0.042	0.131	0.028	0.029	0.029	0.03	0.031	0.03	0.029	0.029	0.029	0.029	0.03	0.029	0.029	0.03	0.029	0.03	0.03	0.029	0.029	0.028	0.028	0.029	0.029	0.029	0.03	0.03	0.029	0.03	0.029
3	0.22	0.119	0.232	0.274	0.143	0.31	0.066	0.203	0.304	0.482	0.137	0.238	0.268	0.25	0.161	0.506	0.292	0.25	0.042	0.131	0.028	0.029	0.029	0.03	0.031	0.03	0.029	0.029	0.029	0.029	0.03	0.029	0.029	0.03	0.029	0.03	0.03	0.029	0.029	0.028	0.028	0.029	0.029	0.029	0.03	0.03	0.029	0.03	0.029
3	0.22	0.119	0.232	0.274	0.143	0.31	0.066	0.203	0.304	0.482	0.137	0.238	0.268	0.25	0.161	0.506	0.292	0.25	0.042	0.131	0.028	0.029	0.029	0.03	0.031	0.03	0.029	0.029	0.029	0.029	0.03	0.029	0.029	0.03	0.029	0.03	0.03	0.029	0.029	0.028	0.028	0.029	0.029	0.029	0.03	0.03	0.029	0.03	0.029
3	0.22	0.119	0.232	0.274	0.143	0.31	0.066	0.203	0.304	0.482	0.137	0.238	0.268	0.25	0.161	0.506	0.292	0.25	0.042	0.131	0.028	0.029	0.029	0.03	0.031	0.03	0.029	0.029	0.029	0.029	0.03	0.029	0.029	0.03	0.029	0.03	0.03	0.029	0.029	0.028	0.028	0.029	0.029	0.029	0.03	0.03	0.029	0.03	0.029
3	0.22	0.119	0.232	0.274	0.143	0.31	0.066	0.203	0.304	0.482	0.137	0.238	0.268	0.25	0.161	0.506	0.292	0.25	0.042	0.131	0.028	0.029	0.029	0.03	0.031	0.03	0.029	0.029	0.029	0.029	0.03	0.029	0.029	0.03	0.029	0.03	0.03	0.029	0.029	0.028	0.028	0.029	0.029	0.029	0.03	0.03	0.029	0.03	0.029
3	0.22	0.119	0.232	0.274	0.143	0.31	0.066	0.203	0.304	0.482	0.137	0.238	0.268	0.25	0.161	0.506	0.292	0.25	0.042	0.131	0.028	0.029	0.029	0.03	0.031	0.03	0.029	0.029	0.029	0.029	0.03	0.029	0.029	0.03	0.029	0.03	0.03	0.029	0.029	0.028	0.028	0.029	0.029	0.029	0.03	0.03	0.029	0.03	0.029
2	0.22	0.119	0.232	0.274	0.143	0.31	0.066	0.203	0.304	0.482	0.137	0.238	0.268	0.25	0.161	0.506	0.292	0.25	0.042	0.131	0.028	0.029	0.029	0.03	0.031	0.03	0.029	0.029	0.029	0.029	0.03	0.029	0.029	0.03	0.029	0.03	0.03	0.029	0.029	0.028	0.028	0.029	0.029	0.029	0.03	0.03	0.029	0.03	0.029
2	0.22	0.119	0.232	0.274	0.143	0.31	0.066	0.203	0.304	0.482	0.137	0.238	0.268	0.25	0.161	0.506	0.292	0.25	0.042	0.131	0.028	0.029	0.029	0.03	0.031	0.03	0.029	0.029	0.029	0.029	0.03	0.029	0.029	0.03	0.029	0.03	0.03	0.029	0.029	0.028	0.028	0.029	0.029	0.029	0.03	0.03	0.029	0.03	0.029
2	0.22	0.119	0.232	0.274	0.143	0.31	0.066	0.203	0.304	0.482	0.137	0.238	0.268	0.25	0.161	0.506	0.292	0.25	0.042	0.131	0.028	0.029	0.029	0.03	0.031	0.03	0.029	0.029	0.029	0.029	0.03	0.029	0.029	0.03	0.029	0.03	0.03	0.029	0.029	0.028	0.028	0.029	0.029	0.029	0.03	0.03	0.029	0.03	0.029
2	0.22	0.119	0.232	0.274	0.143	0.31	0.066	0.203	0.304	0.482	0.137	0.238	0.268	0.25	0.161	0.506	0.292	0.25	0.042	0.131	0.028	0.029	0.029	0.03	0.031	0.03	0.029	0.029	0.029	0.029	0.03	0.029	0.029	0.03	0.029	0.03	0.03	0.029	0.029	0.028	0.028	0.029	0.029	0.029	0.03	0.03	0.029	0.03	0.029
3	0.22	0.119	0.232	0.274	0.143	0.31	0.066	0.203	0.304	0.482	0.137	0.238	0.268	0.25	0.161	0.506	0.292	0.25	0.042	0.131	0.028	0.029	0.029	0.03	0.031	0.03	0.029	0.029	0.029	0.029	0.03	0.029	0.029	0.03	0.029	0.03	0.03	0.029	0.029	0.028	0.028	0.029	0.029	0.029	0.03	0.03	0.029	0.03	0.029
3	0.22	0.119	0.232	0.274	0.143	0.31	0.066	0.203	0.304	0.482	0.137	0.238	0.268	0.25	0.161	0.506	0.292	0.25	0.042	0.131	0.028	0.029	0.029	0.03	0.031	0.03	0.029	0.029	0.029	0.029	0.03	0.029	0.029	0.03	0.029	0.03	0.03	0.029	0.029	0.028	0.028	0.029	0.029	0.029	0.03	0.03	0.029	0.03	0.029
3	0.22	0.119	0.232	0.274	0.143	0.31	0.066	0.203	0.304	0.482	0.137	0.238	0.268	0.25	0.161	0.506	0.292	0.25	0.042	0.131	0.028	0.029	0.029	0.03	0.031	0.03	0.029	0.029	0.029	0.029	0.03	0.029	0.029	0.03	0.029	0.03	0.03	0.029	0.029	0.028	0.028	0.029	0.029	0.029	0.03	0.03	0.029	0.03	0.029
3	0.22	0.119	0.232	0.274	0.143	0.31	0.066	0.203	0.304	0.482	0.137	0.238	0.268	0.25	0.161	0.506	0.292	0.25	0.042	0.131	0.028	0.029	0.029	0.03	0.031	0.03	0.029	0.029	0.029	0.029	0.03	0.029	0.029	0.03	0.029	0.03	0.03	0.029	0.029	0.028	0.028	0.029	0.029	0.029	0.03	0.03	0.029	0.03	0.029
3	0.22	0.119	0.232	0.274	0.143	0.31	0.066	0.203	0.304	0.482	0.137	0.238	0.268	0.25	0.161	0.506	0.292	0.25	0.042	0.131	0.028	0.029	0.029	0.03	0.031	0.03	0.029	0.029	0.029	0.029	0.03	0.029	0.029	0.03	0.029	0.03	0.03	0.029	0.029	0.028	0.028	0.029	0.029	0.029	0.03	0.03	0.029	0.03	0.029
3	0.22	0.119	0.232	0.274	0.143	0.31	0.066	0.203	0.304	0.482	0.137	0.238	0.268	0.25	0.161	0.506	0.292	0.25	0.042	0.131	0.028	0.029	0.029	0.03	0.031	0.03	0.029	0.029	0.029	0.029	0.03	0.029	0.029	0.03	0.029	0.03	0.03	0.029	0.029	0.028	0.028	0.029	0.029	0.029	0.03	0.03	0.029	0.03	0.029
3	0.22	0.119	0.232	0.274	0.143	0.31	0.066	0.203	0.304	0.482	0.137	0.238	0.268	0.25	0.161	0.506	0.292	0.25	0.042	0.131	0.028	0.029	0.029	0.03	0.031	0.03	0.029	0.029	0.029	0.029	0.03	0.029	0.029	0.03	0.029	0.03	0.03	0.029	0.029	0.028	0.028	0.029	0.029	0.029	0.03	0.03	0.029	0.03	0.029
3	0.22	0.119	0.232	0.274	0.143	0.31	0.066	0.203	0.304	0.482	0.137	0.238	0.268	0.25	0.161	0.506	0.292	0.25	0.042	0.131	0.028	0.029	0.029	0.03	0.031	0.03	0.029	0.029	0.029	0.029	0.03	0.029	0.029	0.03	0.029	0.03	0.03	0.029	0.029	0.028	0.028	0.029	0.029	0.029	0.03	0.03	0.029	0.03	0.029
2	0.22	0.119	0.232	0.274	0.143	0.31	0.066	0.203	0.304	0.482	0.137	0.238	0.268	0.25	0.161	0.506	0.292	0.25	0.042	0.131	0.028	0.029	0.029	0.03	0.031	0.03	0.029	0.029	0.029	0.029	0.03	0.029	0.029	0.03	0.029	0.03	0.03	0.029	0.029	0.028	0.028	0.029	0.029	0.029	0.03	0.03	0.029	0.03	0.029
2	0.22	0.119	0.232	0.274	0.143	0.31	0.066	0.203	0.304	0.482	0.137	0.238	0.268	0.25	0.161	0.506	0.292	0.25	0.042	0.131	0.028	0.029	0.029	0.03	0.031	0.03	0.029	0.029	0.029	0.029	0.03	0.029	0.029	0.03	0.029	0.03	0.03	0.029	0.029	0.028	0.028	0.029	0.029	0.029	0.03	0.03	0.029	0.03	0.029
2	0.22	0.119	0.232	0.274	0.143	0.31	0.066	0.203	0.304	0.482	0.137	0.238	0.268	0.25	0.161	0.506	0.292	0.25	0.042	0.131	0.028	0.029	0.029	0.03	0.031	0.03	0.029	0.029	0.029	0.029	0.03	0.029	0.029	0.03	0.029	0.03	0.03	0.029	0.029	0.028	0.028	0.029	0.029	0.029	0.03	0.03	0.029	0.03	0.029
2	0.22	0.119	0.232	0.274	0.143	0.31	0.066	0.203	0.304	0.482	0.137	0.238	0.268	0.25	0.161	0.506	0.292	0.25	0.042	0.131	0.028	0.029	0.029	0.03	0.031	0.03	0.029	0.029	0.029	0.029	0.03	0.029	0.029	0.03	0.029	0.03	0.03	0.029	0.029	0.028	0.028	0.029	0.029	0.029	0.03	0.03	0.029	0.03	0.029
2	0.22	0.119	0.232	0.274	0.143	0.31	0.066	0.203	0.304	0.482	0.137	0.238	0.268	0.25	0.161	0.506	0.292	0.25	0.042	0.131	0.028	0.029	0.029	0.03	0.031	0.03	0.029	0.029	0.029	0.029	0.03	0.029	0.029	0.03	0.029	0.03	0.03	0.029	0.029	0.028	0.028	0.029	0.029	0.029	0.03	0.03	0.029	0.03	0.029
2	0.22	0.119	0.232	0.274	0.143	0.31	0.066	0.203	0.304	0.482	0.137	0.238	0.268	0.25	0.161	0.506	0.292	0.25	0.042	0.131	0.028	0.029	0.029	0.03	0.031	0.03	0.029	0.029	0.029	0.029	0.03	0.029	0.029	0.03	0.029	0.03	0.03	0.029	0.029	0.028	0.028	0.029	0.029	0.029	0.03	0.03	0.029	0.03	0.029
2	0.22	0.119	0.232	0.274	0.143	0.31	0.066	0.203	0.304	0.482	0.137	0.238	0.268	0.25	0.161	0.506	0.292	0.25	0.042	0.131	0.028	0.029	0.029	0.03	0.031	0.03	0.029	0.029	0.029	0.029	0.03	0.029	0.029	0.03	0.029	0.03	0.03	0.029	0.029	0.028	0.028	0.029	0.029	0.029	0.03	0.03	0.029	0.03	0.029
2	0.22	0.119	0.232	0.274	0.143	0.31	0.066	0.203	0.304	0.482	0.137	0.238	0.268	0.25	0.161	0.506	0.292	0.25	0.042	0.131	0.028	0.029	0.029	0.03	0.031	0.03	0.029	0.029	0.029	0.029	0.03	0.029	0.029	0.03	0.029	0.03	0.03	0.029	0.029	0.028	0.028	0.029	0.029	0.029	0.03	0.03	0.029	0.03	0.029
2	0.22	0.119	0.232	0.274	0.143	0.31	0.066	0.203	0.304	0.482	0.137	0.238	0.268	0.25	0.161	0.506	0.292	0.25	0.042	0.131	0.028	0.029	0.029	0.03	0.031	0.03	0.029	0.029	0.029	0.029	0.03	0.029	0.029	0.03	0.029	0.03	0.03	0.029	0.029	0.028	0.028	0.029	0.029	0.029	0.03	0.03	0.029	0.03	0.029
2	0.22	0.119	0.232	0.274	0.143	0.31	0.066	0.203	0.304	0.482	0.137	0.238	0.268	0.25	0.161	0.506	0.292	0.25	0.042	0.131	0.028	0.029	0.029	0.03	0.031	0.03	0.029	0.029	0.029	0.029	0.03	0.029	0.029	0.03	0.029	0.03	0.03	0.029	0.029	0.028	0.028	0.029	0.029	0.029	0.03	0.03	0.029	0.03	0.029
2	0.22	0.119	0.232	0.274	0.143	0.31	0.066	0.203	0.304	0.482	0.137	0.238	0.268	0.25	0.161	0.506	0.292	0.25	0.042	0.131	0.028	0.029	0.029	0.03	0.031	0.03	0.029	0.029	0.029	0.029	0.03	0.029	0.029	0.03	0.029	0.03	0.03	0.029	0.029	0.028	0.028	0.029	0.029	0.029	0.03	0.03	0.029	0.03	0.029
2	0.22	0.119	0.232	0.274	0.143	0.31	0.066	0.203	0.304	0.482	0.137	0.238	0.268	0.25	0.161	0.506	0.292	0.25	0.042	0.131	0.028	0.029	0.029	0.03	0.031	0.03	0.029	0.029	0.029	0.029	0.03	0.029	0.029	0.03	0.029	0.03	0.03	0.029	0.029	0.028	0.028	0.029	0.029	0.029	0.03	0.03	0.029	0.03	0.029
2	0.22	0.119	0.232	0.274	0.143	0.31	0.066	0.203	0.304	0.482	0.137	0.238	0.268	0.25	0.161	0.506	0.292	0.25	0.042	0.131	0.028	0.029	0.029	0.03	0.031	0.03	0.029	0.029	0.029	0.029	0.03	0.029	0.029	0.03	0.029	0.03	0.03	0.029	0.029	0.028	0.028	0.029	0.029	0.029	0.03	0.03	0.029	0.03	0.029
2	0.22	0.119	0.232	0.274	0.143	0.31	0.066	0.203	0.304	0.482	0.137	0.238	0.268	0.25	0.161	0.506	0.292	0.25	0.042	0.131	0.028	0.029	0.029	0.03	0.031	0.03	0.029	0.029	0.029	0.029	0.03	0.029	0.029	0.03	0.029	0.03	0.03	0.029	0.029	0.028	0.028	0.029	0.029	0.029	0.03	0.03	0.029	0.03	0.029
2	0.22	0.119	0.232	0.274	0.143	0.31	0.066	0.203	0.304	0.482	0.137	0.238	0.268	0.25	0.161	0.506	0.292	0.25	0.042	0.131	0.028	0.029	0.029	0.03	0.031	0.03	0.029	0.029	0.029	0.029	0.03	0.029	0.029	0.03	0.029	0.03	0.03	0.029	0.029	0.028	0.028	0.029	0.029	0.029	0.03	0.03	0.029	0.03	0.029
2	0.22	0.119	0.232	0.274	0.143	0.31	0.066	0.203	0.304	0.482	0.137	0.238	0.268	0.25	0.161	0.506	0.292	0.25	0.042	0.131	0.028	0.029	0.029	0.03	0.031	0.03	0.029	0.029	0.029	0.029	0.03	0.029	0.029	0.03	0.029	0.03	0.03	0.029	0.029	0.028	0.028	0.029	0.029	0.029	0.03	0.03	0.029	0.03	0.029
2	0.22	0.119	0.232	0.274	0.143	0.31	0.066	0.203	0.304	0.482	0.137	0.238	0.268	0.25	0.161	0.506	0.292	0.25	0.042	0.131	0.028	0.029	0.029	0.03	0.031	0.03	0.029	0.029	0.029	0.029	0.03	0.029	0.029	0.03	0.029	0.03	0.03	0.029	0.029	0.028	0.028	0.029	0.029	0.029	0.03	0.03	0.029	0.03	0.029
2	0.22	0.119	0.232	0.274	0.143	0.31	0.066	0.203	0.304	0.482	0.137	0.238	0.268	0.25	0.161	0.506	0.292	0.25	0.042	0.131	0.028	0.029	0.029	0.03	0.031	0.03	0.029	0.029	0.029	0.029	0.03	0.029	0.029	0.03	0.029	0.03	0.03	0.029	0.029	0.028	0.028	0.029	0.029	0.029	0.03	0.03	0.029	0.03	0.029
2	0.22	0.119	0.232	0.274	0.143	0.31	0.066	0.203	0.304	0.482	0.137	0.238	0.268	0.25	0.161	0.506	0.292	0.25	0.042	0.131	0.028	0.029	0.029	0.03	0.031	0.03	0.029	0.029	0.029	0.029	0.03	0.029	0.029	0.03	0.029	0.03	0.03	0.029	0.029	0.028	0.028	0.029	0.029	0.029	0.03	0.03	0.029	0.03	0.029
2	0.22	0.119	0.232	0.274	0.143	0.31	0.066	0.203	0.304	0.482	0.137	0.238	0.268	0.25	0.161	0.506	0.292	0.25	0.042	0.131	0.028	0.029	0.029	0.03	0.031	0.03	0.029	0.029	0.029	0.029	0.03	0.029	0.029	0.03	0.029	0.03	0.03	0.029	0.029	0.028	0.028	0.029	0.029	0.029	0.03	0.03	0.029	0.03	0.029
2	0.22	0.119	0.232	0.274	0.143	0.31	0.066	0.203	0.304	0.482	0.137	0.238	0.268	0.25	0.161	0.506	0.292	0.25	0.042	0.131	0.028	0.029	0.029	0.03	0.031	0.03	0.029	0.029	0.029	0.029	0.03	0.029	0.029	0.03	0.029	0.03	0.03	0.029	0.029	0.028	0.028	0.029	0.029	0.029	0.03	0.03	0.029	0.03	0.029
2	0.22	0.119	0.232	0.274	0.143	0.31	0.066	0.203	0.304	0.482	0.137	0.238	0.268	0.25	0.161	0.506	0.292	0.25	0.042	0.131	0.028	0.029	0.029	0.03	0.031	0.03	0.029	0.029	0.029	0.029	0.03	0.029	0.029	0.03	0.029	0.03	0.03	0.029	0.029	0.028	0.028	0.029	0.029	0.029	0.03	0.03	0.029	0.03	0.029
2	0.22	0.119	0.232	0.274	0.143	0.31	0.066	0.203	0.304	0.482	0.137	0.238	0.268	0.25	0.161	0.506	0.292	0.25	0.042	0.131	0.028	0.029	0.029	0.03	0.031	0.03	0.029	0.029	0.029	0.029	0.03	0.029	0.029	0.03	0.029	0.03	0.03	0.029	0.029	0.028	0.028	0.029	0.029	0.029	0.03	0.03	0.029	0.03	0.029
2	0.22	0.119	0.232	0.274	0.143	0.31	0.066	0.203	0.304	0.482	0.137	0.238	0.268	0.25	0.161	0.506	0.292	0.25	0.042	0.131	0.028	0.029	0.029	0.03	0.031	0.03	0.029	0.029	0.029	0.029	0.03	0.029	0.029	0.03	0.029	0.03	0.03	0.029	0.029	0.028	0.028	0.029	0.029	0.029	0.03	0.03	0.029	0.03	0.029
2	0.22	0.119	0.232	0.274	0.143	0.31	0.066	0.203	0.304	0.482	0.137	0.238	0.268	0.25	0.161	0.506	0.292	0.25	0.042	0.131	0.028	0.029	0.029	0.03	0.031	0.03	0.029	0.029	0.029	0.029	0.03	0.029	0.029	0.03	0.029	0.03	0.03	0.029	0.029	0.028	0.028	0.029	0.029	0.029	0.03	0.03	0.029	0.03	0.029
2	0.22	0.119	0.232	0.274	0.143	0.31	0.066	0.203	0.304	0.482	0.137	0.238	0.268	0.25	0.161	0.506	0.292	0.25	0.042	0.131	0.028	0.029	0.029	0.03	0.031	0.03	0.029	0.029	0.029	0.029	0.03	0.029	0.029	0.03	0.029	0.03	0.03	0.029	0.029	0.028	0.028	0.029	0.029	0.029	0.03	0.03	0.029	0.03	0.029
2	0.22	0.119	0.232	0.274	0.143	0.31	0.066	0.203	0.304	0.482	0.137	0.238	0.268	0.25	0.161	0.506	0.292	0.25	0.042	0.131	0.028	0.029	0.029	0.03	0.031	0.03	0.029	0.029	0.029	0.029	0.03	0.029	0.029	0.03	0.029	0.03	0.03	0.029	0.029	0.028	0.028	0.029	0.029	0.029	0.03	0.03	0.029	0.03	0.029
2	0.22	0.119	0.232	0.274	0.143	0.31	0.066	0.203	0.304	0.482	0.137	0.238	0.268	0.25	0.161	0.506	0.292	0.25	0.042	0.131	0.028	0.029	0.029	0.03	0.031	0.03	0.029	0.029	0.029	0.029	0.03	0.029	0.029	0.03	0.029	0.03	0.03	0.029	0.029	0.028	0.028	0.029	0.029	0.029	0.03	0.03	0.029	0.03	0.029
2	0.22	0.119	0.232	0.274	0.143	0.31	0.066	0.203	0.304	0.482	0.137	0.238	0.268	0.25	0.161	0.506	0.292	0.25	0.042	0.131	0.028	0.029	0.029	0.03	0.031	0.03	0.029	0.029	0.029	0.029	0.03	0.029	0.029	0.03	0.029	0.03	0.03	0.029	0.029	0.028	0.028	0.029	0.029	0.029	0.03	0.03	0.029	0.03	0.029
2	0.22	0.119	0.232	0.274	0.143	0.31	0.066	0.203	0.304	0.482	0.137	0.238	0.268	0.25	0.161	0.506	0.292	0.25	0.042	0.131	0.028	0.029	0.029	0.03	0.031	0.03	0.029	0.029	0.029	0.029	0.03	0.029	0.029	0.03	0.029	0.03	0.03	0.029	0.029	0.028	0.028	0.029	0.029	0.029	0.03	0.03	0.029	0.03	0.029
2	0.22	0.119	0.232	0.274	0.143	0.31	0.066	0.203	0.304	0.482	0.137	0.238	0.268	0.25	0.161	0.506	0.292	0.25	0.042	0.131	0.028	0.029	0.029	0.03	0.031	0.03	0.029	0.029	0.029	0.029	0.03	0.029	0.029	0.03	0.029	0.03	0.03	0.029	0.029	0.028	0.028	0.029	0.029	0.029	0.03	0.03	0.029	0.03	0.029
2	0.22	0.119	0.232	0.274	0.143	0.31	0.066	0.203	0.304	0.482	0.137	0.238	0.268	0.25	0.161	0.506	0.292	0.25	0.042	0.131	0.028	0.029	0.029	0.03	0.031	0.03	0.029	0.029	0.029	0.029	0.03	0.029	0.029	0.03	0.029	0.03	0.03	0.029	0.029	0.028	0.028	0.029	0.029	0.029	0.03	0.03	0.029	0.03	0.029
2	0.22	0.119	0.232	0.274	0.143	0.31	0.066	0.203	0.304	0.482	0.137	0.238	0.268	0.25	0.161	0.506	0.292	0.25	0.042	0.131	0.028	0.029	0.029	0.03	0.031	0.03	0.029	0.029	0.029	0.029	0.03	0.029	0.029	0.03	0.029	0.03	0.03	0.029	0.029	0.028	0.028	0.029	0.029	0.029	0.03	0.03	0.029	0.03	0.029
2	0.22	0.119	0.232	0.274	0.143	0.31	0.066	0.203	0.304	0.482	0.137	0.238	0.268	0.25	0.161	0.506	0.292	0.25	0.042	0.131	0.028	0.029	0.029	0.03	0.031	0.03	0.029	0.029	0.029	0.029	0.03	0.029	0.029	0.03	0.029	0.03	0.03	0.029	0.029	0.028	0.028	0.029	0.029	0.029	0.03	0.03	0.029	0.03	0.029
2	0.22	0.119	0.232	0.274	0.143	0.31	0.066	0.203	0.304	0.482	0.137	0.238	0.268	0.25	0.161	0.506	0.292	0.25	0.042	0.131	0.028	0.029	0.029	0.03	0.031	0.03	0.029	0.029	0.029	0.029	0.03	0.029	0.029	0.03	0.029	0.03	0.03	0.029	0.029	0.028	0.028	0.029	0.029	0.029	0.03	0.03	0.029	0.03	0.029
2	0.22	0.119	0.232	0.274	0.143	0.31	0.066	0.203	0.304	0.482	0.137	0.238	0.268	0.25	0.161	0.506	0.292	0.25	0.042	0.131	0.028	0.029	0.029	0.03	0.031	0.03	0.029	0.029	0.029	0.029	0.03	0.029	0.029	0.03	0.029	0.03	0.03	0.029	0.029	0.028	0.028	0.029	0.029	0.029	0.03	0.03	0.029	0.03	0.029
2	0.22	0.119	0.232	0.274	0.143	0.31	0.066	0.203	0.304	0.482	0.137	0.238	0.268	0.25	0.161	0.506	0.292	0.25	0.042	0.131	0.028	0.029	0.029	0.03	0.031	0.03	0.029	0.029	0.029	0.029	0.03	0.029	0.029	0.03	0.029	0.03	0.03	0.029	0.029	0.028	0.028	0.029	0.029	0.029	0.03	0.03	0.029	0.03	0.029
2	0.22	0.119	0.232	0.274	0.143	0.31	0.066	0.203	0.304	0.482	0.137	0.238	0.268	0.25	0.161	0.506	0.292	0.25	0.042	0.131	0.028	0.029	0.029	0.03	0.031	0.03	0.029	0.029	0.029	0.029	0.03	0.029	0.029	0.03	0.029	0.03	0.03	0.029	0.029	0.028	0.028	0.029	0.029	0.029	0.03	0.03	0.029	0.03	0.029
2	0.22	0.119	0.232	0.274	0.143	0.31	0.066	0.203	0.304	0.482	0.137	0.238	0.268	0.25	0.161	0.506	0.292	0.25	0.042	0.131	0.028	0.029	0.029	0.03	0.031	0.03	0.029	0.029	0.029	0.029	0.03	0.029	0.029	0.03	0.029	0.03	0.03	0.029	0.029	0.028	0.028	0.029	0.029	0.029	0.03	0.03	0.029	0.03	0.029
2	0.22	0.119	0.232	0.274	0.143	0.31	0.066	0.203	0.304	0.482	0.137	0.238	0.268	0.25	0.161	0.506	0.292	0.25	0.042	0.131	0.028	0.029	0.029	0.03	0.031	0.03	0.029	0.029	0.029	0.029	0.03	0.029	0.029	0.03	0.029	0.03	0.03	0.029	0.029	0.028	0.028	0.029	0.029	0.029	0.03	0.03	0.029	0.03	0.029
2	0.22	0.119	0.232	0.274	0.143	0.31	0.066	0.203	0.304	0.482	0.137	0.238	0.268	0.25	0.161	0.506	0.292	0.25	0.042	0.131	0.028	0.029	0.029	0.03	0.031	0.03	0.029	0.029	0.029	0.029	0.03	0.029	0.029	0.03	0.029	0.03	0.03	0.029	0.029	0.028	0.028	0.029	0.029	0.029	0.03	0.03	0.029	0.03	0.029
2	0.22	0.119	0.232	0.274	0.143	0.31	0.066	0.203	0.304	0.482	0.137	0.238	0.268	0.25	0.161	0.506	0.292	0.25	0.042	0.131	0.028	0.029	0.029	0.03	0.031	0.03	0.029	0.029	0.029	0.029	0.03	0.029	0.029	0.03	0.029	0.03	0.03	0.029	0.029	0.028	0.028	0.029	0.029	0.029	0.03	0.03	0.029	0.03	0.029
2	0.22	0.119	0.232	0.274	0.143	0.31	0.066	0.203	0.304	0.482	0.137	0.238	0.268	0.25	0.161	0.506	0.292	0.25	0.042	0.131	0.028	0.029	0.029	0.03	0.031	0.03	0.029	0.029	0.029	0.029	0.03	0.029	0.029	0.03	0.029	0.03	0.03	0.029	0.029	0.028	0.028	0.029	0.029	0.029	0.03	0.03	0.029	0.03	0.029
2	0.22	0.119	0.232	0.274	0.143	0.31	0.066	0.203	0.304	0.482	0.137	0.238	0.268	0.25	0.161	0.506	0.292	0.25	0.042	0.131	0.028	0.029	0.029	0.03	0.031	0.03	0.029	0.029	0.029	0.029	0.03	0.029	0.029	0.03	0.029	0.03	0.03	0.029	0.029	0.028	0.028	0.029	0.029	0.029	0.03	0.03	0.029	0.03	0.029
2	0.22	0.119	0.232	0.274	0.143	0.31	0.066	0.203	0.304	0.482	0.137	0.238	0.268	0.25	0.161	0.506	0.292	0.25	0.042	0.131	0.028	0.029	0.029	0.03	0.031	0.03	0.029	0.029	0.029	0.029	0.03	0.029	0.029	0.03	0.029	0.03	0.03	0.029	0.029	0.028	0.028	0.029	0.029	0.029	0.03	0.03	0.029	0.03	0.029
2	0.22	0.119	0.232	0.274	0.143	0.31	0.066	0.203	0.304	0.482	0.137	0.238	0.268	0.25	0.161	0.506	0.292	0.25	0.042	0.131	0.028	0.029	0.029	0.03	0.031	0.03	0.029	0.029	0.029	0.029	0.03	0.029	0.029	0.03	0.029	0.03	0.03	0.029	0.029	0.028	0.028	0.029	0.029	0.029	0.03	0.03	0.029	0.03	0.029
2	0.22	0.119	0.232	0.274	0.143	0.31	0.066	0.203	0.304	0.482	0.137	0.238	0.268	0.25	0.161	0.506	0.292	0.25	0.042	0.131	0.028	0.029	0.029	0.03	0.031	0.03	0.029	0.029	0.029	0.029	0.03	0.029	0.029	0.03	0.029	0.03	0.03	0.029	0.029	0.028	0.028	0.029	0.029	0.029	0.03	0.03	0.029	0.03	0.029
2	0.22	0.119	0.232	0.274	0.143	0.31	0.066	0.203	0.304	0.482	0.137	0.238	0.268	0.25	0.161	0.506	0.292	0.25	0.042	0.131	0.028	0.029	0.029	0.03	0.031	0.03	0.029	0.029	0.029	0.029	0.03	0.029	0.029	0.03	0.029	0.03	0.03	0.029	0.029	0.028	0.028	0.029	0.029	0.029	0.03	0.03	0.029	0.03	0.029
2	0.22	0.119	0.232	0.274	0.143	0.31	0.066	0.203	0.304	0.482	0.137	0.238	0.268	0.25	0.161	0.506	0.292	0.25	0.042	0.131	0.028	0.029	0.029	0.03	0.031	0.03	0.029	0.029	0.029	0.029	0.03	0.029	0.029	0.03	0.029	0.03	0.03	0.029	0.029	0.028	0.028	0.029	0.029	0.029	0.03	0.03	0.029	0.03	0.029
2	0.22	0.119	0.232	0.274	0.143	0.31	0.066	0.203	0.304	0.482	0.137	0.238	0.268	0.25	0.161	0.506	0.292	0.25	0.042	0.131	0.028	0.029	0.029	0.03	0.031	0.03	0.029	0.029	0.029	0.029	0.03	0.029	0.029	0.03	0.029	0.03	0.03	0.029	0.029	0.028	0.028	0.029	0.029	0.029	0.03	0.03	0.029	0.03	0.029
2	0.22	0.119	0.232	0.274	0.143	0.31	0.066	0.203	0.304	0.482	0.137	0.238	0.268	0.25	0.161	0.506	0.292	0.25	0.042	0.131	0.028	0.029	0.029	0.03	0.031	0.03	0.029	0.029	0.029	0.029	0.03	0.029	0.029	0.03	0.029	0.03	0.03	0.029	0.029	0.028	0.028	0.029	0.029	0.029	0.03	0.03	0.029	0.03	0.029
2	0.22	0.119	0.232	0.274	0.143	0.31	0.066	0.203	0.304	0.482	0.137	0.238	0.268	0.25	0.161	0.506	0.292	0.25	0.042	0.131	0.028	0.029	0.029	0.03	0.031	0.03	0.029	0.029	0.029	0.029	0.03	0.029	0.029	0.03	0.029	0.03	0.03	0.029	0.029	0.028	0.028	0.029	0.029	0.029	0.03	0.03	0.029	0.03	0.029
2	0.22	0.119	0.232	0.274	0.143	0.31	0.066	0.203	0.304	0.482	0.137	0.238	0.268	0.25	0.161	0.506	0.292	0.25	0.042	0.131	0.028	0.029	0.029	0.03	0.031	0.03	0.029	0.029	0.029	0.029	0.03	0.029	0.029	0.03	0.029	0.03	0.03	0.029	0.029	0.028	0.028	0.029	0.029	0.029	0.03	0.03	0.029	0.03	0.029
2	0.22	0.119	0.232	0.274	0.143	0.31	0.066	0.203	0.304	0.482	0.137	0.238	0.268	0.25	0.161	0.506	0.292	0.25	0.042	0.131	0.028	0.029	0.029	0.03	0.031	0.03	0.029	0.029	0.029	0.029	0.03	0.029	0.029	0.03	0.029	0.03	0.03	0.029	0.029	0.028	0.028	0.029	0.029	0.029	0.03	0.03	0.029	0.03	0.029
2	0.22	0.119	0.232	0.274	0.143	0.31	0.066	0.203	0.304	0.482	0.137	0.238	0.268	0.25	0.161	0.506	0.292	0.25	0.042	0.131	0.028	0.029	0.029	0.03	0.031	0.03	0.029	0.029	0.029	0.029	0.03	0.029	0.029	0.03	0.029	0.03	0.03	0.029	0.029	0.028	0.028	0.029	0.029	0.029	0.03	0.03	0.029	0.03	0.029
2	0.22	0.119	0.232	0.274	0.143	0.31	0.066	0.203	0.304	0.482	0.137	0.238	0.268	0.25	0.161	0.506	0.292	0.25	0.042	0.131	0.028	0.029	0.029	0.03	0.031	0.03	0.029	0.029	0.029	0.029	0.03	0.029	0.029	0.03	0.029	0.03	0.03	0.029	0.029	0.028	0.028	0.029	0.029	0.029	0.03	0.03	0.029	0.03	0.029
2	0.22	0.119	0.232	0.274	0.143	0.31	0.066	0.203	0.304	0.482	0.137	0.238	0.268	0.25	0.161	0.506	0.292	0.25	0.042	0.131	0.028	0.029	0.029	0.03	0.031	0.03	0.029	0.029	0.029	0.029	0.03	0.029	0.029	0.03	0.029	0.03	0.03	0.029	0.029	0.028	0.028	0.029	0.029	0.029	0.03	0.03	0.029	0.03	0.029
2	0.22	0.119	0.232	0.274	0.143	0.31	0.066	0.203	0.304	0.482	0.137	0.238	0.268	0.25	0.161	0.506	0.292	0.25	0.042	0.131	0.028	0.029	0.029	0.03	0.031	0.03	0.029	0.029	0.029	0.029	0.03	0.029	0.029	0.03	0.029	0.03	0.03	0.029	0.029	0.028	0.028	0.029	0.029	0.029	0.03	0.03	0.029	0.03	0.029
2	0.22	0.119	0.232	0.274	0.143	0.31	0.066	0.203	0.304	0.482	0.137	0.238	0.268	0.25	0.161	0.506	0.292	0.25	0.042	0.131	0.028	0.029	0.029	0.03	0.031	0.03	0.029	0.029	0.029	0.029	0.03	0.029	0.029	0.03	0.029	0.03	0.03	0.029	0.029	0.028	0.028	0.029	0.029	0.029	0.03	0.03	0.029	0.03	0.029
2	0.22	0.119	0.232	0.274	0.143	0.31	0.066	0.203	0.304	0.482	0.137	0.238	0.268	0.25	0.161	0.506	0.292	0.25	0.042	0.131	0.028	0.029	0.029	0.03	0.031	0.03	0.029	0.029	0.029	0.029	0.03	0.029	0.029	0.03	0.029	0.03	0.03	0.029	0.029	0.028	0.028	0.029	0.029	0.029	0.03	0.03	0.029	0.03	0.029
2	0.22	0.119	0.232	0.274	0.143	0.31	0.066	0.203	0.304	0.482	0.137	0.238	0.268	0.25	0.161	0.506	0.292	0.25	0.042	0.131	0.028	0.029	0.029	0.03	0.031	0.03	0.029	0.029	0.029	0.029	0.03	0.029	0.029	0.03	0.029	0.03	0.03	0.029	0.029	0.028	0.028	0.029	0.029	0.029	0.03	0.03	0.029	0.03	0.029
2	0.22	0.119	0.232	0.274	0.143	0.31	0.066	0.203	0.304	0.482	0.137	0.238	0.268	0.25	0.161	0.506	0.292	0.25	0.042	0.131	0.028	0.029	0.029	0.03	0.031	0.03	0.029	0.029	0.029	0.029	0.03	0.029	0.029	0.03	0.029	0.03	0.03	0.029	0.029	0.028	0.028	0.029	0.029	0.029	0.03	0.03	0.029	0.03	0.029
2	0.22	0.119	0.232	0.274	0.143	0.31	0.066	0.203	0.304	0.482	0.137	0.238	0.268	0.25	0.161	0.506	0.292	0.25	0.042	0.131	0.028	0.029	0.029	0.03	0.031	0.03	0.029	0.029	0.029	0.029	0.03	0.029	0.029	0.03	0.029	0.03	0.03	0.029	0.029	0.028	0.028	0.029	0.029	0.029	0.03	0.03	0.029	0.03	0.029
2	0.22	0.119	0.232	0.274	0.143	0.31	0.066	0.203	0.304	0.482	0.137	0.238	0.268	0.25	0.161	0.506	0.292	0.25	0.042	0.131	0.028	0.029	0.029	0.03	0.031	0.03	0.029	0.029	0.029	0.029	0.03	0.029	0.029	0.03	0.029	0.03	0.03	0.029	0.029	0.028	0.028	0.029	0.029	0.029	0.03	0.03	0.029	0.03	0.029
2	0.22	0.119	0.232	0.274	0.143	0.31	0.066	0.203	0.304	0.482	0.137	0.238	0.268	0.25	0.161	0.506	0.292	0.25	0.042	0.131	0.028	0.029	0.029	0.03	0.031	0.03	0.029	0.029	0.029	0.029	0.03	0.029	0.029	0.03	0.029	0.03	0.03	0.029	0.029	0.028	0.028	0.029	0.029	0.029	0.03	0.03	0.029	0.03	0.029
2	0.22	0.119	0.232	0.274	0.143	0.31	0.066	0.203	0.304	0.482	0.137	0.238	0.268	0.25	0.161	0.506	0.292	0.25	0.042	0.131	0.028	0.029	0.029	0.03	0.031	0.03	0.029	0.029	0.029	0.029	0.03	0.029	0.029	0.03	0.029	0.03	0.03	0.029	0.029	0.028	0.028	0.029	0.029	0.029	0.03	0.03	0.029	0.03	0.029
2	0.22	0.119	0.232	0.274	0.143	0.31	0.066	0.203	0.304	0.482	0.137	0.238	0.268	0.25	0.161	0.506	0.292	0.25	0.042	0.131	0.028	0.029	0.029	0.03	0.031	0.03	0.029	0.029	0.029	0.029	0.03	0.029	0.029	0.03	0.029	0.03	0.03	0.029	0.029	0.028	0.028	0.029	0.029	0.029	0.03	0.03	0.029	0.03	0.029
2	0.22	0.119	0.232	0.274	0.143	0.31	0.066	0.203	0.304	0.482	0.137	0.238	0.268	0.25	0.161	0.506	0.292	0.25	0.042	0.131	0.028	0.029	0.029	0.03	0.031	0.03	0.029	0.029	0.029	0.029	0.03	0.029	0.029	0.03	0.029	0.03	0.03	0.029	0.029	0.028	0.028	0.029	0.029	0.029	0.03	0.03	0.029	0.03	0.029
2	0.22	0.119	0.232	0.274	0.143	0.31	0.066	0.203	0.304	0.482	0.137	0.238	0.268	0.25	0.161	0.506	0.292	0.25	0.042	0.131	0.028	0.029	0.029	0.03	0.031	0.03	0.029	0.029	0.029	0.029	0.03	0.029	0.029	0.03	0.029	0.03	0.03	0.029	0.029	0.028	0.028	0.029	0.029	0.029	0.03	0.03	0.029	0.03	0.029
2	0.22	0.119	0.232	0.274	0.143	0.31	0.066	0.203	0.304	0.482	0.137	0.238	0.268	0.25	0.161	0.506	0.292	0.25	0.042	0.131	0.028	0.029	0.029	0.03	0.031	0.03	0.029	0.029	0.029	0.029	0.03	0.029	0.029	0.03	0.029	0.03	0.03	0.029	0.029	0.028	0.028	0.029	0.029	0.029	0.03	0.03	0.029	0.03	0.029
2	0.22	0.119	0.232	0.274	0.143	0.31	0.066	0.203	0.304	0.482	0.137	0.238	0.268	0.25	0.161	0.506	0.292	0.25	0.042	0.131	0.028	0.029	0.029	0.03	0.031	0.03	0.029	0.029	0.029	0.029	0.03	0.029	0.029	0.03	0.029	0.03	0.03	0.029	0.029	0.028	0.028	0.029	0.029	0.029	0.03	0.03	0.029	0.03	0.029
2	0.22	0.119	0.232	0.274	0.143	0.31	0.066	0.203	0.304	0.482	0.137	0.238	0.268	0.25	0.161	0.506	0.292	0.25	0.042	0.131	0.028	0.029	0.029	0.03	0.031	0.03	0.029	0.029	0.029	0.029	0.03	0.029	0.029	0.03	0.029	0.03	0.03	0.029	0.029	0.028	0.028	0.029	0.029	0.029	0.03	0.03	0.029	0.03	0.029
2	0.22	0.119	0.232	0.274	0.143	0.31	0.066	0.203	0.304	0.482	0.137	0.238	0.268	0.25	0.161	0.506	0.292	0.25	0.042	0.131	0.028	0.029	0.029	0.03	0.031	0.03	0.029	0.029	0.029	0.029	0.03	0.029	0.029	0.03	0.029	0.03	0.03	0.029	0.029	0.028	0.028	0.029	0.029	0.029	0.03	0.03	0.029	0.03	0.029
2	0.22	0.119	0.232	0.274	0.143	0.31	0.066	0.203	0.304	0.482	0.137	0.238	0.268	0.25	0.161	0.506	0.292	0.25	0.042	0.131	0.028	0.029	0.029	0.03	0.031	0.03	0.029	0.029	0.029	0.029	0.03	0.029	0.029	0.03	0.029	0.03	0.03	0.029	0.029	0.028	0.028	0.029	0.029	0.029	0.03	0.03	0.029	0.03	0.029
2	0.22	0.119	0.232	0.274	0.143	0.31	0.066	0.203	0.304	0.482	0.137	0.238	0.268	0.25	0.161	0.506	0.292	0.25	0.042	0.131	0.028	0.029	0.029	0.03	0.031	0.03	0.029	0.029	0.029	0.029	0.03	0.029	0.029	0.03	0.029	0.03	0.03	0.029	0.029	0.028	0.028	0.029	0.029	0.029	0.03	0.03	0.029	0.03	0.029
2	0.22	0.119	0.232	0.274	0.143	0.31	0.066	0.203	0.304	0.482	0.137	0.238	0.268	0.25	0.161	0.506	0.292	0.25	0.042	0.131	0.028	0.029	0.029	0.03	0.031	0.03	0.029	0.029	0.029	0.029	0.03	0.029	0.029	0.03	0.029	0.03	0.03	0.029	0.029	0.028	0.028	0.029	0.029	0.029	0.03	0.03	0.029	0.03	0.029
2	0.22	0.119	0.232	0.274	0.143	0.31	0.066	0.203	0.304	0.482	0.137	0.238	0.268	0.25	0.161	0.506	0.292	0.25	0.042	0.131	0.028	0.029	0.029	0.03	0.031	0.03	0.029	0.029	0.029	0.029	0.03	0.029	0.029	0.03	0.029	0.03	0.03	0.029	0.029	0.028	0.028	0.029	0.029	0.029	0.03	0.03	0.029	0.03	0.029
2	0.22	0.119	0.232	0.274	0.143	0.31	0.066	0.203	0.304	0.482	0.137	0.238	0.268	0.25	0.161	0.506	0.292	0.25	0.042	0.131	0.028	0.029	0.029	0.03	0.031	0.03	0.029	0.029	0.029	0.029	0.03	0.029	0.029	0.03	0.029	0.03	0.03	0.029	0.029	0.028	0.028	0.029	0.029	0.029	0.03	0.03	0.029	0.03	0.029
2	0.22	0.119	0.232	0.274	0.143	0.31	0.066	0.203	0.304	0.482	0.137	0.238	0.268	0.25	0.161	0.506	0.292	0.25	0.042	0.131	0.028	0.029	0.029	0.03	0.031	0.03	0.029	0.029	0.029	0.029	0.03	0.029	0.029	0.03	0.029	0.03	0.03	0.029	0.029	0.028	0.028	0.029	0.029	0.029	0.03	0.03	0.029	0.03	0.029
2	0.22	0.119	0.232	0.274	0.143	0.31	0.066	0.203	0.304	0.482	0.137	0.238	0.268	0.25	0.161	0.506	0.292	0.25	0.042	0.131	0.028	0.029	0.029	0.03	0.031	0.03	0.029	0.029	0.029	0.029	0.03	0.029	0.029	0.03	0.029	0.03	0.03	0.029	0.029	0.028	0.028	0.029	0.029	0.029	0.03	0.03	0.029	0.03	0.029
2	0.22	0.119	0.232	0.274	0.143	0.31	0.066	0.203	0.304	0.482	0.137	0.238	0.268	0.25	0.161	0.506	0.292	0.25	0.042	0.131	0.028	0.029	0.029	0.03	0.031	0.03	0.029	0.029	0.029	0.029	0.03	0.029	0.029	0.03	0.029	0.03	0.03	0.029	0.029	0.028	0.028	0.029	0.029	0.029	0.03	0.03	0.029	0.03	0.029
2	0.22	0.119	0.232	0.274	0.143	0.31	0.066	0.203	0.304	0.482	0.137	0.238	0.268	0.25	0.161	0.506	0.292	0.25	0.042	0.131	0.028	0.029	0.029	0.03	0.031	0.03	0.029	0.029	0.029	0.029	0.03	0.029	0.029	0.03	0.029	0.03	0.03	0.029	0.029	0.028	0.028	0.029	0.029	0.029	0.03	0.03	0.029	0.03	0.029
2	0.22	0.119	0.232	0.274	0.143	0.31	0.066	0.203	0.304	0.482	0.137	0.238	0.268	0.25	0.161	0.506	0.292	0.25	0.042	0.131	0.028	0.029	0.029	0.03	0.031	0.03	0.029	0.029	0.029	0.029	0.03	0.029	0.029	0.03	0.029	0.03	0.03	0.029	0.029	0.028	0.028	0.029	0.029	0.029	0.03	0.03	0.029	0.03	0.029
2	0.22	0.119	0.232	0.274	0.143	0.31	0.066	0.203	0.304	0.482	0.137	0.238	0.268	0.25	0.161	0.506	0.292	0.25	0.042	0.131	0.028	0.029	0.029	0.03	0.031	0.03	0.029	0.029	0.029	0.029	0.03	0.029	0.029	0.03	0.029	0.03	0.03	0.029	0.029	0.028	0.028	0.029	0.029	0.029	0.03	0.03	0.029	0.03	0.029
2	0.22	0.119	0.232	0.274	0.143	0.31	0.066	0.203	0.304	0.482	0.137	0.238	0.268	0.25	0.161	0.506	0.292	0.25	0.042	0.131	0.028	0.029	0.029	0.03	0.031	0.03	0.029	0.029	0.029	0.029	0.03	0.029	0.029	0.03	0.029	0.03	0.03	0.029	0.029	0.028	0.028	0.029	0.029	0.029	0.03	0.03	0.029	0.03	0.029
2	0.22	0.119	0.232	0.274	0.143	0.31	0.066	0.203	0.304	0.482	0.137	0.238	0.268	0.25	0.161	0.506	0.292	0.25	0.042	0.131	0.028	0.029	0.029	0.03	0.031	0.03	0.029	0.029	0.029	0.029	0.03	0.029	0.029	0.03	0.029	0.03	0.03	0.029	0.029	0.028	0.028	0.029	0.029	0.029	0.03	0.03	0.029	0.03	0.029
2	0.22	0.119	0.232	0.274	0.143	0.31	0.066	0.203	0.304	0.482	0.137	0.238	0.268	0.25	0.161	0.506	0.292	0.25	0.042	0.131	0.028	0.029	0.029	0.03	0.031	0.03	0.029	0.029	0.029	0.029	0.03	0.029	0.029	0.03	0.029	0.03	0.03	0.029	0.029	0.028	0.028	0.029	0.029	0.029	0.03	0.03	0.029	0.03	0.029
2	0.22	0.119	0.232	0.274	0.143	0.31	0.066	0.203	0.304	0.482	0.137	0.238	0.268	0.25	0.161	0.506	0.292	0.25	0.042	0.131	0.028	0.029	0.029	0.03	0.031	0.03	0.029	0.029	0.029	0.029	0.03	0.029	0.029	0.03	0.029	0.03	0.03	0.029	0.029	0.028	0.028	0.029	0.029	0.029	0.03	0.03	0.029	0.03	0.029
3	0.22	0.119	0.232	0.274	0.143	0.31	0.066	0.203	0.304	0.482	0.137	0.238	0.268	0.25	0.161	0.506	0.292	0.25	0.042	0.131	0.028	0.029	0.029	0.03	0.031	0.03	0.029	0.029	0.029	0.029	0.03	0.029	0.029	0.03	0.029	0.03	0.03	0.029	0.029	0.028	0.028	0.029	0.029	0.029	0.03	0.03	0.029	0.03	0.029
3	0.22	0.119	0.232	0.274	0.143	0.31	0.066	0.203	0.304	0.482	0.137	0.238	0.268	0.25	0.161	0.506	0.292	0.25	0.042	0.131	0.028	0.029	0.029	0.03	0.031	0.03	0.029	0.029	0.029	0.029	0.03	0.029	0.029	0.03	0.029	0.03	0.03	0.029	0.029	0.028	0.028	0.029	0.029	0.029	0.03	0.03	0.029	0.03	0.029
3	0.22	0.119	0.232	0.274	0.143	0.31	0.066	0.203	0.304	0.482	0.137	0.238	0.268	0.25	0.161	0.506	0.292	0.25	0.042	0.131	0.028	0.029	0.029	0.03	0.031	0.03	0.029	0.029	0.029	0.029	0.03	0.029	0.029	0.03	0.029	0.03	0.03	0.029	0.029	0.028	0.028	0.029	0.029	0.029	0.03	0.03	0.029	0.03	0.029
3	0.22	0.119	0.232	0.274	0.143	0.31	0.066	0.203	0.304	0.482	0.137	0.238	0.268	0.25	0.161	0.506	0.292	0.25	0.042	0.131	0.028	0.029	0.029	0.03	0.031	0.03	0.029	0.029	0.029	0.029	0.03	0.029	0.029	0.03	0.029	0.03	0.03	0.029	0.029	0.028	0.028	0.029	0.029	0.029	0.03	0.03	0.029	0.03	0.029
2	0.22	0.119	0.232	0.274	0.143	0.31	0.066	0.203	0.304	0.482	0.137	0.238	0.268	0.25	0.161	0.506	0.292	0.25	0.042	0.131	0.028	0.029	0.029	0.03	0.031	0.03	0.029	0.029	0.029	0.029	0.03	0.029	0.029	0.03	0.029	0.03	0.03	0.029	0.029	0.028	0.028	0.029	0.029	0.029	0.03	0.03	0.029	0.03	0.029
2	0.22	0.119	0.232	0.274	0.143	0.31	0.066	0.203	0.304	0.482	0.137	0.238	0.268	0.25	0.161	0.506	0.292	0.25	0.042	0.131	0.028	0.029	0.029	0.03	0.031	0.03	0.029	0.029	0.029	0.029	0.03	0.029	0.029	0.03	0.029	0.03	0.03	0.029	0.029	0.028	0.028	0.029	0.029	0.029	0.03	0.03	0.029	0.03	0.029
2	0.22	0.119	0.232	0.274	0.143	0.31	0.066	0.203	0.304	0.482	0.137	0.238	0.268	0.25	0.161	0.506	0.292	0.25	0.042	0.131	0.028	0.029	0.029	0.03	0.031	0.03	0.029	0.029	0.029	0.029	0.03	0.029	0.029	0.03	0.029	0.03	0.03	0.029	0.029	0.028	0.028	0.029	0.029	0.029	0.03	0.03	0.029	0.03	0.029
2	0.22	0.119	0.232	0.274	0.143	0.31	0.066	0.203	0.304	0.482	0.137	0.238	0.268	0.25	0.161	0.506	0.292	0.25	0.042	0.131	0.028	0.029	0.029	0.03	0.031	0.03	0.029	0.029	0.029	0.029	0.03	0.029	0.029	0.03	0.029	0.03	0.03	0.029	0.029	0.028	0.028	0.029	0.029	0.029	0.03	0.03	0.029	0.03	0.029
3	0.22	0.119	0.232	0.274	0.143	0.31	0.066	0.203	0.304	0.482	0.137	0.238	0.268	0.25	0.161	0.506	0.292	0.25	0.042	0.131	0.028	0.029	0.029	0.03	0.031	0.03	0.029	0.029	0.029	0.029	0.03	0.029	0.029	0.03	0.029	0.03	0.03	0.029	0.029	0.028	0.028	0.029	0.029	0.029	0.03	0.03	0.029	0.03	0.029
3	0.22	0.119	0.232	0.274	0.143	0.31	0.066	0.203	0.304	0.482	0.137	0.238	0.268	0.25	0.161	0.506	0.292	0.25	0.042	0.131	0.028	0.029	0.029	0.03	0.031	0.03	0.029	0.029	0.029	0.029	0.03	0.029	0.029	0.03	0.029	0.03	0.03	0.029	0.029	0.028	0.028	0.029	0.029	0.029	0.03	0.03	0.029	0.03	0.029
3	0.22	0.119	0.232	0.274	0.143	0.31	0.066	0.203	0.304	0.482	0.137	0.238	0.268	0.25	0.161	0.506	0.292	0.25	0.042	0.131	0.028	0.029	0.029	0.03	0.031	0.03	0.029	0.029	0.029	0.029	0.03	0.029	0.029	0.03	0.029	0.03	0.03	0.029	0.029	0.028	0.028	0.029	0.029	0.029	0.03	0.03	0.029	0.03	0.029
3	0.22	0.119	0.232	0.274	0.143	0.31	0.066	0.203	0.304	0.482	0.137	0.238	0.268	0.25	0.161	0.506	0.292	0.25	0.042	0.131	0.028	0.029	0.029	0.03	0.031	0.03	0.029	0.029	0.029	0.029	0.03	0.029	0.029	0.03	0.029	0.03	0.03	0.029	0.029	0.028	0.028	0.029	0.029	0.029	0.03	0.03	0.029	0.03	0.029
2	0.22	0.119	0.232	0.274	0.143	0.31	0.066	0.203	0.304	0.482	0.137	0.238	0.268	0.25	0.161	0.506	0.292	0.25	0.042	0.131	0.028	0.029	0.029	0.03	0.031	0.03	0.029	0.029	0.029	0.029	0.03	0.029	0.029	0.03	0.029	0.03	0.03	0.029	0.029	0.028	0.028	0.029	0.029	0.029	0.03	0.03	0.029	0.03	0.029
2	0.22	0.119	0.232	0.274	0.143	0.31	0.066	0.203	0.304	0.482	0.137	0.238	0.268	0.25	0.161	0.506	0.292	0.25	0.042	0.131	0.028	0.029	0.029	0.03	0.031	0.03	0.029	0.029	0.029	0.029	0.03	0.029	0.029	0.03	0.029	0.03	0.03	0.029	0.029	0.028	0.028	0.029	0.029	0.029	0.03	0.03	0.029	0.03	0.029
2	0.22	0.119	0.232	0.274	0.143	0.31	0.066	0.203	0.304	0.482	0.137	0.238	0.268	0.25	0.161	0.506	0.292	0.25	0.042	0.131	0.028	0.029	0.029	0.03	0.031	0.03	0.029	0.029	0.029	0.029	0.03	0.029	0.029	0.03	0.029	0.03	0.03	0.029	0.029	0.028	0.028	0.029	0.029	0.029	0.03	0.03	0.029	0.03	0.029
2	0.22	0.119	0.232	0.274	0.143	0.31	0.066	0.203	0.304	0.482	0.137	0.238	0.268	0.25	0.161	0.506	0.292	0.25	0.042	0.131	0.028	0.029	0.029	0.03	0.031	0.03	0.029	0.029	0.029	0.029	0.03	0.029	0.029	0.03	0.029	0.03	0.03	0.029	0.029	0.028	0.028	0.029	0.029	0.029	0.03	0.03	0.029	0.03	0.029
2	0.22	0.119	0.232	0.274	0.143	0.31	0.066	0.203	0.304	0.482	0.137	0.238	0.268	0.25	0.161	0.506	0.292	0.25	0.042	0.131	0.028	0.029	0.029	0.03	0.031	0.03	0.029	0.029	0.029	0.029	0.03	0.029	0.029	0.03	0.029	0.03	0.03	0.029	0.029	0.028	0.028	0.029	0.029	0.029	0.03	0.03	0.029	0.03	0.029
2	0.22	0.119	0.232	0.274	0.143	0.31	0.066	0.203	0.304	0.482	0.137	0.238	0.268	0.25	0.161	0.506	0.292	0.25	0.042	0.131	0.028	0.029	0.029	0.03	0.031	0.03	0.029	0.029	0.029	0.029	0.03	0.029	0.029	0.03	0.029	0.03	0.03	0.029	0.029	0.028	0.028	0.029	0.029	0.029	0.03	0.03	0.029	0.03	0.029
2	0.22	0.119	0.232	0.274	0.143	0.31	0.066	0.203	0.304	0.482	0.137	0.238	0.268	0.25	0.161	0.506	0.292	0.25	0.042	0.131	0.028	0.029	0.029	0.03	0.031	0.03	0.029	0.029	0.029	0.029	0.03	0.029	0.029	0.03	0.029	0.03	0.03	0.029	0.029	0.028	0.028	0.029	0.029	0.029	0.03	0.03	0.029	0.03	0.029
2	0.22	0.119	0.232	0.274	0.143	0.31	0.066	0.203	0.304	0.482	0.137	0.238	0.268	0.25	0.161	0.506	0.292	0.25	0.042	0.131	0.028	0.029	0.029	0.03	0.031	0.03	0.029	0.029	0.029	0.029	0.03	0.029	0.029	0.03	0.029	0.03	0.03	0.029	0.029	0.028	0.028	0.029	0.029	0.029	0.03	0.03	0.029	0.03	0.029
2	0.22	0.119	0.232	0.274	0.143	0.31	0.066	0.203	0.304	0.482	0.137	0.238	0.268	0.25	0.161	0.506	0.292	0.25	0.042	0.131	0.028	0.029	0.029	0.03	0.031	0.03	0.029	0.029	0.029	0.029	0.03	0.029	0.029	0.03	0.029	0.03	0.03	0.029	0.029	0.028	0.028	0.029	0.029	0.029	0.03	0.03	0.029	0.03	0.029
2	0.22	0.119	0.232	0.274	0.143	0.31	0.066	0.203	0.304	0.482	0.137	0.238	0.268	0.25	0.161	0.506	0.292	0.25	0.042	0.131	0.028	0.029	0.029	0.03	0.031	0.03	0.029	0.029	0.029	0.029	0.03	0.029	0.029	0.03	0.029	0.03	0.03	0.029	0.029	0.028	0.028	0.029	0.029	0.029	0.03	0.03	0.029	0.03	0.029
2	0.22	0.119	0.232	0.274	0.143	0.31	0.066	0.203	0.304	0.482	0.137	0.238	0.268	0.25	0.161	0.506	0.292	0.25	0.042	0.131	0.028	0.029	0.029	0.03	0.031	0.03	0.029	0.029	0.029	0.029	0.03	0.029	0.029	0.03	0.029	0.03	0.03	0.029	0.029	0.028	0.028	0.029	0.029	0.029	0.03	0.03	0.029	0.03	0.029
2	0.22	0.119	0.232	0.274	0.143	0.31	0.066	0.203	0.304	0.482	0.137	0.238	0.268	0.25	0.161	0.506	0.292	0.25	0.042	0.131	0.028	0.029	0.029	0.03	0.031	0.03	0.029	0.029	0.029	0.029	0.03	0.029	0.029	0.03	0.029	0.03	0.03	0.029	0.029	0.028	0.028	0.029	0.029	0.029	0.03	0.03	0.029	0.03	0.029
2	0.22	0.119	0.232	0.274	0.143	0.31	0.066	0.203	0.304	0.482	0.137	0.238	0.268	0.25	0.161	0.506	0.292	0.25	0.042	0.131	0.028	0.029	0.029	0.03	0.031	0.03	0.029	0.029	0.029	0.029	0.03	0.029	0.029	0.03	0.029	0.03	0.03	0.029	0.029	0.028	0.028	0.029	0.029	0.029	0.03	0.03	0.029	0.03	0.029
2	0.22	0.119	0.232	0.274	0.143	0.31	0.066	0.203	0.304	0.482	0.137	0.238	0.268	0.25	0.161	0.506	0.292	0.25	0.042	0.131	0.028	0.029	0.029	0.03	0.031	0.03	0.029	0.029	0.029	0.029	0.03	0.029	0.029	0.03	0.029	0.03	0.03	0.029	0.029	0.028	0.028	0.029	0.029	0.029	0.03	0.03	0.029	0.03	0.029
2	0.22	0.119	0.232	0.274	0.143	0.31	0.066	0.203	0.304	0.482	0.137	0.238	0.268	0.25	0.161	0.506	0.292	0.25	0.042	0.131	0.028	0.029	0.029	0.03	0.031	0.03	0.029	0.029	0.029	0.029	0.03	0.029	0.029	0.03	0.029	0.03	0.03	0.029	0.029	0.028	0.028	0.029	0.029	0.029	0.03	0.03	0.029	0.03	0.029
2	0.22	0.119	0.232	0.274	0.143	0.31	0.066	0.203	0.304	0.482	0.137	0.238	0.268	0.25	0.161	0.506	0.292	0.25	0.042	0.131	0.028	0.029	0.029	0.03	0.031	0.03	0.029	0.029	0.029	0.029	0.03	0.029	0.029	0.03	0.029	0.03	0.03	0.029	0.029	0.028	0.028	0.029	0.029	0.029	0.03	0.03	0.029	0.03	0.029
2	0.22	0.119	0.232	0.274	0.143	0.31	0.066	0.203	0.304	0.482	0.137	0.238	0.268	0.25	0.161	0.506	0.292	0.25	0.042	0.131	0.028	0.029	0.029	0.03	0.031	0.03	0.029	0.029	0.029	0.029	0.03	0.029	0.029	0.03	0.029	0.03	0.03	0.029	0.029	0.028	0.028	0.029	0.029	0.029	0.03	0.03	0.029	0.03	0.029
2	0.22	0.119	0.232	0.274	0.143	0.31	0.066	0.203	0.304	0.482	0.137	0.238	0.268	0.25	0.161	0.506	0.292	0.25	0.042	0.131	0.028	0.029	0.029	0.03	0.031	0.03	0.029	0.029	0.029	0.029	0.03	0.029	0.029	0.03	0.029	0.03	0.03	0.029	0.029	0.028	0.028	0.029	0.029	0.029	0.03	0.03	0.029	0.03	0.029
2	0.22	0.119	0.232	0.274	0.143	0.31	0.066	0.203	0.304	0.482	0.137	0.238	0.268	0.25	0.161	0.506	0.292	0.25	0.042	0.131	0.028	0.029	0.029	0.03	0.031	0.03	0.029	0.029	0.029	0.029	0.03	0.029	0.029	0.03	0.029	0.03	0.03	0.029	0.029	0.028	0.028	0.029	0.029	0.029	0.03	0.03	0.029	0.03	0.029
2	0.22	0.119	0.232	0.274	0.143	0.31	0.066	0.203	0.304	0.482	0.137	0.238	0.268	0.25	0.161	0.506	0.292	0.25	0.042	0.131	0.028	0.029	0.029	0.03	0.031	0.03	0.029	0.029	0.029	0.029	0.03	0.029	0.029	0.03	0.029	0.03	0.03	0.029	0.029	0.028	0.028	0.029	0.029	0.029	0.03	0.03	0.029	0.03	0.029
2	0.22	0.119	0.232	0.274	0.143	0.31	0.066	0.203	0.304	0.482	0.137	0.238	0.268	0.25	0.161	0.506	0.292	0.25	0.042	0.131	0.028	0.029	0.029	0.03	0.031	0.03	0.029	0.029	0.029	0.029	0.03	0.029	0.029	0.03	0.029	0.03	0.03	0.029	0.029	0.028	0.028	0.029	0.029	0.029	0.03	0.03	0.029	0.03	0.029
2	0.22	0.119	0.232	0.274	0.143	0.31	0.066	0.203	0.304	0.482	0.137	0.238	0.268	0.25	0.161	0.506	0.292	0.25	0.042	0.131	0.028	0.029	0.029	0.03	0.031	0.03	0.029	0.029	0.029	0.029	0.03	0.029	0.029	0.03	0.029	0.03	0.03	0.029	0.029	0.028	0.028	0.029	0.029	0.029	0.03	0.03	0.029	0.03	0.029
2	0.22	0.119	0.232	0.274	0.143	0.31	0.066	0.203	0.304	0.482	0.137	0.238	0.268	0.25	0.161	0.506	0.292	0.25	0.042	0.131	0.028	0.029	0.029	0.03	0.031	0.03	0.029	0.029	0.029	0.029	0.03	0.029	0.029	0.03	0.029	0.03	0.03	0.029	0.029	0.028	0.028	0.029	0.029	0.029	0.03	0.03	0.029	0.03	0.029
2	0.22	0.119	0.232	0.274	0.143	0.31	0.066	0.203	0.304	0.482	0.137	0.238	0.268	0.25	0.161	0.506	0.292	0.25	0.042	0.131	0.028	0.029	0.029	0.03	0.031	0.03	0.029	0.029	0.029	0.029	0.03	0.029	0.029	0.03	0.029	0.03	0.03	0.029	0.029	0.028	0.028	0.029	0.029	0.029	0.03	0.03	0.029	0.03	0.029
2	0.22	0.119	0.232	0.274	0.143	0.31	0.066	0.203	0.304	0.482	0.137	0.238	0.268	0.25	0.161	0.506	0.292	0.25	0.042	0.131	0.028	0.029	0.029	0.03	0.031	0.03	0.029	0.029	0.029	0.029	0.03	0.029	0.029	0.03	0.029	0.03	0.03	0.029	0.029	0.028	0.028	0.029	0.029	0.029	0.03	0.03	0.029	0.03	0.029
2	0.22	0.119	0.232	0.274	0.143	0.31	0.066	0.203	0.304	0.482	0.137	0.238	0.268	0.25	0.161	0.506	0.292	0.25	0.042	0.131	0.028	0.029	0.029	0.03	0.031	0.03	0.029	0.029	0.029	0.029	0.03	0.029	0.029	0.03	0.029	0.03	0.03	0.029	0.029	0.028	0.028	0.029	0.029	0.029	0.03	0.03	0.029	0.03	0.029
2	0.22	0.119	0.232	0.274	0.143	0.31	0.066	0.203	0.304	0.482	0.137	0.238	0.268	0.25	0.161	0.506	0.292	0.25	0.042	0.131	0.028	0.029	0.029	0.03	0.031	0.03	0.029	0.029	0.029	0.029	0.03	0.029	0.029	0.03	0.029	0.03	0.03	0.029	0.029	0.028	0.028	0.029	0.029	0.029	0.03	0.03	0.029	0.03	0.029
2	0.22	0.119	0.232	0.274	0.143	0.31	0.066	0.203	0.304	0.482	0.137	0.238	0.268	0.25	0.161	0.506	0.292	0.25	0.042	0.131	0.028	0.029	0.029	0.03	0.031	0.03	0.029	0.029	0.029	0.029	0.03	0.029	0.029	0.03	0.029	0.03	0.03	0.029	0.029	0.028	0.028	0.029	0.029	0.029	0.03	0.03	0.029	0.03	0.029
2	0.22	0.119	0.232	0.274	0.143	0.31	0.066	0.203	0.304	0.482	0.137	0.238	0.268	0.25	0.161	0.506	0.292	0.25	0.042	0.131	0.028	0.029	0.029	0.03	0.031	0.03	0.029	0.029	0.029	0.029	0.03	0.029	0.029	0.03	0.029	0.03	0.03	0.029	0.029	0.028	0.028	0.029	0.029	0.029	0.03	0.03	0.029	0.03	0.029
2	0.22	0.119	0.232	0.274	0.143	0.31	0.066	0.203	0.304	0.482	0.137	0.238	0.268	0.25	0.161	0.506	0.292	0.25	0.042	0.131	0.028	0.029	0.029	0.03	0.031	0.03	0.029	0.029	0.029	0.029	0.03	0.029	0.029	0.03	0.029	0.03	0.03	0.029	0.029	0.028	0.028	0.029	0.029	0.029	0.03	0.03	0.029	0.03	0.029
2	0.22	0.119	0.232	0.274	0.143	0.31	0.066	0.203	0.304	0.482	0.137	0.238	0.268	0.25	0.161	0.506	0.292	0.25	0.042	0.131	0.028	0.029	0.029	0.03	0.031	0.03	0.029	0.029	0.029	0.029	0.03	0.029	0.029	0.03	0.029	0.03	0.03	0.029	0.029	0.028	0.028	0.029	0.029	0.029	0.03	0.03	0.029	0.03	0.029
2	0.22	0.119	0.232	0.274	0.143	0.31	0.066	0.203	0.304	0.482	0.137	0.238	0.268	0.25	0.161	0.506	0.292	0.25	0.042	0.131	0.028	0.029	0.029	0.03	0.031	0.03	0.029	0.029	0.029	0.029	0.03	0.029	0.029	0.03	0.029	0.03	0.03	0.029	0.029	0.028	0.028	0.029	0.029	0.029	0.03	0.03	0.029	0.03	0.029
2	0.22	0.119	0.232	0.274	0.143	0.31	0.066	0.203	0.304	0.482	0.137	0.238	0.268	0.25	0.161	0.506	0.292	0.25	0.042	0.131	0.028	0.029	0.029	0.03	0.031	0.03	0.029	0.029	0.029	0.029	0.03	0.029	0.029	0.03	0.029	0.03	0.03	0.029	0.029	0.028	0.028	0.029	0.029	0.029	0.03	0.03	0.029	0.03	0.029
2	0.22	0.119	0.232	0.274	0.143	0.31	0.066	0.203	0.304	0.482	0.137	0.238	0.268	0.25	0.161	0.506	0.292	0.25	0.042	0.131	0.028	0.029	0.029	0.03	0.031	0.03	0.029	0.029	0.029	0.029	0.03	0.029	0.029	0.03	0.029	0.03	0.03	0.029	0.029	0.028	0.028	0.029	0.029	0.029	0.03	0.03	0.029	0.03	0.029
2	0.22	0.119	0.232	0.274	0.143	0.31	0.066	0.203	0.304	0.482	0.137	0.238	0.268	0.25	0.161	0.506	0.292	0.25	0.042	0.131	0.028	0.029	0.029	0.03	0.031	0.03	0.029	0.029	0.029	0.029	0.03	0.029	0.029	0.03	0.029	0.03	0.03	0.029	0.029	0.028	0.028	0.029	0.029	0.029	0.03	0.03	0.029	0.03	0.029
2	0.22	0.119	0.232	0.274	0.143	0.31	0.066	0.203	0.304	0.482	0.137	0.238	0.268	0.25	0.161	0.506	0.292	0.25	0.042	0.131	0.028	0.029	0.029	0.03	0.031	0.03	0.029	0.029	0.029	0.029	0.03	0.029	0.029	0.03	0.029	0.03	0.03	0.029	0.029	0.028	0.028	0.029	0.029	0.029	0.03	0.03	0.029	0.03	0.029
2	0.22	0.119	0.232	0.274	0.143	0.31	0.066	0.203	0.304	0.482	0.137	0.238	0.268	0.25	0.161	0.506	0.292	0.25	0.042	0.131	0.028	0.029	0.029	0.03	0.031	0.03	0.029	0.029	0.029	0.029	0.03	0.029	0.029	0.03	0.029	0.03	0.03	0.029	0.029	0.028	0.028	0.029	0.029	0.029	0.03	0.03	0.029	0.03	0.029
2	0.22	0.119	0.232	0.274	0.143	0.31	0.066	0.203	0.304	0.482	0.137	0.238	0.268	0.25	0.161	0.506	0.292	0.25	0.042	0.131	0.028	0.029	0.029	0.03	0.031	0.03	0.029	0.029	0.029	0.029	0.03	0.029	0.029	0.03	0.029	0.03	0.03	0.029	0.029	0.028	0.028	0.029	0.029	0.029	0.03	0.03	0.029	0.03	0.029
2	0.22	0.119	0.232	0.274	0.143	0.31	0.066	0.203	0.304	0.482	0.137	0.238	0.268	0.25	0.161	0.506	0.292	0.25	0.042	0.131	0.028	0.029	0.029	0.03	0.031	0.03	0.029	0.029	0.029	0.029	0.03	0.029	0.029	0.03	0.029	0.03	0.03	0.029	0.029	0.028	0.028	0.029	0.029	0.029	0.03	0.03	0.029	0.03	0.029
2	0.22	0.119	0.232	0.274	0.143	0.31	0.066	0.203	0.304	0.482	0.137	0.238	0.268	0.25	0.161	0.506	0.292	0.25	0.042	0.131	0.028	0.029	0.029	0.03	0.031	0.03	0.029	0.029	0.029	0.029	0.03	0.029	0.029	0.03	0.029	0.03	0.03	0.029	0.029	0.028	0.028	0.029	0.029	0.029	0.03	0.03	0.029	0.03	0.029
2	0.22	0.119	0.232	0.274	0.143	0.31	0.066	0.203	0.304	0.482	0.137	0.238	0.268	0.25	0.161	0.506	0.292	0.25	0.042	0.131	0.028	0.029	0.029	0.03	0.031	0.03	0.029	0.029	0.029	0.029	0.03	0.029	0.029	0.03	0.029	0.03	0.03	0.029	0.029	0.028	0.028	0.029	0.029	0.029	0.03	0.03	0.029	0.03	0.029
2	0.22	0.119	0.232	0.274	0.143	0.31	0.066	0.203	0.304	0.482	0.137	0.238	0.268	0.25	0.161	0.506	0.292	0.25	0.042	0.131	0.028	0.029	0.029	0.03	0.031	0.03	0.029	0.029	0.029	0.029	0.03	0.029	0.029	0.03	0.029	0.03	0.03	0.029	0.029	0.028	0.028	0.029	0.029	0.029	0.03	0.03	0.029	0.03	0.029
2	0.22	0.119	0.232	0.274	0.143	0.31	0.066	0.203	0.304	0.482	0.137	0.238	0.268	0.25	0.161	0.506	0.292	0.25	0.042	0.131	0.028	0.029	0.029	0.03	0.031	0.03	0.029	0.029	0.029	0.029	0.03	0.029	0.029	0.03	0.029	0.03	0.03	0.029	0.029	0.028	0.028	0.029	0.029	0.029	0.03	0.03	0.029	0.03	0.029
2	0.22	0.119	0.232	0.274	0.143	0.31	0.066	0.203	0.304	0.482	0.137	0.238	0.268	0.25	0.161	0.506	0.292	0.25	0.042	0.131	0.028	0.029	0.029	0.03	0.031	0.03	0.029	0.029	0.029	0.029	0.03	0.029	0.029	0.03	0.029	0.03	0.03	0.029	0.029	0.028	0.028	0.029	0.029	0.029	0.03	0.03	0.029	0.03	0.029
2	0.22	0.119	0.232	0.274	0.143	0.31	0.066	0.203	0.304	0.482	0.137	0.238	0.268	0.25	0.161	0.506	0.292	0.25	0.042	0.131	0.028	0.029	0.029	0.03	0.031	0.03	0.029	0.029	0.029	0.029	0.03	0.029	0.029	0.03	0.029	0.03	0.03	0.029	0.029	0.028	0.028	0.029	0.029	0.029	0.03	0.03	0.029	0.03	0.029
2	0.22	0.119	0.232	0.274	0.143	0.31	0.066	0.203	0.304	0.482	0.137	0.238	0.268	0.25	0.161	0.506	0.292	0.25	0.042	0.131	0.028	0.029	0.029	0.03	0.031	0.03	0.029	0.029	0.029	0.029	0.03	0.029	0.029	0.03	0.029	0.03	0.03	0.029	0.029	0.028	0.028	0.029	0.029	0.029	0.03	0.03	0.029	0.03	0.029
2	0.22	0.119	0.232	0.274	0.143	0.31	0.066	0.203	0.304	0.482	0.137	0.238	0.268	0.25	0.161	0.506	0.292	0.25	0.042	0.131	0.028	0.029	0.029	0.03	0.031	0.03	0.029	0.029	0.029	0.029	0.03	0.029	0.029	0.03	0.029	0.03	0.03	0.029	0.029	0.028	0.028	0.029	0.029	0.029	0.03	0.03	0.029	0.03	0.029
2	0.22	0.119	0.232	0.274	0.143	0.31	0.066	0.203	0.304	0.482	0.137	0.238	0.268	0.25	0.161	0.506	0.292	0.25	0.042	0.131	0.028	0.029	0.029	0.03	0.031	0.03	0.029	0.029	0.029	0.029	0.03	0.029	0.029	0.03	0.029	0.03	0.03	0.029	0.029	0.028	0.028	0.029	0.029	0.029	0.03	0.03	0.029	0.03	0.029
2	0.22	0.119	0.232	0.274	0.143	0.31	0.066	0.203	0.304	0.482	0.137	0.238	0.268	0.25	0.161	0.506	0.292	0.25	0.042	0.131	0.028	0.029	0.029	0.03	0.031	0.03	0.029	0.029	0.029	0.029	0.03	0.029	0.029	0.03	0.029	0.03	0.03	0.029	0.029	0.028	0.028	0.029	0.029	0.029	0.03	0.03	0.029	0.03	0.029
2	0.22	0.119	0.232	0.274	0.143	0.31	0.066	0.203	0.304	0.482	0.137	0.238	0.268	0.25	0.161	0.506	0.292	0.25	0.042	0.131	0.028	0.029	0.029	0.03	0.031	0.03	0.029	0.029	0.029	0.029	0.03	0.029	0.029	0.03	0.029	0.03	0.03	0.029	0.029	0.028	0.028	0.029	0.029	0.029	0.03	0.03	0.029	0.03	0.029
2	0.22	0.119	0.232	0.274	0.143	0.31	0.066	0.203	0.304	0.482	0.137	0.238	0.268	0.25	0.161	0.506	0.292	0.25	0.042	0.131	0.028	0.029	0.029	0.03	0.031	0.03	0.029	0.029	0.029	0.029	0.03	0.029	0.029	0.03	0.029	0.03	0.03	0.029	0.029	0.028	0.028	0.029	0.029	0.029	0.03	0.03	0.029	0.03	0.029
2	0.22	0.119	0.232	0.274	0.143	0.31	0.066	0.203	0.304	0.482	0.137	0.238	0.268	0.25	0.161	0.506	0.292	0.25	0.042	0.131	0.028	0.029	0.029	0.03	0.031	0.03	0.029	0.029	0.029	0.029	0.03	0.029	0.029	0.03	0.029	0.03	0.03	0.029	0.029	0.028	0.028	0.029	0.029	0.029	0.03	0.03	0.029	0.03	0.029
2	0.22	0.119	0.232	0.274	0.143	0.31	0.066	0.203	0.304	0.482	0.137	0.238	0.268	0.25	0.161	0.506	0.292	0.25	0.042	0.131	0.028	0.029	0.029	0.03	0.031	0.03	0.029	0.029	0.029	0.029	0.03	0.029	0.029	0.03	0.029	0.03	0.03	0.029	0.029	0.028	0.028	0.029	0.029	0.029	0.03	0.03	0.029	0.03	0.029
2	0.22	0.119	0.232	0.274	0.143	0.31	0.066	0.203	0.304	0.482	0.137	0.238	0.268	0.25	0.161	0.506	0.292	0.25	0.042	0.131	0.028	0.029	0.029	0.03	0.031	0.03	0.029	0.029	0.029	0.029	0.03	0.029	0.029	0.03	0.029	0.03	0.03	0.029	0.029	0.028	0.028	0.029	0.029	0.029	0.03	0.03	0.029	0.03	0.029
2	0.22	0.119	0.232	0.274	0.143	0.31	0.066	0.203	0.304	0.482	0.137	0.238	0.268	0.25	0.161	0.506	0.292	0.25	0.042	0.131	0.028	0.029	0.029	0.03	0.031	0.03	0.029	0.029	0.029	0.029	0.03	0.029	0.029	0.03	0.029	0.03	0.03	0.029	0.029	0.028	0.028	0.029	0.029	0.029	0.03	0.03	0.029	0.03	0.029
2	0.22	0.119	0.232	0.274	0.143	0.31	0.066	0.203	0.304	0.482	0.137	0.238	0.268	0.25	0.161	0.506	0.292	0.25	0.042	0.131	0.028	0.029	0.029	0.03	0.031	0.03	0.029	0.029	0.029	0.029	0.03	0.029	0.029	0.03	0.029	0.03	0.03	0.029	0.029	0.028	0.028	0.029	0.029	0.029	0.03	0.03	0.029	0.03	0.029
2	0.22	0.119	0.232	0.274	0.143	0.31	0.066	0.203	0.304	0.482	0.137	0.238	0.268	0.25	0.161	0.506	0.292	0.25	0.042	0.131	0.028	0.029	0.029	0.03	0.031	0.03	0.029	0.029	0.029	0.029	0.03	0.029	0.029	0.03	0.029	0.03	0.03	0.029	0.029	0.028	0.028	0.029	0.029	0.029	0.03	0.03	0.029	0.03	0.029
2	0.22	0.119	0.232	0.274	0.143	0.31	0.066	0.203	0.304	0.482	0.137	0.238	0.268	0.25	0.161	0.506	0.292	0.25	0.042	0.131	0.028	0.029	0.029	0.03	0.031	0.03	0.029	0.029	0.029	0.029	0.03	0.029	0.029	0.03	0.029	0.03	0.03	0.029	0.029	0.028	0.028	0.029	0.029	0.029	0.03	0.03	0.029	0.03	0.029
2	0.22	0.119	0.232	0.274	0.143	0.31	0.066	0.203	0.304	0.482	0.137	0.238	0.268	0.25	0.161	0.506	0.292	0.25	0.042	0.131	0.028	0.029	0.029	0.03	0.031	0.03	0.029	0.029	0.029	0.029	0.03	0.029	0.029	0.03	0.029	0.03	0.03	0.029	0.029	0.028	0.028	0.029	0.029	0.029	0.03	0.03	0.029	0.03	0.029
2	0.22	0.119	0.232	0.274	0.143	0.31	0.066	0.203	0.304	0.482	0.137	0.238	0.268	0.25	0.161	0.506	0.292	0.25	0.042	0.131	0.028	0.029	0.029	0.03	0.031	0.03	0.029	0.029	0.029	0.029	0.03	0.029	0.029	0.03	0.029	0.03	0.03	0.029	0.029	0.028	0.028	0.029	0.029	0.029	0.03	0.03	0.029	0.03	0.029
2	0.22	0.119	0.232	0.274	0.143	0.31	0.066	0.203	0.304	0.482	0.137	0.238	0.268	0.25	0.161	0.506	0.292	0.25	0.042	0.131	0.028	0.029	0.029	0.03	0.031	0.03	0.029	0.029	0.029	0.029	0.03	0.029	0.029	0.03	0.029	0.03	0.03	0.029	0.029	0.028	0.028	0.029	0.029	0.029	0.03	0.03	0.029	0.03	0.029
2	0.22	0.119	0.232	0.274	0.143	0.31	0.066	0.203	0.304	0.482	0.137	0.238	0.268	0.25	0.161	0.506	0.292	0.25	0.042	0.131	0.028	0.029	0.029	0.03	0.031	0.03	0.029	0.029	0.029	0.029	0.03	0.029	0.029	0.03	0.029	0.03	0.03	0.029	0.029	0.028	0.028	0.029	0.029	0.029	0.03	0.03	0.029	0.03	0.029
2	0.22	0.119	0.232	0.274	0.143	0.31	0.066	0.203	0.304	0.482	0.137	0.238	0.268	0.25	0.161	0.506	0.292	0.25	0.042	0.131	0.028	0.029	0.029	0.03	0.031	0.03	0.029	0.029	0.029	0.029	0.03	0.029	0.029	0.03	0.029	0.03	0.03	0.029	0.029	0.028	0.028	0.029	0.029	0.029	0.03	0.03	0.029	0.03	0.029
2	0.22	0.119	0.232	0.274	0.143	0.31	0.066	0.203	0.304	0.482	0.137	0.238	0.268	0.25	0.161	0.506	0.292	0.25	0.042	0.131	0.028	0.029	0.029	0.03	0.031	0.03	0.029	0.029	0.029	0.029	0.03	0.029	0.029	0.03	0.029	0.03	0.03	0.029	0.029	0.028	0.028	0.029	0.029	0.029	0.03	0.03	0.029	0.03	0.029
2	0.22	0.119	0.232	0.274	0.143	0.31	0.066	0.203	0.304	0.482	0.137	0.238	0.268	0.25	0.161	0.506	0.292	0.25	0.042	0.131	0.028	0.029	0.029	0.03	0.031	0.03	0.029	0.029	0.029	0.029	0.03	0.029	0.029	0.03	0.029	0.03	0.03	0.029	0.029	0.028	0.028	0.029	0.029	0.029	0.03	0.03	0.029	0.03	0.029
2	0.22	0.119	0.232	0.274	0.143	0.31	0.066	0.203	0.304	0.482	0.137	0.238	0.268	0.25	0.161	0.506	0.292	0.25	0.042	0.131	0.028	0.029	0.029	0.03	0.031	0.03	0.029	0.029	0.029	0.029	0.03	0.029	0.029	0.03	0.029	0.03	0.03	0.029	0.029	0.028	0.028	0.029	0.029	0.029	0.03	0.03	0.029	0.03	0.029
2	0.22	0.119	0.232	0.274	0.143	0.31	0.066	0.203	0.304	0.482	0.137	0.238	0.268	0.25	0.161	0.506	0.292	0.25	0.042	0.131	0.028	0.029	0.029	0.03	0.031	0.03	0.029	0.029	0.029	0.029	0.03	0.029	0.029	0.03	0.029	0.03	0.03	0.029	0.029	0.028	0.028	0.029	0.029	0.029	0.03	0.03	0.029	0.03	0.029
2	0.22	0.119	0.232	0.274	0.143	0.31	0.066	0.203	0.304	0.482	0.137	0.238	0.268	0.25	0.161	0.506	0.292	0.25	0.042	0.131	0.028	0.029	0.029	0.03	0.031	0.03	0.029	0.029	0.029	0.029	0.03	0.029	0.029	0.03	0.029	0.03	0.03	0.029	0.029	0.028	0.028	0.029	0.029	0.029	0.03	0.03	0.029	0.03	0.029
2	0.22	0.119	0.232	0.274	0.143	0.31	0.066	0.203	0.304	0.482	0.137	0.238	0.268	0.25	0.161	0.506	0.292	0.25	0.042	0.131	0.028	0.029	0.029	0.03	0.031	0.03	0.029	0.029	0.029	0.029	0.03	0.029	0.029	0.03	0.029	0.03	0.03	0.029	0.029	0.028	0.028	0.029	0.029	0.029	0.03	0.03	0.029	0.03	0.029
2	0.22	0.119	0.232	0.274	0.143	0.31	0.066	0.203	0.304	0.482	0.137	0.238	0.268	0.25	0.161	0.506	0.292	0.25	0.042	0.131	0.028	0.029	0.029	0.03	0.031	0.03	0.029	0.029	0.029	0.029	0.03	0.029	0.029	0.03	0.029	0.03	0.03	0.029	0.029	0.028	0.028	0.029	0.029	0.029	0.03	0.03	0.029	0.03	0.029
2	0.22	0.119	0.232	0.274	0.143	0.31	0.066	0.203	0.304	0.482	0.137	0.238	0.268	0.25	0.161	0.506	0.292	0.25	0.042	0.131	0.028	0.029	0.029	0.03	0.031	0.03	0.029	0.029	0.029	0.029	0.03	0.029	0.029	0.03	0.029	0.03	0.03	0.029	0.029	0.028	0.028	0.029	0.029	0.029	0.03	0.03	0.029	0.03	0.029
2	0.22	0.119	0.232	0.274	0.143	0.31	0.066	0.203	0.304	0.482	0.137	0.238	0.268	0.25	0.161	0.506	0.292	0.25	0.042	0.131	0.028	0.029	0.029	0.03	0.031	0.03	0.029	0.029	0.029	0.029	0.03	0.029	0.029	0.03	0.029	0.03	0.03	0.029	0.029	0.028	0.028	0.029	0.029	0.029	0.03	0.03	0.029	0.03	0.029
2	0.22	0.119	0.232	0.274	0.143	0.31	0.066	0.203	0.304	0.482	0.137	0.238	0.268	0.25	0.161	0.506	0.292	0.25	0.042	0.131	0.028	0.029	0.029	0.03	0.031	0.03	0.029	0.029	0.029	0.029	0.03	0.029	0.029	0.03	0.029	0.03	0.03	0.029	0.029	0.028	0.028	0.029	0.029	0.029	0.03	0.03	0.029	0.03	0.029
2	0.22	0.119	0.232	0.274	0.143	0.31	0.066	0.203	0.304	0.482	0.137	0.238	0.268	0.25	0.161	0.506	0.292	0.25	0.042	0.131	0.028	0.029	0.029	0.03	0.031	0.03	0.029	0.029	0.029	0.029	0.03	0.029	0.029	0.03	0.029	0.03	0.03	0.029	0.029	0.028	0.028	0.029	0.029	0.029	0.03	0.03	0.029	0.03	0.029
2	0.22	0.119	0.232	0.274	0.143	0.31	0.066	0.203	0.304	0.482	0.137	0.238	0.268	0.25	0.161	0.506	0.292	0.25	0.042	0.131	0.028	0.029	0.029	0.03	0.031	0.03	0.029	0.029	0.029	0.029	0.03	0.029	0.029	0.03	0.029	0.03	0.03	0.029	0.029	0.028	0.028	0.029	0.029	0.029	0.03	0.03	0.029	0.03	0.029
2	0.22	0.119	0.232	0.274	0.143	0.31	0.066	0.203	0.304	0.482	0.137	0.238	0.268	0.25	0.161	0.506	0.292	0.25	0.042	0.131	0.028	0.029	0.029	0.03	0.031	0.03	0.029	0.029	0.029	0.029	0.03	0.029	0.029	0.03	0.029	0.03	0.03	0.029	0.029	0.028	0.028	0.029	0.029	0.029	0.03	0.03	0.029	0.03	0.029
2	0.22	0.119	0.232	0.274	0.143	0.31	0.066	0.203	0.304	0.482	0.137	0.238	0.268	0.25	0.161	0.506	0.292	0.25	0.042	0.131	0.028	0.029	0.029	0.03	0.031	0.03	0.029	0.029	0.029	0.029	0.03	0.029	0.029	0.03	0.029	0.03	0.03	0.029	0.029	0.028	0.028	0.029	0.029	0.029	0.03	0.03	0.029	0.03	0.029
1	0.22	0.119	0.232	0.274	0.143	0.31	0.066	0.203	0.304	0.482	0.137	0.238	0.268	0.25	0.161	0.506	0.292	0.25	0.042	0.131	0.028	0.029	0.029	0.03	0.031	0.03	0.029	0.029	0.029	0.029	0.03	0.029	0.029	0.03	0.029	0.03	0.03	0.029	0.029	0.028	0.028	0.029	0.029	0.029	0.03	0.03	0.029	0.03	0.029
2	0.22	0.119	0.232	0.274	0.143	0.31	0.066	0.203	0.304	0.482	0.137	0.238	0.268	0.25	0.161	0.506	0.292	0.25	0.042	0.131	0.028	0.029	0.029	0.03	0.031	0.03	0.029	0.029	0.029	0.029	0.03	0.029	0.029	0.03	0.029	0.03	0.03	0.029	0.029	0.028	0.028	0.029	0.029	0.029	0.03	0.03	0.029	0.03	0.029
1	0.22	0.119	0.232	0.274	0.143	0.31	0.066	0.203	0.304	0.482	0.137	0.238	0.268	0.25	0.161	0.506	0.292	0.25	0.042	0.131	0.028	0.029	0.029	0.03	0.031	0.03	0.029	0.029	0.029	0.029	0.03	0.029	0.029	0.03	0.029	0.03	0.03	0.029	0.029	0.028	0.028	0.029	0.029	0.029	0.03	0.03	0.029	0.03	0.029
2	0.22	0.119	0.232	0.274	0.143	0.31	0.066	0.203	0.304	0.482	0.137	0.238	0.268	0.25	0.161	0.506	0.292	0.25	0.042	0.131	0.028	0.029	0.029	0.03	0.031	0.03	0.029	0.029	0.029	0.029	0.03	0.029	0.029	0.03	0.029	0.03	0.03	0.029	0.029	0.028	0.028	0.029	0.029	0.029	0.03	0.03	0.029	0.03	0.029
1	0.22	0.119	0.232	0.274	0.143	0.31	0.066	0.203	0.304	0.482	0.137	0.238	0.268	0.25	0.161	0.506	0.292	0.25	0.042	0.131	0.028	0.029	0.029	0.03	0.031	0.03	0.029	0.029	0.029	0.029	0.03	0.029	0.029	0.03	0.029	0.03	0.03	0.029	0.029	0.028	0.028	0.029	0.029	0.029	0.03	0.03	0.029	0.03	0.029
2	0.22	0.119	0.232	0.274	0.143	0.31	0.066	0.203	0.304	0.482	0.137	0.238	0.268	0.25	0.161	0.506	0.292	0.25	0.042	0.131	0.028	0.029	0.029	0.03	0.031	0.03	0.029	0.029	0.029	0.029	0.03	0.029	0.029	0.03	0.029	0.03	0.03	0.029	0.029	0.028	0.028	0.029	0.029	0.029	0.03	0.03	0.029	0.03	0.029
1	0.22	0.119	0.232	0.274	0.143	0.31	0.066	0.203	0.304	0.482	0.137	0.238	0.268	0.25	0.161	0.506	0.292	0.25	0.042	0.131	0.028	0.029	0.029	0.03	0.031	0.03	0.029	0.029	0.029	0.029	0.03	0.029	0.029	0.03	0.029	0.03	0.03	0.029	0.029	0.028	0.028	0.029	0.029	0.029	0.03	0.03	0.029	0.03	0.029
2	0.22	0.119	0.232	0.274	0.143	0.31	0.066	0.203	0.304	0.482	0.137	0.238	0.268	0.25	0.161	0.506	0.292	0.25	0.042	0.131	0.028	0.029	0.029	0.03	0.031	0.03	0.029	0.029	0.029	0.029	0.03	0.029	0.029	0.03	0.029	0.03	0.03	0.029	0.029	0.028	0.028	0.029	0.029	0.029	0.03	0.03	0.029	0.03	0.029
1	0.22	0.119	0.232	0.274	0.143	0.31	0.066	0.203	0.304	0.482	0.137	0.238	0.268	0.25	0.161	0.506	0.292	0.25	0.042	0.131	0.028	0.029	0.029	0.03	0.031	0.03	0.029	0.029	0.029	0.029	0.03	0.029	0.029	0.03	0.029	0.03	0.03	0.029	0.029	0.028	0.028	0.029	0.029	0.029	0.03	0.03	0.029	0.03	0.029
2	0.22	0.119	0.232	0.274	0.143	0.31	0.066	0.203	0.304	0.482	0.137	0.238	0.268	0.25	0.161	0.506	0.292	0.25	0.042	0.131	0.028	0.029	0.029	0.03	0.031	0.03	0.029	0.029	0.029	0.029	0.03	0.029	0.029	0.03	0.029	0.03	0.03	0.029	0.029	0.028	0.028	0.029	0.029	0.029	0.03	0.03	0.029	0.03	0.029
1	0.22	0.119	0.232	0.274	0.143	0.31	0.066	0.203	0.304	0.482	0.137	0.238	0.268	0.25	0.161	0.506	0.292	0.25	0.042	0.131	0.028	0.029	0.029	0.03	0.031	0.03	0.029	0.029	0.029	0.029	0.03	0.029	0.029	0.03	0.029	0.03	0.03	0.029	0.029	0.028	0.028	0.029	0.029	0.029	0.03	0.03	0.029	0.03	0.029
2	0.22	0.119	0.232	0.274	0.143	0.31	0.066	0.203	0.304	0.482	0.137	0.238	0.268	0.25	0.161	0.506	0.292	0.25	0.042	0.131	0.028	0.029	0.029	0.03	0.031	0.03	0.029	0.029	0.029	0.029	0.03	0.029	0.029	0.03	0.029	0.03	0.03	0.029	0.029	0.028	0.028	0.029	0.029	0.029	0.03	0.03	0.029	0.03	0.029
1	0.22	0.119	0.232	0.274	0.143	0.31	0.066	0.203	0.304	0.482	0.137	0.238	0.268	0.25	0.161	0.506	0.292	0.25	0.042	0.131	0.028	0.029	0.029	0.03	0.031	0.03	0.029	0.029	0.029	0.029	0.03	0.029	0.029	0.03	0.029	0.03	0.03	0.029	0.029	0.028	0.028	0.029	0.029	0.029	0.03	0.03	0.029	0.03	0.029
2	0.22	0.119	0.232	0.274	0.143	0.31	0.066	0.203	0.304	0.482	0.137	0.238	0.268	0.25	0.161	0.506	0.292	0.25	0.042	0.131	0.028	0.029	0.029	0.03	0.031	0.03	0.029	0.029	0.029	0.029	0.03	0.029	0.029	0.03	0.029	0.03	0.03	0.029	0.029	0.028	0.028	0.029	0.029	0.029	0.03	0.03	0.029	0.03	0.029
1	0.22	0.119	0.232	0.274	0.143	0.31	0.066	0.203	0.304	0.482	0.137	0.238	0.268	0.25	0.161	0.506	0.292	0.25	0.042	0.131	0.028	0.029	0.029	0.03	0.031	0.03	0.029	0.029	0.029	0.029	0.03	0.029	0.029	0.03	0.029	0.03	0.03	0.029	0.029	0.028	0.028	0.029	0.029	0.029	0.03	0.03	0.029	0.03	0.029
2	0.22	0.119	0.232	0.274	0.143	0.31	0.066	0.203	0.304	0.482	0.137	0.238	0.268	0.25	0.161	0.506	0.292	0.25	0.042	0.131	0.028	0.029	0.029	0.03	0.031	0.03	0.029	0.029	0.029	0.029	0.03	0.029	0.029	0.03	0.029	0.03	0.03	0.029	0.029	0.028	0.028	0.029	0.029	0.029	0.03	0.03	0.029	0.03	0.029
1	0.22	0.119	0.232	0.274	0.143	0.31	0.066	0.203	0.304	0.482	0.137	0.238	0.268	0.25	0.161	0.506	0.292	0.25	0.042	0.131	0.028	0.029	0.029	0.03	0.031	0.03	0.029	0.029	0.029	0.029	0.03	0.029	0.029	0.03	0.029	0.03	0.03	0.029	0.029	0.028	0.028	0.029	0.029	0.029	0.03	0.03	0.029	0.03	0.029
2	0.22	0.119	0.232	0.274	0.143	0.31	0.066	0.203	0.304	0.482	0.137	0.238	0.268	0.25	0.161	0.506	0.292	0.25	0.042	0.131	0.028	0.029	0.029	0.03	0.031	0.03	0.029	0.029	0.029	0.029	0.03	0.029	0.029	0.03	0.029	0.03	0.03	0.029	0.029	0.028	0.028	0.029	0.029	0.029	0.03	0.03	0.029	0.03	0.029
1	0.22	0.119	0.232	0.274	0.143	0.31	0.066	0.203	0.304	0.482	0.137	0.238	0.268	0.25	0.161	0.506	0.292	0.25	0.042	0.131	0.028	0.029	0.029	0.03	0.031	0.03	0.029	0.029	0.029	0.029	0.03	0.029	0.029	0.03	0.029	0.03	0.03	0.029	0.029	0.028	0.028	0.029	0.029	0.029	0.03	0.03	0.029	0.03	0.029
2	0.22	0.119	0.232	0.274	0.143	0.31	0.066	0.203	0.304	0.482	0.137	0.238	0.268	0.25	0.161	0.506	0.292	0.25	0.042	0.131	0.028	0.029	0.029	0.03	0.031	0.03	0.029	0.029	0.029	0.029	0.03	0.029	0.029	0.03	0.029	0.03	0.03	0.029	0.029	0.028	0.028	0.029	0.029	0.029	0.03	0.03	0.029	0.03	0.029
1	0.22	0.119	0.232	0.274	0.143	0.31	0.066	0.203	0.304	0.482	0.137	0.238	0.268	0.25	0.161	0.506	0.292	0.25	0.042	0.131	0.028	0.029	0.029	0.03	0.031	0.03	0.029	0.029	0.029	0.029	0.03	0.029	0.029	0.03	0.029	0.03	0.03	0.029	0.029	0.028	0.028	0.029	0.029	0.029	0.03	0.03	0.029	0.03	0.029
2	0.22	0.119	0.232	0.274	0.143	0.31	0.066	0.203	0.304	0.482	0.137	0.238	0.268	0.25	0.161	0.506	0.292	0.25	0.042	0.131	0.028	0.029	0.029	0.03	0.031	0.03	0.029	0.029	0.029	0.029	0.03	0.029	0.029	0.03	0.029	0.03	0.03	0.029	0.029	0.028	0.028	0.029	0.029	0.029	0.03	0.03	0.029	0.03	0.029
1	0.22	0.119	0.232	0.274	0.143	0.31	0.066	0.203	0.304	0.482	0.137	0.238	0.268	0.25	0.161	0.506	0.292	0.25	0.042	0.131	0.028	0.029	0.029	0.03	0.031	0.03	0.029	0.029	0.029	0.029	0.03	0.029	0.029	0.03	0.029	0.03	0.03	0.029	0.029	0.028	0.028	0.029	0.029	0.029	0.03	0.03	0.029	0.03	0.029
2	0.22	0.119	0.232	0.274	0.143	0.31	0.066	0.203	0.304	0.482	0.137	0.238	0.268	0.25	0.161	0.506	0.292	0.25	0.042	0.131	0.028	0.029	0.029	0.03	0.031	0.03	0.029	0.029	0.029	0.029	0.03	0.029	0.029	0.03	0.029	0.03	0.03	0.029	0.029	0.028	0.028	0.029	0.029	0.029	0.03	0.03	0.029	0.03	0.029
2	0.22	0.119	0.232	0.274	0.143	0.31	0.066	0.203	0.304	0.482	0.137	0.238	0.268	0.25	0.161	0.506	0.292	0.25	0.042	0.131	0.028	0.029	0.029	0.03	0.031	0.03	0.029	0.029	0.029	0.029	0.03	0.029	0.029	0.03	0.029	0.03	0.03	0.029	0.029	0.028	0.028	0.029	0.029	0.029	0.03	0.03	0.029	0.03	0.029
2	0.22	0.119	0.232	0.274	0.143	0.31	0.066	0.203	0.304	0.482	0.137	0.238	0.268	0.25	0.161	0.506	0.292	0.25	0.042	0.131	0.028	0.029	0.029	0.03	0.031	0.03	0.029	0.029	0.029	0.029	0.03	0.029	0.029	0.03	0.029	0.03	0.03	0.029	0.029	0.028	0.028	0.029	0.029	0.029	0.03	0.03	0.029	0.03	0.029
2	0.22	0.119	0.232	0.274	0.143	0.31	0.066	0.203	0.304	0.482	0.137	0.238	0.268	0.25	0.161	0.506	0.292	0.25	0.042	0.131	0.028	0.029	0.029	0.03	0.031	0.03	0.029	0.029	0.029	0.029	0.03	0.029	0.029	0.03	0.029	0.03	0.03	0.029	0.029	0.028	0.028	0.029	0.029	0.029	0.03	0.03	0.029	0.03	0.029
2	0.22	0.119	0.232	0.274	0.143	0.31	0.066	0.203	0.304	0.482	0.137	0.238	0.268	0.25	0.161	0.506	0.292	0.25	0.042	0.131	0.028	0.029	0.029	0.03	0.031	0.03	0.029	0.029	0.029	0.029	0.03	0.029	0.029	0.03	0.029	0.03	0.03	0.029	0.029	0.028	0.028	0.029	0.029	0.029	0.03	0.03	0.029	0.03	0.029
2	0.22	0.119	0.232	0.274	0.143	0.31	0.066	0.203	0.304	0.482	0.137	0.238	0.268	0.25	0.161	0.506	0.292	0.25	0.042	0.131	0.028	0.029	0.029	0.03	0.031	0.03	0.029	0.029	0.029	0.029	0.03	0.029	0.029	0.03	0.029	0.03	0.03	0.029	0.029	0.028	0.028	0.029	0.029	0.029	0.03	0.03	0.029	0.03	0.029
2	0.22	0.119	0.232	0.274	0.143	0.31	0.066	0.203	0.304	0.482	0.137	0.238	0.268	0.25	0.161	0.506	0.292	0.25	0.042	0.131	0.028	0.029	0.029	0.03	0.031	0.03	0.029	0.029	0.029	0.029	0.03	0.029	0.029	0.03	0.029	0.03	0.03	0.029	0.029	0.028	0.028	0.029	0.029	0.029	0.03	0.03	0.029	0.03	0.029
2	0.22	0.119	0.232	0.274	0.143	0.31	0.066	0.203	0.304	0.482	0.137	0.238	0.268	0.25	0.161	0.506	0.292	0.25	0.042	0.131	0.028	0.029	0.029	0.03	0.031	0.03	0.029	0.029	0.029	0.029	0.03	0.029	0.029	0.03	0.029	0.03	0.03	0.029	0.029	0.028	0.028	0.029	0.029	0.029	0.03	0.03	0.029	0.03	0.029
2	0.22	0.119	0.232	0.274	0.143	0.31	0.066	0.203	0.304	0.482	0.137	0.238	0.268	0.25	0.161	0.506	0.292	0.25	0.042	0.131	0.028	0.029	0.029	0.03	0.031	0.03	0.029	0.029	0.029	0.029	0.03	0.029	0.029	0.03	0.029	0.03	0.03	0.029	0.029	0.028	0.028	0.029	0.029	0.029	0.03	0.03	0.029	0.03	0.029
2	0.22	0.119	0.232	0.274	0.143	0.31	0.066	0.203	0.304	0.482	0.137	0.238	0.268	0.25	0.161	0.506	0.292	0.25	0.042	0.131	0.028	0.029	0.029	0.03	0.031	0.03	0.029	0.029	0.029	0.029	0.03	0.029	0.029	0.03	0.029	0.03	0.03	0.029	0.029	0.028	0.028	0.029	0.029	0.029	0.03	0.03	0.029	0.03	0.029
2	0.22	0.119	0.232	0.274	0.143	0.31	0.066	0.203	0.304	0.482	0.137	0.238	0.268	0.25	0.161	0.506	0.292	0.25	0.042	0.131	0.028	0.029	0.029	0.03	0.031	0.03	0.029	0.029	0.029	0.029	0.03	0.029	0.029	0.03	0.029	0.03	0.03	0.029	0.029	0.028	0.028	0.029	0.029	0.029	0.03	0.03	0.029	0.03	0.029
2	0.22	0.119	0.232	0.274	0.143	0.31	0.066	0.203	0.304	0.482	0.137	0.238	0.268	0.25	0.161	0.506	0.292	0.25	0.042	0.131	0.028	0.029	0.029	0.03	0.031	0.03	0.029	0.029	0.029	0.029	0.03	0.029	0.029	0.03	0.029	0.03	0.03	0.029	0.029	0.028	0.028	0.029	0.029	0.029	0.03	0.03	0.029	0.03	0.029
2	0.22	0.119	0.232	0.274	0.143	0.31	0.066	0.203	0.304	0.482	0.137	0.238	0.268	0.25	0.161	0.506	0.292	0.25	0.042	0.131	0.028	0.029	0.029	0.03	0.031	0.03	0.029	0.029	0.029	0.029	0.03	0.029	0.029	0.03	0.029	0.03	0.03	0.029	0.029	0.028	0.028	0.029	0.029	0.029	0.03	0.03	0.029	0.03	0.029
2	0.22	0.119	0.232	0.274	0.143	0.31	0.066	0.203	0.304	0.482	0.137	0.238	0.268	0.25	0.161	0.506	0.292	0.25	0.042	0.131	0.028	0.029	0.029	0.03	0.031	0.03	0.029	0.029	0.029	0.029	0.03	0.029	0.029	0.03	0.029	0.03	0.03	0.029	0.029	0.028	0.028	0.029	0.029	0.029	0.03	0.03	0.029	0.03	0.029
2	0.22	0.119	0.232	0.274	0.143	0.31	0.066	0.203	0.304	0.482	0.137	0.238	0.268	0.25	0.161	0.506	0.292	0.25	0.042	0.131	0.028	0.029	0.029	0.03	0.031	0.03	0.029	0.029	0.029	0.029	0.03	0.029	0.029	0.03	0.029	0.03	0.03	0.029	0.029	0.028	0.028	0.029	0.029	0.029	0.03	0.03	0.029	0.03	0.029
2	0.22	0.119	0.232	0.274	0.143	0.31	0.066	0.203	0.304	0.482	0.137	0.238	0.268	0.25	0.161	0.506	0.292	0.25	0.042	0.131	0.028	0.029	0.029	0.03	0.031	0.03	0.029	0.029	0.029	0.029	0.03	0.029	0.029	0.03	0.029	0.03	0.03	0.029	0.029	0.028	0.028	0.029	0.029	0.029	0.03	0.03	0.029	0.03	0.029
2	0.22	0.119	0.232	0.274	0.143	0.31	0.066	0.203	0.304	0.482	0.137	0.238	0.268	0.25	0.161	0.506	0.292	0.25	0.042	0.131	0.028	0.029	0.029	0.03	0.031	0.03	0.029	0.029	0.029	0.029	0.03	0.029	0.029	0.03	0.029	0.03	0.03	0.029	0.029	0.028	0.028	0.029	0.029	0.029	0.03	0.03	0.029	0.03	0.029
2	0.22	0.119	0.232	0.274	0.143	0.31	0.066	0.203	0.304	0.482	0.137	0.238	0.268	0.25	0.161	0.506	0.292	0.25	0.042	0.131	0.028	0.029	0.029	0.03	0.031	0.03	0.029	0.029	0.029	0.029	0.03	0.029	0.029	0.03	0.029	0.03	0.03	0.029	0.029	0.028	0.028	0.029	0.029	0.029	0.03	0.03	0.029	0.03	0.029
2	0.22	0.119	0.232	0.274	0.143	0.31	0.066	0.203	0.304	0.482	0.137	0.238	0.268	0.25	0.161	0.506	0.292	0.25	0.042	0.131	0.028	0.029	0.029	0.03	0.031	0.03	0.029	0.029	0.029	0.029	0.03	0.029	0.029	0.03	0.029	0.03	0.03	0.029	0.029	0.028	0.028	0.029	0.029	0.029	0.03	0.03	0.029	0.03	0.029
2	0.22	0.119	0.232	0.274	0.143	0.31	0.066	0.203	0.304	0.482	0.137	0.238	0.268	0.25	0.161	0.506	0.292	0.25	0.042	0.131	0.028	0.029	0.029	0.03	0.031	0.03	0.029	0.029	0.029	0.029	0.03	0.029	0.029	0.03	0.029	0.03	0.03	0.029	0.029	0.028	0.028	0.029	0.029	0.029	0.03	0.03	0.029	0.03	0.029
2	0.22	0.119	0.232	0.274	0.143	0.31	0.066	0.203	0.304	0.482	0.137	0.238	0.268	0.25	0.161	0.506	0.292	0.25	0.042	0.131	0.028	0.029	0.029	0.03	0.031	0.03	0.029	0.029	0.029	0.029	0.03	0.029	0.029	0.03	0.029	0.03	0.03	0.029	0.029	0.028	0.028	0.029	0.029	0.029	0.03	0.03	0.029	0.03	0.029
2	0.22	0.119	0.232	0.274	0.143	0.31	0.066	0.203	0.304	0.482	0.137	0.238	0.268	0.25	0.161	0.506	0.292	0.25	0.042	0.131	0.028	0.029	0.029	0.03	0.031	0.03	0.029	0.029	0.029	0.029	0.03	0.029	0.029	0.03	0.029	0.03	0.03	0.029	0.029	0.028	0.028	0.029	0.029	0.029	0.03	0.03	0.029	0.03	0.029
2	0.22	0.119	0.232	0.274	0.143	0.31	0.066	0.203	0.304	0.482	0.137	0.238	0.268	0.25	0.161	0.506	0.292	0.25	0.042	0.131	0.028	0.029	0.029	0.03	0.031	0.03	0.029	0.029	0.029	0.029	0.03	0.029	0.029	0.03	0.029	0.03	0.03	0.029	0.029	0.028	0.028	0.029	0.029	0.029	0.03	0.03	0.029	0.03	0.029
2	0.22	0.119	0.232	0.274	0.143	0.31	0.066	0.203	0.304	0.482	0.137	0.238	0.268	0.25	0.161	0.506	0.292	0.25	0.042	0.131	0.028	0.029	0.029	0.03	0.031	0.03	0.029	0.029	0.029	0.029	0.03	0.029	0.029	0.03	0.029	0.03	0.03	0.029	0.029	0.028	0.028	0.029	0.029	0.029	0.03	0.03	0.029	0.03	0.029
1	0.22	0.119	0.232	0.274	0.143	0.31	0.066	0.203	0.304	0.482	0.137	0.238	0.268	0.25	0.161	0.506	0.292	0.25	0.042	0.131	0.028	0.029	0.029	0.03	0.031	0.03	0.029	0.029	0.029	0.029	0.03	0.029	0.029	0.03	0.029	0.03	0.03	0.029	0.029	0.028	0.028	0.029	0.029	0.029	0.03	0.03	0.029	0.03	0.029
2	0.22	0.119	0.232	0.274	0.143	0.31	0.066	0.203	0.304	0.482	0.137	0.238	0.268	0.25	0.161	0.506	0.292	0.25	0.042	0.131	0.028	0.029	0.029	0.03	0.031	0.03	0.029	0.029	0.029	0.029	0.03	0.029	0.029	0.03	0.029	0.03	0.03	0.029	0.029	0.028	0.028	0.029	0.029	0.029	0.03	0.03	0.029	0.03	0.029
1	0.22	0.119	0.232	0.274	0.143	0.31	0.066	0.203	0.304	0.482	0.137	0.238	0.268	0.25	0.161	0.506	0.292	0.25	0.042	0.131	0.028	0.029	0.029	0.03	0.031	0.03	0.029	0.029	0.029	0.029	0.03	0.029	0.029	0.03	0.029	0.03	0.03	0.029	0.029	0.028	0.028	0.029	0.029	0.029	0.03	0.03	0.029	0.03	0.029
2	0.22	0.119	0.232	0.274	0.143	0.31	0.066	0.203	0.304	0.482	0.137	0.238	0.268	0.25	0.161	0.506	0.292	0.25	0.042	0.131	0.028	0.029	0.029	0.03	0.031	0.03	0.029	0.029	0.029	0.029	0.03	0.029	0.029	0.03	0.029	0.03	0.03	0.029	0.029	0.028	0.028	0.029	0.029	0.029	0.03	0.03	0.029	0.03	0.029
1	0.22	0.119	0.232	0.274	0.143	0.31	0.066	0.203	0.304	0.482	0.137	0.238	0.268	0.25	0.161	0.506	0.292	0.25	0.042	0.131	0.028	0.029	0.029	0.03	0.031	0.03	0.029	0.029	0.029	0.029	0.03	0.029	0.029	0.03	0.029	0.03	0.03	0.029	0.029	0.028	0.028	0.029	0.029	0.029	0.03	0.03	0.029	0.03	0.029
2	0.22	0.119	0.232	0.274	0.143	0.31	0.066	0.203	0.304	0.482	0.137	0.238	0.268	0.25	0.161	0.506	0.292	0.25	0.042	0.131	0.028	0.029	0.029	0.03	0.031	0.03	0.029	0.029	0.029	0.029	0.03	0.029	0.029	0.03	0.029	0.03	0.03	0.029	0.029	0.028	0.028	0.029	0.029	0.029	0.03	0.03	0.029	0.03	0.029
1	0.22	0.119	0.232	0.274	0.143	0.31	0.066	0.203	0.304	0.482	0.137	0.238	0.268	0.25	0.161	0.506	0.292	0.25	0.042	0.131	0.028	0.029	0.029	0.03	0.031	0.03	0.029	0.029	0.029	0.029	0.03	0.029	0.029	0.03	0.029	0.03	0.03	0.029	0.029	0.028	0.028	0.029	0.029	0.029	0.03	0.03	0.029	0.03	0.029
2	0.22	0.119	0.232	0.274	0.143	0.31	0.066	0.203	0.304	0.482	0.137	0.238	0.268	0.25	0.161	0.506	0.292	0.25	0.042	0.131	0.028	0.029	0.029	0.03	0.031	0.03	0.029	0.029	0.029	0.029	0.03	0.029	0.029	0.03	0.029	0.03	0.03	0.029	0.029	0.028	0.028	0.029	0.029	0.029	0.03	0.03	0.029	0.03	0.029
1	0.22	0.119	0.232	0.274	0.143	0.31	0.066	0.203	0.304	0.482	0.137	0.238	0.268	0.25	0.161	0.506	0.292	0.25	0.042	0.131	0.028	0.029	0.029	0.03	0.031	0.03	0.029	0.029	0.029	0.029	0.03	0.029	0.029	0.03	0.029	0.03	0.03	0.029	0.029	0.028	0.028	0.029	0.029	0.029	0.03	0.03	0.029	0.03	0.029
2	0.22	0.119	0.232	0.274	0.143	0.31	0.066	0.203	0.304	0.482	0.137	0.238	0.268	0.25	0.161	0.506	0.292	0.25	0.042	0.131	0.028	0.029	0.029	0.03	0.031	0.03	0.029	0.029	0.029	0.029	0.03	0.029	0.029	0.03	0.029	0.03	0.03	0.029	0.029	0.028	0.028	0.029	0.029	0.029	0.03	0.03	0.029	0.03	0.029
1	0.22	0.119	0.232	0.274	0.143	0.31	0.066	0.203	0.304	0.482	0.137	0.238	0.268	0.25	0.161	0.506	0.292	0.25	0.042	0.131	0.028	0.029	0.029	0.03	0.031	0.03	0.029	0.029	0.029	0.029	0.03	0.029	0.029	0.03	0.029	0.03	0.03	0.029	0.029	0.028	0.028	0.029	0.029	0.029	0.03	0.03	0.029	0.03	0.029
2	0.22	0.119	0.232	0.274	0.143	0.31	0.066	0.203	0.304	0.482	0.137	0.238	0.268	0.25	0.161	0.506	0.292	0.25	0.042	0.131	0.028	0.029	0.029	0.03	0.031	0.03	0.029	0.029	0.029	0.029	0.03	0.029	0.029	0.03	0.029	0.03	0.03	0.029	0.029	0.028	0.028	0.029	0.029	0.029	0.03	0.03	0.029	0.03	0.029
1	0.22	0.119	0.232	0.274	0.143	0.31	0.066	0.203	0.304	0.482	0.137	0.238	0.268	0.25	0.161	0.506	0.292	0.25	0.042	0.131	0.028	0.029	0.029	0.03	0.031	0.03	0.029	0.029	0.029	0.029	0.03	0.029	0.029	0.03	0.029	0.03	0.03	0.029	0.029	0.028	0.028	0.029	0.029	0.029	0.03	0.03	0.029	0.03	0.029
2	0.22	0.119	0.232	0.274	0.143	0.31	0.066	0.203	0.304	0.482	0.137	0.238	0.268	0.25	0.161	0.506	0.292	0.25	0.042	0.131	0.028	0.029	0.029	0.03	0.031	0.03	0.029	0.029	0.029	0.029	0.03	0.029	0.029	0.03	0.029	0.03	0.03	0.029	0.029	0.028	0.028	0.029	0.029	0.029	0.03	0.03	0.029	0.03	0.029
1	0.22	0.119	0.232	0.274	0.143	0.31	0.066	0.203	0.304	0.482	0.137	0.238	0.268	0.25	0.161	0.506	0.292	0.25	0.042	0.131	0.028	0.029	0.029	0.03	0.031	0.03	0.029	0.029	0.029	0.029	0.03	0.029	0.029	0.03	0.029	0.03	0.03	0.029	0.029	0.028	0.028	0.029	0.029	0.029	0.03	0.03	0.029	0.03	0.029
2	0.22	0.119	0.232	0.274	0.143	0.31	0.066	0.203	0.304	0.482	0.137	0.238	0.268	0.25	0.161	0.506	0.292	0.25	0.042	0.131	0.028	0.029	0.029	0.03	0.031	0.03	0.029	0.029	0.029	0.029	0.03	0.029	0.029	0.03	0.029	0.03	0.03	0.029	0.029	0.028	0.028	0.029	0.029	0.029	0.03	0.03	0.029	0.03	0.029
1	0.22	0.119	0.232	0.274	0.143	0.31	0.066	0.203	0.304	0.482	0.137	0.238	0.268	0.25	0.161	0.506	0.292	0.25	0.042	0.131	0.028	0.029	0.029	0.03	0.031	0.03	0.029	0.029	0.029	0.029	0.03	0.029	0.029	0.03	0.029	0.03	0.03	0.029	0.029	0.028	0.028	0.029	0.029	0.029	0.03	0.03	0.029	0.03	0.029
1	0.22	0.119	0.232	0.274	0.143	0.31	0.066	0.203	0.304	0.482	0.137	0.238	0.268	0.25	0.161	0.506	0.292	0.25	0.042	0.131	0.028	0.029	0.029	0.03	0.031	0.03	0.029	0.029	0.029	0.029	0.03	0.029	0.029	0.03	0.029	0.03	0.03	0.029	0.029	0.028	0.028	0.029	0.029	0.029	0.03	0.03	0.029	0.03	0.029
1	0.22	0.119	0.232	0.274	0.143	0.31	0.066	0.203	0.304	0.482	0.137	0.238	0.268	0.25	0.161	0.506	0.292	0.25	0.042	0.131	0.028	0.029	0.029	0.03	0.031	0.03	0.029	0.029	0.029	0.029	0.03	0.029	0.029	0.03	0.029	0.03	0.03	0.029	0.029	0.028	0.028	0.029	0.029	0.029	0.03	0.03	0.029	0.03	0.029
1	0.22	0.119	0.232	0.274	0.143	0.31	0.066	0.203	0.304	0.482	0.137	0.238	0.268	0.25	0.161	0.506	0.292	0.25	0.042	0.131	0.028	0.029	0.029	0.03	0.031	0.03	0.029	0.029	0.029	0.029	0.03	0.029	0.029	0.03	0.029	0.03	0.03	0.029	0.029	0.028	0.028	0.029	0.029	0.029	0.03	0.03	0.029	0.03	0.029
1	0.22	0.119	0.232	0.274	0.143	0.31	0.066	0.203	0.304	0.482	0.137	0.238	0.268	0.25	0.161	0.506	0.292	0.25	0.042	0.131	0.028	0.029	0.029	0.03	0.031	0.03	0.029	0.029	0.029	0.029	0.03	0.029	0.029	0.03	0.029	0.03	0.03	0.029	0.029	0.028	0.028	0.029	0.029	0.029	0.03	0.03	0.029	0.03	0.029
1	0.22	0.119	0.232	0.274	0.143	0.31	0.066	0.203	0.304	0.482	0.137	0.238	0.268	0.25	0.161	0.506	0.292	0.25	0.042	0.131	0.028	0.029	0.029	0.03	0.031	0.03	0.029	0.029	0.029	0.029	0.03	0.029	0.029	0.03	0.029	0.03	0.03	0.029	0.029	0.028	0.028	0.029	0.029	0.029	0.03	0.03	0.029	0.03	0.029
1	0.22	0.119	0.232	0.274	0.143	0.31	0.066	0.203	0.304	0.482	0.137	0.238	0.268	0.25	0.161	0.506	0.292	0.25	0.042	0.131	0.028	0.029	0.029	0.03	0.031	0.03	0.029	0.029	0.029	0.029	0.03	0.029	0.029	0.03	0.029	0.03	0.03	0.029	0.029	0.028	0.028	0.029	0.029	0.029	0.03	0.03	0.029	0.03	0.029
1	0.22	0.119	0.232	0.274	0.143	0.31	0.066	0.203	0.304	0.482	0.137	0.238	0.268	0.25	0.161	0.506	0.292	0.25	0.042	0.131	0.028	0.029	0.029	0.03	0.031	0.03	0.029	0.029	0.029	0.029	0.03	0.029	0.029	0.03	0.029	0.03	0.03	0.029	0.029	0.028	0.028	0.029	0.029	0.029	0.03	0.03	0.029	0.03	0.029
2	0.22	0.119	0.232	0.274	0.143	0.31	0.066	0.203	0.304	0.482	0.137	0.238	0.268	0.25	0.161	0.506	0.292	0.25	0.042	0.131	0.028	0.029	0.029	0.03	0.031	0.03	0.029	0.029	0.029	0.029	0.03	0.029	0.029	0.03	0.029	0.03	0.03	0.029	0.029	0.028	0.028	0.029	0.029	0.029	0.03	0.03	0.029	0.03	0.029
2	0.22	0.119	0.232	0.274	0.143	0.31	0.066	0.203	0.304	0.482	0.137	0.238	0.268	0.25	0.161	0.506	0.292	0.25	0.042	0.131	0.028	0.029	0.029	0.03	0.031	0.03	0.029	0.029	0.029	0.029	0.03	0.029	0.029	0.03	0.029	0.03	0.03	0.029	0.029	0.028	0.028	0.029	0.029	0.029	0.03	0.03	0.029	0.03	0.029
2	0.22	0.119	0.232	0.274	0.143	0.31	0.066	0.203	0.304	0.482	0.137	0.238	0.268	0.25	0.161	0.506	0.292	0.25	0.042	0.131	0.028	0.029	0.029	0.03	0.031	0.03	0.029	0.029	0.029	0.029	0.03	0.029	0.029	0.03	0.029	0.03	0.03	0.029	0.029	0.028	0.028	0.029	0.029	0.029	0.03	0.03	0.029	0.03	0.029
2	0.22	0.119	0.232	0.274	0.143	0.31	0.066	0.203	0.304	0.482	0.137	0.238	0.268	0.25	0.161	0.506	0.292	0.25	0.042	0.131	0.028	0.029	0.029	0.03	0.031	0.03	0.029	0.029	0.029	0.029	0.03	0.029	0.029	0.03	0.029	0.03	0.03	0.029	0.029	0.028	0.028	0.029	0.029	0.029	0.03	0.03	0.029	0.03	0.029
2	0.22	0.119	0.232	0.274	0.143	0.31	0.066	0.203	0.304	0.482	0.137	0.238	0.268	0.25	0.161	0.506	0.292	0.25	0.042	0.131	0.028	0.029	0.029	0.03	0.031	0.03	0.029	0.029	0.029	0.029	0.03	0.029	0.029	0.03	0.029	0.03	0.03	0.029	0.029	0.028	0.028	0.029	0.029	0.029	0.03	0.03	0.029	0.03	0.029
2	0.22	0.119	0.232	0.274	0.143	0.31	0.066	0.203	0.304	0.482	0.137	0.238	0.268	0.25	0.161	0.506	0.292	0.25	0.042	0.131	0.028	0.029	0.029	0.03	0.031	0.03	0.029	0.029	0.029	0.029	0.03	0.029	0.029	0.03	0.029	0.03	0.03	0.029	0.029	0.028	0.028	0.029	0.029	0.029	0.03	0.03	0.029	0.03	0.029
2	0.22	0.119	0.232	0.274	0.143	0.31	0.066	0.203	0.304	0.482	0.137	0.238	0.268	0.25	0.161	0.506	0.292	0.25	0.042	0.131	0.028	0.029	0.029	0.03	0.031	0.03	0.029	0.029	0.029	0.029	0.03	0.029	0.029	0.03	0.029	0.03	0.03	0.029	0.029	0.028	0.028	0.029	0.029	0.029	0.03	0.03	0.029	0.03	0.029
2	0.22	0.119	0.232	0.274	0.143	0.31	0.066	0.203	0.304	0.482	0.137	0.238	0.268	0.25	0.161	0.506	0.292	0.25	0.042	0.131	0.028	0.029	0.029	0.03	0.031	0.03	0.029	0.029	0.029	0.029	0.03	0.029	0.029	0.03	0.029	0.03	0.03	0.029	0.029	0.028	0.028	0.029	0.029	0.029	0.03	0.03	0.029	0.03	0.029
2	0.22	0.119	0.232	0.274	0.143	0.31	0.066	0.203	0.304	0.482	0.137	0.238	0.268	0.25	0.161	0.506	0.292	0.25	0.042	0.131	0.028	0.029	0.029	0.03	0.031	0.03	0.029	0.029	0.029	0.029	0.03	0.029	0.029	0.03	0.029	0.03	0.03	0.029	0.029	0.028	0.028	0.029	0.029	0.029	0.03	0.03	0.029	0.03	0.029
2	0.22	0.119	0.232	0.274	0.143	0.31	0.066	0.203	0.304	0.482	0.137	0.238	0.268	0.25	0.161	0.506	0.292	0.25	0.042	0.131	0.028	0.029	0.029	0.03	0.031	0.03	0.029	0.029	0.029	0.029	0.03	0.029	0.029	0.03	0.029	0.03	0.03	0.029	0.029	0.028	0.028	0.029	0.029	0.029	0.03	0.03	0.029	0.03	0.029
2	0.22	0.119	0.232	0.274	0.143	0.31	0.066	0.203	0.304	0.482	0.137	0.238	0.268	0.25	0.161	0.506	0.292	0.25	0.042	0.131	0.028	0.029	0.029	0.03	0.031	0.03	0.029	0.029	0.029	0.029	0.03	0.029	0.029	0.03	0.029	0.03	0.03	0.029	0.029	0.028	0.028	0.029	0.029	0.029	0.03	0.03	0.029	0.03	0.029
2	0.22	0.119	0.232	0.274	0.143	0.31	0.066	0.203	0.304	0.482	0.137	0.238	0.268	0.25	0.161	0.506	0.292	0.25	0.042	0.131	0.028	0.029	0.029	0.03	0.031	0.03	0.029	0.029	0.029	0.029	0.03	0.029	0.029	0.03	0.029	0.03	0.03	0.029	0.029	0.028	0.028	0.029	0.029	0.029	0.03	0.03	0.029	0.03	0.029
2	0.22	0.119	0.232	0.274	0.143	0.31	0.066	0.203	0.304	0.482	0.137	0.238	0.268	0.25	0.161	0.506	0.292	0.25	0.042	0.131	0.028	0.029	0.029	0.03	0.031	0.03	0.029	0.029	0.029	0.029	0.03	0.029	0.029	0.03	0.029	0.03	0.03	0.029	0.029	0.028	0.028	0.029	0.029	0.029	0.03	0.03	0.029	0.03	0.029
2	0.22	0.119	0.232	0.274	0.143	0.31	0.066	0.203	0.304	0.482	0.137	0.238	0.268	0.25	0.161	0.506	0.292	0.25	0.042	0.131	0.028	0.029	0.029	0.03	0.031	0.03	0.029	0.029	0.029	0.029	0.03	0.029	0.029	0.03	0.029	0.03	0.03	0.029	0.029	0.028	0.028	0.029	0.029	0.029	0.03	0.03	0.029	0.03	0.029
2	0.22	0.119	0.232	0.274	0.143	0.31	0.066	0.203	0.304	0.482	0.137	0.238	0.268	0.25	0.161	0.506	0.292	0.25	0.042	0.131	0.028	0.029	0.029	0.03	0.031	0.03	0.029	0.029	0.029	0.029	0.03	0.029	0.029	0.03	0.029	0.03	0.03	0.029	0.029	0.028	0.028	0.029	0.029	0.029	0.03	0.03	0.029	0.03	0.029
2	0.22	0.119	0.232	0.274	0.143	0.31	0.066	0.203	0.304	0.482	0.137	0.238	0.268	0.25	0.161	0.506	0.292	0.25	0.042	0.131	0.028	0.029	0.029	0.03	0.031	0.03	0.029	0.029	0.029	0.029	0.03	0.029	0.029	0.03	0.029	0.03	0.03	0.029	0.029	0.028	0.028	0.029	0.029	0.029	0.03	0.03	0.029	0.03	0.029
2	0.22	0.119	0.232	0.274	0.143	0.31	0.066	0.203	0.304	0.482	0.137	0.238	0.268	0.25	0.161	0.506	0.292	0.25	0.042	0.131	0.028	0.029	0.029	0.03	0.031	0.03	0.029	0.029	0.029	0.029	0.03	0.029	0.029	0.03	0.029	0.03	0.03	0.029	0.029	0.028	0.028	0.029	0.029	0.029	0.03	0.03	0.029	0.03	0.029
2	0.22	0.119	0.232	0.274	0.143	0.31	0.066	0.203	0.304	0.482	0.137	0.238	0.268	0.25	0.161	0.506	0.292	0.25	0.042	0.131	0.028	0.029	0.029	0.03	0.031	0.03	0.029	0.029	0.029	0.029	0.03	0.029	0.029	0.03	0.029	0.03	0.03	0.029	0.029	0.028	0.028	0.029	0.029	0.029	0.03	0.03	0.029	0.03	0.029
2	0.22	0.119	0.232	0.274	0.143	0.31	0.066	0.203	0.304	0.482	0.137	0.238	0.268	0.25	0.161	0.506	0.292	0.25	0.042	0.131	0.028	0.029	0.029	0.03	0.031	0.03	0.029	0.029	0.029	0.029	0.03	0.029	0.029	0.03	0.029	0.03	0.03	0.029	0.029	0.028	0.028	0.029	0.029	0.029	0.03	0.03	0.029	0.03	0.029
2	0.22	0.119	0.232	0.274	0.143	0.31	0.066	0.203	0.304	0.482	0.137	0.238	0.268	0.25	0.161	0.506	0.292	0.25	0.042	0.131	0.028	0.029	0.029	0.03	0.031	0.03	0.029	0.029	0.029	0.029	0.03	0.029	0.029	0.03	0.029	0.03	0.03	0.029	0.029	0.028	0.028	0.029	0.029	0.029	0.03	0.03	0.029	0.03	0.029
2	0.22	0.119	0.232	0.274	0.143	0.31	0.066	0.203	0.304	0.482	0.137	0.238	0.268	0.25	0.161	0.506	0.292	0.25	0.042	0.131	0.028	0.029	0.029	0.03	0.031	0.03	0.029	0.029	0.029	0.029	0.03	0.029	0.029	0.03	0.029	0.03	0.03	0.029	0.029	0.028	0.028	0.029	0.029	0.029	0.03	0.03	0.029	0.03	0.029
2	0.22	0.119	0.232	0.274	0.143	0.31	0.066	0.203	0.304	0.482	0.137	0.238	0.268	0.25	0.161	0.506	0.292	0.25	0.042	0.131	0.028	0.029	0.029	0.03	0.031	0.03	0.029	0.029	0.029	0.029	0.03	0.029	0.029	0.03	0.029	0.03	0.03	0.029	0.029	0.028	0.028	0.029	0.029	0.029	0.03	0.03	0.029	0.03	0.029
2	0.22	0.119	0.232	0.274	0.143	0.31	0.066	0.203	0.304	0.482	0.137	0.238	0.268	0.25	0.161	0.506	0.292	0.25	0.042	0.131	0.028	0.029	0.029	0.03	0.031	0.03	0.029	0.029	0.029	0.029	0.03	0.029	0.029	0.03	0.029	0.03	0.03	0.029	0.029	0.028	0.028	0.029	0.029	0.029	0.03	0.03	0.029	0.03	0.029
2	0.22	0.119	0.232	0.274	0.143	0.31	0.066	0.203	0.304	0.482	0.137	0.238	0.268	0.25	0.161	0.506	0.292	0.25	0.042	0.131	0.028	0.029	0.029	0.03	0.031	0.03	0.029	0.029	0.029	0.029	0.03	0.029	0.029	0.03	0.029	0.03	0.03	0.029	0.029	0.028	0.028	0.029	0.029	0.029	0.03	0.03	0.029	0.03	0.029
2	0.22	0.119	0.232	0.274	0.143	0.31	0.066	0.203	0.304	0.482	0.137	0.238	0.268	0.25	0.161	0.506	0.292	0.25	0.042	0.131	0.028	0.029	0.029	0.03	0.031	0.03	0.029	0.029	0.029	0.029	0.03	0.029	0.029	0.03	0.029	0.03	0.03	0.029	0.029	0.028	0.028	0.029	0.029	0.029	0.03	0.03	0.029	0.03	0.029
2	0.22	0.119	0.232	0.274	0.143	0.31	0.066	0.203	0.304	0.482	0.137	0.238	0.268	0.25	0.161	0.506	0.292	0.25	0.042	0.131	0.028	0.029	0.029	0.03	0.031	0.03	0.029	0.029	0.029	0.029	0.03	0.029	0.029	0.03	0.029	0.03	0.03	0.029	0.029	0.028	0.028	0.029	0.029	0.029	0.03	0.03	0.029	0.03	0.029
2	0.22	0.119	0.232	0.274	0.143	0.31	0.066	0.203	0.304	0.482	0.137	0.238	0.268	0.25	0.161	0.506	0.292	0.25	0.042	0.131	0.028	0.029	0.029	0.03	0.031	0.03	0.029	0.029	0.029	0.029	0.03	0.029	0.029	0.03	0.029	0.03	0.03	0.029	0.029	0.028	0.028	0.029	0.029	0.029	0.03	0.03	0.029	0.03	0.029
2	0.22	0.119	0.232	0.274	0.143	0.31	0.066	0.203	0.304	0.482	0.137	0.238	0.268	0.25	0.161	0.506	0.292	0.25	0.042	0.131	0.028	0.029	0.029	0.03	0.031	0.03	0.029	0.029	0.029	0.029	0.03	0.029	0.029	0.03	0.029	0.03	0.03	0.029	0.029	0.028	0.028	0.029	0.029	0.029	0.03	0.03	0.029	0.03	0.029
2	0.22	0.119	0.232	0.274	0.143	0.31	0.066	0.203	0.304	0.482	0.137	0.238	0.268	0.25	0.161	0.506	0.292	0.25	0.042	0.131	0.028	0.029	0.029	0.03	0.031	0.03	0.029	0.029	0.029	0.029	0.03	0.029	0.029	0.03	0.029	0.03	0.03	0.029	0.029	0.028	0.028	0.029	0.029	0.029	0.03	0.03	0.029	0.03	0.029
2	0.22	0.119	0.232	0.274	0.143	0.31	0.066	0.203	0.304	0.482	0.137	0.238	0.268	0.25	0.161	0.506	0.292	0.25	0.042	0.131	0.028	0.029	0.029	0.03	0.031	0.03	0.029	0.029	0.029	0.029	0.03	0.029	0.029	0.03	0.029	0.03	0.03	0.029	0.029	0.028	0.028	0.029	0.029	0.029	0.03	0.03	0.029	0.03	0.029
2	0.22	0.119	0.232	0.274	0.143	0.31	0.066	0.203	0.304	0.482	0.137	0.238	0.268	0.25	0.161	0.506	0.292	0.25	0.042	0.131	0.028	0.029	0.029	0.03	0.031	0.03	0.029	0.029	0.029	0.029	0.03	0.029	0.029	0.03	0.029	0.03	0.03	0.029	0.029	0.028	0.028	0.029	0.029	0.029	0.03	0.03	0.029	0.03	0.029
2	0.22	0.119	0.232	0.274	0.143	0.31	0.066	0.203	0.304	0.482	0.137	0.238	0.268	0.25	0.161	0.506	0.292	0.25	0.042	0.131	0.028	0.029	0.029	0.03	0.031	0.03	0.029	0.029	0.029	0.029	0.03	0.029	0.029	0.03	0.029	0.03	0.03	0.029	0.029	0.028	0.028	0.029	0.029	0.029	0.03	0.03	0.029	0.03	0.029
2	0.22	0.119	0.232	0.274	0.143	0.31	0.066	0.203	0.304	0.482	0.137	0.238	0.268	0.25	0.161	0.506	0.292	0.25	0.042	0.131	0.028	0.029	0.029	0.03	0.031	0.03	0.029	0.029	0.029	0.029	0.03	0.029	0.029	0.03	0.029	0.03	0.03	0.029	0.029	0.028	0.028	0.029	0.029	0.029	0.03	0.03	0.029	0.03	0.029
2	0.22	0.119	0.232	0.274	0.143	0.31	0.066	0.203	0.304	0.482	0.137	0.238	0.268	0.25	0.161	0.506	0.292	0.25	0.042	0.131	0.028	0.029	0.029	0.03	0.031	0.03	0.029	0.029	0.029	0.029	0.03	0.029	0.029	0.03	0.029	0.03	0.03	0.029	0.029	0.028	0.028	0.029	0.029	0.029	0.03	0.03	0.029	0.03	0.029
2	0.22	0.119	0.232	0.274	0.143	0.31	0.066	0.203	0.304	0.482	0.137	0.238	0.268	0.25	0.161	0.506	0.292	0.25	0.042	0.131	0.028	0.029	0.029	0.03	0.031	0.03	0.029	0.029	0.029	0.029	0.03	0.029	0.029	0.03	0.029	0.03	0.03	0.029	0.029	0.028	0.028	0.029	0.029	0.029	0.03	0.03	0.029	0.03	0.029
2	0.22	0.119	0.232	0.274	0.143	0.31	0.066	0.203	0.304	0.482	0.137	0.238	0.268	0.25	0.161	0.506	0.292	0.25	0.042	0.131	0.028	0.029	0.029	0.03	0.031	0.03	0.029	0.029	0.029	0.029	0.03	0.029	0.029	0.03	0.029	0.03	0.03	0.029	0.029	0.028	0.028	0.029	0.029	0.029	0.03	0.03	0.029	0.03	0.029
2	0.22	0.119	0.232	0.274	0.143	0.31	0.066	0.203	0.304	0.482	0.137	0.238	0.268	0.25	0.161	0.506	0.292	0.25	0.042	0.131	0.028	0.029	0.029	0.03	0.031	0.03	0.029	0.029	0.029	0.029	0.03	0.029	0.029	0.03	0.029	0.03	0.03	0.029	0.029	0.028	0.028	0.029	0.029	0.029	0.03	0.03	0.029	0.03	0.029
2	0.22	0.119	0.232	0.274	0.143	0.31	0.066	0.203	0.304	0.482	0.137	0.238	0.268	0.25	0.161	0.506	0.292	0.25	0.042	0.131	0.028	0.029	0.029	0.03	0.031	0.03	0.029	0.029	0.029	0.029	0.03	0.029	0.029	0.03	0.029	0.03	0.03	0.029	0.029	0.028	0.028	0.029	0.029	0.029	0.03	0.03	0.029	0.03	0.029
2	0.22	0.119	0.232	0.274	0.143	0.31	0.066	0.203	0.304	0.482	0.137	0.238	0.268	0.25	0.161	0.506	0.292	0.25	0.042	0.131	0.028	0.029	0.029	0.03	0.031	0.03	0.029	0.029	0.029	0.029	0.03	0.029	0.029	0.03	0.029	0.03	0.03	0.029	0.029	0.028	0.028	0.029	0.029	0.029	0.03	0.03	0.029	0.03	0.029
2	0.22	0.119	0.232	0.274	0.143	0.31	0.066	0.203	0.304	0.482	0.137	0.238	0.268	0.25	0.161	0.506	0.292	0.25	0.042	0.131	0.028	0.029	0.029	0.03	0.031	0.03	0.029	0.029	0.029	0.029	0.03	0.029	0.029	0.03	0.029	0.03	0.03	0.029	0.029	0.028	0.028	0.029	0.029	0.029	0.03	0.03	0.029	0.03	0.029
3	0.22	0.119	0.232	0.274	0.143	0.31	0.066	0.203	0.304	0.482	0.137	0.238	0.268	0.25	0.161	0.506	0.292	0.25	0.042	0.131	0.028	0.029	0.029	0.03	0.031	0.03	0.029	0.029	0.029	0.029	0.03	0.029	0.029	0.03	0.029	0.03	0.03	0.029	0.029	0.028	0.028	0.029	0.029	0.029	0.03	0.03	0.029	0.03	0.029
3	0.22	0.119	0.232	0.274	0.143	0.31	0.066	0.203	0.304	0.482	0.137	0.238	0.268	0.25	0.161	0.506	0.292	0.25	0.042	0.131	0.028	0.029	0.029	0.03	0.031	0.03	0.029	0.029	0.029	0.029	0.03	0.029	0.029	0.03	0.029	0.03	0.03	0.029	0.029	0.028	0.028	0.029	0.029	0.029	0.03	0.03	0.029	0.03	0.029
3	0.22	0.119	0.232	0.274	0.143	0.31	0.066	0.203	0.304	0.482	0.137	0.238	0.268	0.25	0.161	0.506	0.292	0.25	0.042	0.131	0.028	0.029	0.029	0.03	0.031	0.03	0.029	0.029	0.029	0.029	0.03	0.029	0.029	0.03	0.029	0.03	0.03	0.029	0.029	0.028	0.028	0.029	0.029	0.029	0.03	0.03	0.029	0.03	0.029
3	0.22	0.119	0.232	0.274	0.143	0.31	0.066	0.203	0.304	0.482	0.137	0.238	0.268	0.25	0.161	0.506	0.292	0.25	0.042	0.131	0.028	0.029	0.029	0.03	0.031	0.03	0.029	0.029	0.029	0.029	0.03	0.029	0.029	0.03	0.029	0.03	0.03	0.029	0.029	0.028	0.028	0.029	0.029	0.029	0.03	0.03	0.029	0.03	0.029
2	0.22	0.119	0.232	0.274	0.143	0.31	0.066	0.203	0.304	0.482	0.137	0.238	0.268	0.25	0.161	0.506	0.292	0.25	0.042	0.131	0.028	0.029	0.029	0.03	0.031	0.03	0.029	0.029	0.029	0.029	0.03	0.029	0.029	0.03	0.029	0.03	0.03	0.029	0.029	0.028	0.028	0.029	0.029	0.029	0.03	0.03	0.029	0.03	0.029
2	0.22	0.119	0.232	0.274	0.143	0.31	0.066	0.203	0.304	0.482	0.137	0.238	0.268	0.25	0.161	0.506	0.292	0.25	0.042	0.131	0.028	0.029	0.029	0.03	0.031	0.03	0.029	0.029	0.029	0.029	0.03	0.029	0.029	0.03	0.029	0.03	0.03	0.029	0.029	0.028	0.028	0.029	0.029	0.029	0.03	0.03	0.029	0.03	0.029
2	0.22	0.119	0.232	0.274	0.143	0.31	0.066	0.203	0.304	0.482	0.137	0.238	0.268	0.25	0.161	0.506	0.292	0.25	0.042	0.131	0.028	0.029	0.029	0.03	0.031	0.03	0.029	0.029	0.029	0.029	0.03	0.029	0.029	0.03	0.029	0.03	0.03	0.029	0.029	0.028	0.028	0.029	0.029	0.029	0.03	0.03	0.029	0.03	0.029
2	0.22	0.119	0.232	0.274	0.143	0.31	0.066	0.203	0.304	0.482	0.137	0.238	0.268	0.25	0.161	0.506	0.292	0.25	0.042	0.131	0.028	0.029	0.029	0.03	0.031	0.03	0.029	0.029	0.029	0.029	0.03	0.029	0.029	0.03	0.029	0.03	0.03	0.029	0.029	0.028	0.028	0.029	0.029	0.029	0.03	0.03	0.029	0.03	0.029
2	0.22	0.119	0.232	0.274	0.143	0.31	0.066	0.203	0.304	0.482	0.137	0.238	0.268	0.25	0.161	0.506	0.292	0.25	0.042	0.131	0.028	0.029	0.029	0.03	0.031	0.03	0.029	0.029	0.029	0.029	0.03	0.029	0.029	0.03	0.029	0.03	0.03	0.029	0.029	0.028	0.028	0.029	0.029	0.029	0.03	0.03	0.029	0.03	0.029
2	0.22	0.119	0.232	0.274	0.143	0.31	0.066	0.203	0.304	0.482	0.137	0.238	0.268	0.25	0.161	0.506	0.292	0.25	0.042	0.131	0.028	0.029	0.029	0.03	0.031	0.03	0.029	0.029	0.029	0.029	0.03	0.029	0.029	0.03	0.029	0.03	0.03	0.029	0.029	0.028	0.028	0.029	0.029	0.029	0.03	0.03	0.029	0.03	0.029
2	0.22	0.119	0.232	0.274	0.143	0.31	0.066	0.203	0.304	0.482	0.137	0.238	0.268	0.25	0.161	0.506	0.292	0.25	0.042	0.131	0.028	0.029	0.029	0.03	0.031	0.03	0.029	0.029	0.029	0.029	0.03	0.029	0.029	0.03	0.029	0.03	0.03	0.029	0.029	0.028	0.028	0.029	0.029	0.029	0.03	0.03	0.029	0.03	0.029
2	0.22	0.119	0.232	0.274	0.143	0.31	0.066	0.203	0.304	0.482	0.137	0.238	0.268	0.25	0.161	0.506	0.292	0.25	0.042	0.131	0.028	0.029	0.029	0.03	0.031	0.03	0.029	0.029	0.029	0.029	0.03	0.029	0.029	0.03	0.029	0.03	0.03	0.029	0.029	0.028	0.028	0.029	0.029	0.029	0.03	0.03	0.029	0.03	0.029
2	0.22	0.119	0.232	0.274	0.143	0.31	0.066	0.203	0.304	0.482	0.137	0.238	0.268	0.25	0.161	0.506	0.292	0.25	0.042	0.131	0.028	0.029	0.029	0.03	0.031	0.03	0.029	0.029	0.029	0.029	0.03	0.029	0.029	0.03	0.029	0.03	0.03	0.029	0.029	0.028	0.028	0.029	0.029	0.029	0.03	0.03	0.029	0.03	0.029
2	0.22	0.119	0.232	0.274	0.143	0.31	0.066	0.203	0.304	0.482	0.137	0.238	0.268	0.25	0.161	0.506	0.292	0.25	0.042	0.131	0.028	0.029	0.029	0.03	0.031	0.03	0.029	0.029	0.029	0.029	0.03	0.029	0.029	0.03	0.029	0.03	0.03	0.029	0.029	0.028	0.028	0.029	0.029	0.029	0.03	0.03	0.029	0.03	0.029
2	0.22	0.119	0.232	0.274	0.143	0.31	0.066	0.203	0.304	0.482	0.137	0.238	0.268	0.25	0.161	0.506	0.292	0.25	0.042	0.131	0.028	0.029	0.029	0.03	0.031	0.03	0.029	0.029	0.029	0.029	0.03	0.029	0.029	0.03	0.029	0.03	0.03	0.029	0.029	0.028	0.028	0.029	0.029	0.029	0.03	0.03	0.029	0.03	0.029
2	0.22	0.119	0.232	0.274	0.143	0.31	0.066	0.203	0.304	0.482	0.137	0.238	0.268	0.25	0.161	0.506	0.292	0.25	0.042	0.131	0.028	0.029	0.029	0.03	0.031	0.03	0.029	0.029	0.029	0.029	0.03	0.029	0.029	0.03	0.029	0.03	0.03	0.029	0.029	0.028	0.028	0.029	0.029	0.029	0.03	0.03	0.029	0.03	0.029
1	0.22	0.119	0.232	0.274	0.143	0.31	0.066	0.203	0.304	0.482	0.137	0.238	0.268	0.25	0.161	0.506	0.292	0.25	0.042	0.131	0.028	0.029	0.029	0.03	0.031	0.03	0.029	0.029	0.029	0.029	0.03	0.029	0.029	0.03	0.029	0.03	0.03	0.029	0.029	0.028	0.028	0.029	0.029	0.029	0.03	0.03	0.029	0.03	0.029
1	0.22	0.119	0.232	0.274	0.143	0.31	0.066	0.203	0.304	0.482	0.137	0.238	0.268	0.25	0.161	0.506	0.292	0.25	0.042	0.131	0.028	0.029	0.029	0.03	0.031	0.03	0.029	0.029	0.029	0.029	0.03	0.029	0.029	0.03	0.029	0.03	0.03	0.029	0.029	0.028	0.028	0.029	0.029	0.029	0.03	0.03	0.029	0.03	0.029
1	0.22	0.119	0.232	0.274	0.143	0.31	0.066	0.203	0.304	0.482	0.137	0.238	0.268	0.25	0.161	0.506	0.292	0.25	0.042	0.131	0.028	0.029	0.029	0.03	0.031	0.03	0.029	0.029	0.029	0.029	0.03	0.029	0.029	0.03	0.029	0.03	0.03	0.029	0.029	0.028	0.028	0.029	0.029	0.029	0.03	0.03	0.029	0.03	0.029
1	0.22	0.119	0.232	0.274	0.143	0.31	0.066	0.203	0.304	0.482	0.137	0.238	0.268	0.25	0.161	0.506	0.292	0.25	0.042	0.131	0.028	0.029	0.029	0.03	0.031	0.03	0.029	0.029	0.029	0.029	0.03	0.029	0.029	0.03	0.029	0.03	0.03	0.029	0.029	0.028	0.028	0.029	0.029	0.029	0.03	0.03	0.029	0.03	0.029
1	0.22	0.119	0.232	0.274	0.143	0.31	0.066	0.203	0.304	0.482	0.137	0.238	0.268	0.25	0.161	0.506	0.292	0.25	0.042	0.131	0.028	0.029	0.029	0.03	0.031	0.03	0.029	0.029	0.029	0.029	0.03	0.029	0.029	0.03	0.029	0.03	0.03	0.029	0.029	0.028	0.028	0.029	0.029	0.029	0.03	0.03	0.029	0.03	0.029
1	0.22	0.119	0.232	0.274	0.143	0.31	0.066	0.203	0.304	0.482	0.137	0.238	0.268	0.25	0.161	0.506	0.292	0.25	0.042	0.131	0.028	0.029	0.029	0.03	0.031	0.03	0.029	0.029	0.029	0.029	0.03	0.029	0.029	0.03	0.029	0.03	0.03	0.029	0.029	0.028	0.028	0.029	0.029	0.029	0.03	0.03	0.029	0.03	0.029
1	0.22	0.119	0.232	0.274	0.143	0.31	0.066	0.203	0.304	0.482	0.137	0.238	0.268	0.25	0.161	0.506	0.292	0.25	0.042	0.131	0.028	0.029	0.029	0.03	0.031	0.03	0.029	0.029	0.029	0.029	0.03	0.029	0.029	0.03	0.029	0.03	0.03	0.029	0.029	0.028	0.028	0.029	0.029	0.029	0.03	0.03	0.029	0.03	0.029
1	0.22	0.119	0.232	0.274	0.143	0.31	0.066	0.203	0.304	0.482	0.137	0.238	0.268	0.25	0.161	0.506	0.292	0.25	0.042	0.131	0.028	0.029	0.029	0.03	0.031	0.03	0.029	0.029	0.029	0.029	0.03	0.029	0.029	0.03	0.029	0.03	0.03	0.029	0.029	0.028	0.028	0.029	0.029	0.029	0.03	0.03	0.029	0.03	0.029
1	0.22	0.119	0.232	0.274	0.143	0.31	0.066	0.203	0.304	0.482	0.137	0.238	0.268	0.25	0.161	0.506	0.292	0.25	0.042	0.131	0.028	0.029	0.029	0.03	0.031	0.03	0.029	0.029	0.029	0.029	0.03	0.029	0.029	0.03	0.029	0.03	0.03	0.029	0.029	0.028	0.028	0.029	0.029	0.029	0.03	0.03	0.029	0.03	0.029
1	0.22	0.119	0.232	0.274	0.143	0.31	0.066	0.203	0.304	0.482	0.137	0.238	0.268	0.25	0.161	0.506	0.292	0.25	0.042	0.131	0.028	0.029	0.029	0.03	0.031	0.03	0.029	0.029	0.029	0.029	0.03	0.029	0.029	0.03	0.029	0.03	0.03	0.029	0.029	0.028	0.028	0.029	0.029	0.029	0.03	0.03	0.029	0.03	0.029
1	0.22	0.119	0.232	0.274	0.143	0.31	0.066	0.203	0.304	0.482	0.137	0.238	0.268	0.25	0.161	0.506	0.292	0.25	0.042	0.131	0.028	0.029	0.029	0.03	0.031	0.03	0.029	0.029	0.029	0.029	0.03	0.029	0.029	0.03	0.029	0.03	0.03	0.029	0.029	0.028	0.028	0.029	0.029	0.029	0.03	0.03	0.029	0.03	0.029
1	0.22	0.119	0.232	0.274	0.143	0.31	0.066	0.203	0.304	0.482	0.137	0.238	0.268	0.25	0.161	0.506	0.292	0.25	0.042	0.131	0.028	0.029	0.029	0.03	0.031	0.03	0.029	0.029	0.029	0.029	0.03	0.029	0.029	0.03	0.029	0.03	0.03	0.029	0.029	0.028	0.028	0.029	0.029	0.029	0.03	0.03	0.029	0.03	0.029
1	0.22	0.119	0.232	0.274	0.143	0.31	0.066	0.203	0.304	0.482	0.137	0.238	0.268	0.25	0.161	0.506	0.292	0.25	0.042	0.131	0.028	0.029	0.029	0.03	0.031	0.03	0.029	0.029	0.029	0.029	0.03	0.029	0.029	0.03	0.029	0.03	0.03	0.029	0.029	0.028	0.028	0.029	0.029	0.029	0.03	0.03	0.029	0.03	0.029
1	0.22	0.119	0.232	0.274	0.143	0.31	0.066	0.203	0.304	0.482	0.137	0.238	0.268	0.25	0.161	0.506	0.292	0.25	0.042	0.131	0.028	0.029	0.029	0.03	0.031	0.03	0.029	0.029	0.029	0.029	0.03	0.029	0.029	0.03	0.029	0.03	0.03	0.029	0.029	0.028	0.028	0.029	0.029	0.029	0.03	0.03	0.029	0.03	0.029
1	0.22	0.119	0.232	0.274	0.143	0.31	0.066	0.203	0.304	0.482	0.137	0.238	0.268	0.25	0.161	0.506	0.292	0.25	0.042	0.131	0.028	0.029	0.029	0.03	0.031	0.03	0.029	0.029	0.029	0.029	0.03	0.029	0.029	0.03	0.029	0.03	0.03	0.029	0.029	0.028	0.028	0.029	0.029	0.029	0.03	0.03	0.029	0.03	0.029
1	0.22	0.119	0.232	0.274	0.143	0.31	0.066	0.203	0.304	0.482	0.137	0.238	0.268	0.25	0.161	0.506	0.292	0.25	0.042	0.131	0.028	0.029	0.029	0.03	0.031	0.03	0.029	0.029	0.029	0.029	0.03	0.029	0.029	0.03	0.029	0.03	0.03	0.029	0.029	0.028	0.028	0.029	0.029	0.029	0.03	0.03	0.029	0.03	0.029
1	0.22	0.119	0.232	0.274	0.143	0.31	0.066	0.203	0.304	0.482	0.137	0.238	0.268	0.25	0.161	0.506	0.292	0.25	0.042	0.131	0.028	0.029	0.029	0.03	0.031	0.03	0.029	0.029	0.029	0.029	0.03	0.029	0.029	0.03	0.029	0.03	0.03	0.029	0.029	0.028	0.028	0.029	0.029	0.029	0.03	0.03	0.029	0.03	0.029
1	0.22	0.119	0.232	0.274	0.143	0.31	0.066	0.203	0.304	0.482	0.137	0.238	0.268	0.25	0.161	0.506	0.292	0.25	0.042	0.131	0.028	0.029	0.029	0.03	0.031	0.03	0.029	0.029	0.029	0.029	0.03	0.029	0.029	0.03	0.029	0.03	0.03	0.029	0.029	0.028	0.028	0.029	0.029	0.029	0.03	0.03	0.029	0.03	0.029
1	0.22	0.119	0.232	0.274	0.143	0.31	0.066	0.203	0.304	0.482	0.137	0.238	0.268	0.25	0.161	0.506	0.292	0.25	0.042	0.131	0.028	0.029	0.029	0.03	0.031	0.03	0.029	0.029	0.029	0.029	0.03	0.029	0.029	0.03	0.029	0.03	0.03	0.029	0.029	0.028	0.028	0.029	0.029	0.029	0.03	0.03	0.029	0.03	0.029
2	0.22	0.119	0.232	0.274	0.143	0.31	0.066	0.203	0.304	0.482	0.137	0.238	0.268	0.25	0.161	0.506	0.292	0.25	0.042	0.131	0.028	0.029	0.029	0.03	0.031	0.03	0.029	0.029	0.029	0.029	0.03	0.029	0.029	0.03	0.029	0.03	0.03	0.029	0.029	0.028	0.028	0.029	0.029	0.029	0.03	0.03	0.029	0.03	0.029
2	0.22	0.119	0.232	0.274	0.143	0.31	0.066	0.203	0.304	0.482	0.137	0.238	0.268	0.25	0.161	0.506	0.292	0.25	0.042	0.131	0.028	0.029	0.029	0.03	0.031	0.03	0.029	0.029	0.029	0.029	0.03	0.029	0.029	0.03	0.029	0.03	0.03	0.029	0.029	0.028	0.028	0.029	0.029	0.029	0.03	0.03	0.029	0.03	0.029
2	0.22	0.119	0.232	0.274	0.143	0.31	0.066	0.203	0.304	0.482	0.137	0.238	0.268	0.25	0.161	0.506	0.292	0.25	0.042	0.131	0.028	0.029	0.029	0.03	0.031	0.03	0.029	0.029	0.029	0.029	0.03	0.029	0.029	0.03	0.029	0.03	0.03	0.029	0.029	0.028	0.028	0.029	0.029	0.029	0.03	0.03	0.029	0.03	0.029
2	0.22	0.119	0.232	0.274	0.143	0.31	0.066	0.203	0.304	0.482	0.137	0.238	0.268	0.25	0.161	0.506	0.292	0.25	0.042	0.131	0.028	0.029	0.029	0.03	0.031	0.03	0.029	0.029	0.029	0.029	0.03	0.029	0.029	0.03	0.029	0.03	0.03	0.029	0.029	0.028	0.028	0.029	0.029	0.029	0.03	0.03	0.029	0.03	0.029
2	0.22	0.119	0.232	0.274	0.143	0.31	0.066	0.203	0.304	0.482	0.137	0.238	0.268	0.25	0.161	0.506	0.292	0.25	0.042	0.131	0.028	0.029	0.029	0.03	0.031	0.03	0.029	0.029	0.029	0.029	0.03	0.029	0.029	0.03	0.029	0.03	0.03	0.029	0.029	0.028	0.028	0.029	0.029	0.029	0.03	0.03	0.029	0.03	0.029
2	0.22	0.119	0.232	0.274	0.143	0.31	0.066	0.203	0.304	0.482	0.137	0.238	0.268	0.25	0.161	0.506	0.292	0.25	0.042	0.131	0.028	0.029	0.029	0.03	0.031	0.03	0.029	0.029	0.029	0.029	0.03	0.029	0.029	0.03	0.029	0.03	0.03	0.029	0.029	0.028	0.028	0.029	0.029	0.029	0.03	0.03	0.029	0.03	0.029
2	0.22	0.119	0.232	0.274	0.143	0.31	0.066	0.203	0.304	0.482	0.137	0.238	0.268	0.25	0.161	0.506	0.292	0.25	0.042	0.131	0.028	0.029	0.029	0.03	0.031	0.03	0.029	0.029	0.029	0.029	0.03	0.029	0.029	0.03	0.029	0.03	0.03	0.029	0.029	0.028	0.028	0.029	0.029	0.029	0.03	0.03	0.029	0.03	0.029
2	0.22	0.119	0.232	0.274	0.143	0.31	0.066	0.203	0.304	0.482	0.137	0.238	0.268	0.25	0.161	0.506	0.292	0.25	0.042	0.131	0.028	0.029	0.029	0.03	0.031	0.03	0.029	0.029	0.029	0.029	0.03	0.029	0.029	0.03	0.029	0.03	0.03	0.029	0.029	0.028	0.028	0.029	0.029	0.029	0.03	0.03	0.029	0.03	0.029
2	0.22	0.119	0.232	0.274	0.143	0.31	0.066	0.203	0.304	0.482	0.137	0.238	0.268	0.25	0.161	0.506	0.292	0.25	0.042	0.131	0.028	0.029	0.029	0.03	0.031	0.03	0.029	0.029	0.029	0.029	0.03	0.029	0.029	0.03	0.029	0.03	0.03	0.029	0.029	0.028	0.028	0.029	0.029	0.029	0.03	0.03	0.029	0.03	0.029
2	0.22	0.119	0.232	0.274	0.143	0.31	0.066	0.203	0.304	0.482	0.137	0.238	0.268	0.25	0.161	0.506	0.292	0.25	0.042	0.131	0.028	0.029	0.029	0.03	0.031	0.03	0.029	0.029	0.029	0.029	0.03	0.029	0.029	0.03	0.029	0.03	0.03	0.029	0.029	0.028	0.028	0.029	0.029	0.029	0.03	0.03	0.029	0.03	0.029
2	0.22	0.119	0.232	0.274	0.143	0.31	0.066	0.203	0.304	0.482	0.137	0.238	0.268	0.25	0.161	0.506	0.292	0.25	0.042	0.131	0.028	0.029	0.029	0.03	0.031	0.03	0.029	0.029	0.029	0.029	0.03	0.029	0.029	0.03	0.029	0.03	0.03	0.029	0.029	0.028	0.028	0.029	0.029	0.029	0.03	0.03	0.029	0.03	0.029
2	0.22	0.119	0.232	0.274	0.143	0.31	0.066	0.203	0.304	0.482	0.137	0.238	0.268	0.25	0.161	0.506	0.292	0.25	0.042	0.131	0.028	0.029	0.029	0.03	0.031	0.03	0.029	0.029	0.029	0.029	0.03	0.029	0.029	0.03	0.029	0.03	0.03	0.029	0.029	0.028	0.028	0.029	0.029	0.029	0.03	0.03	0.029	0.03	0.029
2	0.22	0.119	0.232	0.274	0.143	0.31	0.066	0.203	0.304	0.482	0.137	0.238	0.268	0.25	0.161	0.506	0.292	0.25	0.042	0.131	0.028	0.029	0.029	0.03	0.031	0.03	0.029	0.029	0.029	0.029	0.03	0.029	0.029	0.03	0.029	0.03	0.03	0.029	0.029	0.028	0.028	0.029	0.029	0.029	0.03	0.03	0.029	0.03	0.029
2	0.22	0.119	0.232	0.274	0.143	0.31	0.066	0.203	0.304	0.482	0.137	0.238	0.268	0.25	0.161	0.506	0.292	0.25	0.042	0.131	0.028	0.029	0.029	0.03	0.031	0.03	0.029	0.029	0.029	0.029	0.03	0.029	0.029	0.03	0.029	0.03	0.03	0.029	0.029	0.028	0.028	0.029	0.029	0.029	0.03	0.03	0.029	0.03	0.029
2	0.22	0.119	0.232	0.274	0.143	0.31	0.066	0.203	0.304	0.482	0.137	0.238	0.268	0.25	0.161	0.506	0.292	0.25	0.042	0.131	0.028	0.029	0.029	0.03	0.031	0.03	0.029	0.029	0.029	0.029	0.03	0.029	0.029	0.03	0.029	0.03	0.03	0.029	0.029	0.028	0.028	0.029	0.029	0.029	0.03	0.03	0.029	0.03	0.029
2	0.22	0.119	0.232	0.274	0.143	0.31	0.066	0.203	0.304	0.482	0.137	0.238	0.268	0.25	0.161	0.506	0.292	0.25	0.042	0.131	0.028	0.029	0.029	0.03	0.031	0.03	0.029	0.029	0.029	0.029	0.03	0.029	0.029	0.03	0.029	0.03	0.03	0.029	0.029	0.028	0.028	0.029	0.029	0.029	0.03	0.03	0.029	0.03	0.029
2	0.22	0.119	0.232	0.274	0.143	0.31	0.066	0.203	0.304	0.482	0.137	0.238	0.268	0.25	0.161	0.506	0.292	0.25	0.042	0.131	0.028	0.029	0.029	0.03	0.031	0.03	0.029	0.029	0.029	0.029	0.03	0.029	0.029	0.03	0.029	0.03	0.03	0.029	0.029	0.028	0.028	0.029	0.029	0.029	0.03	0.03	0.029	0.03	0.029
2	0.22	0.119	0.232	0.274	0.143	0.31	0.066	0.203	0.304	0.482	0.137	0.238	0.268	0.25	0.161	0.506	0.292	0.25	0.042	0.131	0.028	0.029	0.029	0.03	0.031	0.03	0.029	0.029	0.029	0.029	0.03	0.029	0.029	0.03	0.029	0.03	0.03	0.029	0.029	0.028	0.028	0.029	0.029	0.029	0.03	0.03	0.029	0.03	0.029
2	0.22	0.119	0.232	0.274	0.143	0.31	0.066	0.203	0.304	0.482	0.137	0.238	0.268	0.25	0.161	0.506	0.292	0.25	0.042	0.131	0.028	0.029	0.029	0.03	0.031	0.03	0.029	0.029	0.029	0.029	0.03	0.029	0.029	0.03	0.029	0.03	0.03	0.029	0.029	0.028	0.028	0.029	0.029	0.029	0.03	0.03	0.029	0.03	0.029
2	0.22	0.119	0.232	0.274	0.143	0.31	0.066	0.203	0.304	0.482	0.137	0.238	0.268	0.25	0.161	0.506	0.292	0.25	0.042	0.131	0.028	0.029	0.029	0.03	0.031	0.03	0.029	0.029	0.029	0.029	0.03	0.029	0.029	0.03	0.029	0.03	0.03	0.029	0.029	0.028	0.028	0.029	0.029	0.029	0.03	0.03	0.029	0.03	0.029
2	0.22	0.119	0.232	0.274	0.143	0.31	0.066	0.203	0.304	0.482	0.137	0.238	0.268	0.25	0.161	0.506	0.292	0.25	0.042	0.131	0.028	0.029	0.029	0.03	0.031	0.03	0.029	0.029	0.029	0.029	0.03	0.029	0.029	0.03	0.029	0.03	0.03	0.029	0.029	0.028	0.028	0.029	0.029	0.029	0.03	0.03	0.029	0.03	0.029
2	0.22	0.119	0.232	0.274	0.143	0.31	0.066	0.203	0.304	0.482	0.137	0.238	0.268	0.25	0.161	0.506	0.292	0.25	0.042	0.131	0.028	0.029	0.029	0.03	0.031	0.03	0.029	0.029	0.029	0.029	0.03	0.029	0.029	0.03	0.029	0.03	0.03	0.029	0.029	0.028	0.028	0.029	0.029	0.029	0.03	0.03	0.029	0.03	0.029
2	0.22	0.119	0.232	0.274	0.143	0.31	0.066	0.203	0.304	0.482	0.137	0.238	0.268	0.25	0.161	0.506	0.292	0.25	0.042	0.131	0.028	0.029	0.029	0.03	0.031	0.03	0.029	0.029	0.029	0.029	0.03	0.029	0.029	0.03	0.029	0.03	0.03	0.029	0.029	0.028	0.028	0.029	0.029	0.029	0.03	0.03	0.029	0.03	0.029
2	0.22	0.119	0.232	0.274	0.143	0.31	0.066	0.203	0.304	0.482	0.137	0.238	0.268	0.25	0.161	0.506	0.292	0.25	0.042	0.131	0.028	0.029	0.029	0.03	0.031	0.03	0.029	0.029	0.029	0.029	0.03	0.029	0.029	0.03	0.029	0.03	0.03	0.029	0.029	0.028	0.028	0.029	0.029	0.029	0.03	0.03	0.029	0.03	0.029
2	0.22	0.119	0.232	0.274	0.143	0.31	0.066	0.203	0.304	0.482	0.137	0.238	0.268	0.25	0.161	0.506	0.292	0.25	0.042	0.131	0.028	0.029	0.029	0.03	0.031	0.03	0.029	0.029	0.029	0.029	0.03	0.029	0.029	0.03	0.029	0.03	0.03	0.029	0.029	0.028	0.028	0.029	0.029	0.029	0.03	0.03	0.029	0.03	0.029
2	0.22	0.119	0.232	0.274	0.143	0.31	0.066	0.203	0.304	0.482	0.137	0.238	0.268	0.25	0.161	0.506	0.292	0.25	0.042	0.131	0.028	0.029	0.029	0.03	0.031	0.03	0.029	0.029	0.029	0.029	0.03	0.029	0.029	0.03	0.029	0.03	0.03	0.029	0.029	0.028	0.028	0.029	0.029	0.029	0.03	0.03	0.029	0.03	0.029
2	0.22	0.119	0.232	0.274	0.143	0.31	0.066	0.203	0.304	0.482	0.137	0.238	0.268	0.25	0.161	0.506	0.292	0.25	0.042	0.131	0.028	0.029	0.029	0.03	0.031	0.03	0.029	0.029	0.029	0.029	0.03	0.029	0.029	0.03	0.029	0.03	0.03	0.029	0.029	0.028	0.028	0.029	0.029	0.029	0.03	0.03	0.029	0.03	0.029
2	0.22	0.119	0.232	0.274	0.143	0.31	0.066	0.203	0.304	0.482	0.137	0.238	0.268	0.25	0.161	0.506	0.292	0.25	0.042	0.131	0.028	0.029	0.029	0.03	0.031	0.03	0.029	0.029	0.029	0.029	0.03	0.029	0.029	0.03	0.029	0.03	0.03	0.029	0.029	0.028	0.028	0.029	0.029	0.029	0.03	0.03	0.029	0.03	0.029
2	0.22	0.119	0.232	0.274	0.143	0.31	0.066	0.203	0.304	0.482	0.137	0.238	0.268	0.25	0.161	0.506	0.292	0.25	0.042	0.131	0.028	0.029	0.029	0.03	0.031	0.03	0.029	0.029	0.029	0.029	0.03	0.029	0.029	0.03	0.029	0.03	0.03	0.029	0.029	0.028	0.028	0.029	0.029	0.029	0.03	0.03	0.029	0.03	0.029
2	0.22	0.119	0.232	0.274	0.143	0.31	0.066	0.203	0.304	0.482	0.137	0.238	0.268	0.25	0.161	0.506	0.292	0.25	0.042	0.131	0.028	0.029	0.029	0.03	0.031	0.03	0.029	0.029	0.029	0.029	0.03	0.029	0.029	0.03	0.029	0.03	0.03	0.029	0.029	0.028	0.028	0.029	0.029	0.029	0.03	0.03	0.029	0.03	0.029
2	0.22	0.119	0.232	0.274	0.143	0.31	0.066	0.203	0.304	0.482	0.137	0.238	0.268	0.25	0.161	0.506	0.292	0.25	0.042	0.131	0.028	0.029	0.029	0.03	0.031	0.03	0.029	0.029	0.029	0.029	0.03	0.029	0.029	0.03	0.029	0.03	0.03	0.029	0.029	0.028	0.028	0.029	0.029	0.029	0.03	0.03	0.029	0.03	0.029
2	0.22	0.119	0.232	0.274	0.143	0.31	0.066	0.203	0.304	0.482	0.137	0.238	0.268	0.25	0.161	0.506	0.292	0.25	0.042	0.131	0.028	0.029	0.029	0.03	0.031	0.03	0.029	0.029	0.029	0.029	0.03	0.029	0.029	0.03	0.029	0.03	0.03	0.029	0.029	0.028	0.028	0.029	0.029	0.029	0.03	0.03	0.029	0.03	0.029
2	0.22	0.119	0.232	0.274	0.143	0.31	0.066	0.203	0.304	0.482	0.137	0.238	0.268	0.25	0.161	0.506	0.292	0.25	0.042	0.131	0.028	0.029	0.029	0.03	0.031	0.03	0.029	0.029	0.029	0.029	0.03	0.029	0.029	0.03	0.029	0.03	0.03	0.029	0.029	0.028	0.028	0.029	0.029	0.029	0.03	0.03	0.029	0.03	0.029
2	0.22	0.119	0.232	0.274	0.143	0.31	0.066	0.203	0.304	0.482	0.137	0.238	0.268	0.25	0.161	0.506	0.292	0.25	0.042	0.131	0.028	0.029	0.029	0.03	0.031	0.03	0.029	0.029	0.029	0.029	0.03	0.029	0.029	0.03	0.029	0.03	0.03	0.029	0.029	0.028	0.028	0.029	0.029	0.029	0.03	0.03	0.029	0.03	0.029
2	0.22	0.119	0.232	0.274	0.143	0.31	0.066	0.203	0.304	0.482	0.137	0.238	0.268	0.25	0.161	0.506	0.292	0.25	0.042	0.131	0.028	0.029	0.029	0.03	0.031	0.03	0.029	0.029	0.029	0.029	0.03	0.029	0.029	0.03	0.029	0.03	0.03	0.029	0.029	0.028	0.028	0.029	0.029	0.029	0.03	0.03	0.029	0.03	0.029
2	0.22	0.119	0.232	0.274	0.143	0.31	0.066	0.203	0.304	0.482	0.137	0.238	0.268	0.25	0.161	0.506	0.292	0.25	0.042	0.131	0.028	0.029	0.029	0.03	0.031	0.03	0.029	0.029	0.029	0.029	0.03	0.029	0.029	0.03	0.029	0.03	0.03	0.029	0.029	0.028	0.028	0.029	0.029	0.029	0.03	0.03	0.029	0.03	0.029
2	0.22	0.119	0.232	0.274	0.143	0.31	0.066	0.203	0.304	0.482	0.137	0.238	0.268	0.25	0.161	0.506	0.292	0.25	0.042	0.131	0.028	0.029	0.029	0.03	0.031	0.03	0.029	0.029	0.029	0.029	0.03	0.029	0.029	0.03	0.029	0.03	0.03	0.029	0.029	0.028	0.028	0.029	0.029	0.029	0.03	0.03	0.029	0.03	0.029
2	0.22	0.119	0.232	0.274	0.143	0.31	0.066	0.203	0.304	0.482	0.137	0.238	0.268	0.25	0.161	0.506	0.292	0.25	0.042	0.131	0.028	0.029	0.029	0.03	0.031	0.03	0.029	0.029	0.029	0.029	0.03	0.029	0.029	0.03	0.029	0.03	0.03	0.029	0.029	0.028	0.028	0.029	0.029	0.029	0.03	0.03	0.029	0.03	0.029
2	0.22	0.119	0.232	0.274	0.143	0.31	0.066	0.203	0.304	0.482	0.137	0.238	0.268	0.25	0.161	0.506	0.292	0.25	0.042	0.131	0.028	0.029	0.029	0.03	0.031	0.03	0.029	0.029	0.029	0.029	0.03	0.029	0.029	0.03	0.029	0.03	0.03	0.029	0.029	0.028	0.028	0.029	0.029	0.029	0.03	0.03	0.029	0.03	0.029
2	0.22	0.119	0.232	0.274	0.143	0.31	0.066	0.203	0.304	0.482	0.137	0.238	0.268	0.25	0.161	0.506	0.292	0.25	0.042	0.131	0.028	0.029	0.029	0.03	0.031	0.03	0.029	0.029	0.029	0.029	0.03	0.029	0.029	0.03	0.029	0.03	0.03	0.029	0.029	0.028	0.028	0.029	0.029	0.029	0.03	0.03	0.029	0.03	0.029
2	0.22	0.119	0.232	0.274	0.143	0.31	0.066	0.203	0.304	0.482	0.137	0.238	0.268	0.25	0.161	0.506	0.292	0.25	0.042	0.131	0.028	0.029	0.029	0.03	0.031	0.03	0.029	0.029	0.029	0.029	0.03	0.029	0.029	0.03	0.029	0.03	0.03	0.029	0.029	0.028	0.028	0.029	0.029	0.029	0.03	0.03	0.029	0.03	0.029
2	0.22	0.119	0.232	0.274	0.143	0.31	0.066	0.203	0.304	0.482	0.137	0.238	0.268	0.25	0.161	0.506	0.292	0.25	0.042	0.131	0.028	0.029	0.029	0.03	0.031	0.03	0.029	0.029	0.029	0.029	0.03	0.029	0.029	0.03	0.029	0.03	0.03	0.029	0.029	0.028	0.028	0.029	0.029	0.029	0.03	0.03	0.029	0.03	0.029
2	0.22	0.119	0.232	0.274	0.143	0.31	0.066	0.203	0.304	0.482	0.137	0.238	0.268	0.25	0.161	0.506	0.292	0.25	0.042	0.131	0.028	0.029	0.029	0.03	0.031	0.03	0.029	0.029	0.029	0.029	0.03	0.029	0.029	0.03	0.029	0.03	0.03	0.029	0.029	0.028	0.028	0.029	0.029	0.029	0.03	0.03	0.029	0.03	0.029
2	0.22	0.119	0.232	0.274	0.143	0.31	0.066	0.203	0.304	0.482	0.137	0.238	0.268	0.25	0.161	0.506	0.292	0.25	0.042	0.131	0.028	0.029	0.029	0.03	0.031	0.03	0.029	0.029	0.029	0.029	0.03	0.029	0.029	0.03	0.029	0.03	0.03	0.029	0.029	0.028	0.028	0.029	0.029	0.029	0.03	0.03	0.029	0.03	0.029
2	0.22	0.119	0.232	0.274	0.143	0.31	0.066	0.203	0.304	0.482	0.137	0.238	0.268	0.25	0.161	0.506	0.292	0.25	0.042	0.131	0.028	0.029	0.029	0.03	0.031	0.03	0.029	0.029	0.029	0.029	0.03	0.029	0.029	0.03	0.029	0.03	0.03	0.029	0.029	0.028	0.028	0.029	0.029	0.029	0.03	0.03	0.029	0.03	0.029
2	0.22	0.119	0.232	0.274	0.143	0.31	0.066	0.203	0.304	0.482	0.137	0.238	0.268	0.25	0.161	0.506	0.292	0.25	0.042	0.131	0.028	0.029	0.029	0.03	0.031	0.03	0.029	0.029	0.029	0.029	0.03	0.029	0.029	0.03	0.029	0.03	0.03	0.029	0.029	0.028	0.028	0.029	0.029	0.029	0.03	0.03	0.029	0.03	0.029
2	0.22	0.119	0.232	0.274	0.143	0.31	0.066	0.203	0.304	0.482	0.137	0.238	0.268	0.25	0.161	0.506	0.292	0.25	0.042	0.131	0.028	0.029	0.029	0.03	0.031	0.03	0.029	0.029	0.029	0.029	0.03	0.029	0.029	0.03	0.029	0.03	0.03	0.029	0.029	0.028	0.028	0.029	0.029	0.029	0.03	0.03	0.029	0.03	0.029
2	0.22	0.119	0.232	0.274	0.143	0.31	0.066	0.203	0.304	0.482	0.137	0.238	0.268	0.25	0.161	0.506	0.292	0.25	0.042	0.131	0.028	0.029	0.029	0.03	0.031	0.03	0.029	0.029	0.029	0.029	0.03	0.029	0.029	0.03	0.029	0.03	0.03	0.029	0.029	0.028	0.028	0.029	0.029	0.029	0.03	0.03	0.029	0.03	0.029
2	0.22	0.119	0.232	0.274	0.143	0.31	0.066	0.203	0.304	0.482	0.137	0.238	0.268	0.25	0.161	0.506	0.292	0.25	0.042	0.131	0.028	0.029	0.029	0.03	0.031	0.03	0.029	0.029	0.029	0.029	0.03	0.029	0.029	0.03	0.029	0.03	0.03	0.029	0.029	0.028	0.028	0.029	0.029	0.029	0.03	0.03	0.029	0.03	0.029
2	0.22	0.119	0.232	0.274	0.143	0.31	0.066	0.203	0.304	0.482	0.137	0.238	0.268	0.25	0.161	0.506	0.292	0.25	0.042	0.131	0.028	0.029	0.029	0.03	0.031	0.03	0.029	0.029	0.029	0.029	0.03	0.029	0.029	0.03	0.029	0.03	0.03	0.029	0.029	0.028	0.028	0.029	0.029	0.029	0.03	0.03	0.029	0.03	0.029
2	0.22	0.119	0.232	0.274	0.143	0.31	0.066	0.203	0.304	0.482	0.137	0.238	0.268	0.25	0.161	0.506	0.292	0.25	0.042	0.131	0.028	0.029	0.029	0.03	0.031	0.03	0.029	0.029	0.029	0.029	0.03	0.029	0.029	0.03	0.029	0.03	0.03	0.029	0.029	0.028	0.028	0.029	0.029	0.029	0.03	0.03	0.029	0.03	0.029
2	0.22	0.119	0.232	0.274	0.143	0.31	0.066	0.203	0.304	0.482	0.137	0.238	0.268	0.25	0.161	0.506	0.292	0.25	0.042	0.131	0.028	0.029	0.029	0.03	0.031	0.03	0.029	0.029	0.029	0.029	0.03	0.029	0.029	0.03	0.029	0.03	0.03	0.029	0.029	0.028	0.028	0.029	0.029	0.029	0.03	0.03	0.029	0.03	0.029
2	0.22	0.119	0.232	0.274	0.143	0.31	0.066	0.203	0.304	0.482	0.137	0.238	0.268	0.25	0.161	0.506	0.292	0.25	0.042	0.131	0.028	0.029	0.029	0.03	0.031	0.03	0.029	0.029	0.029	0.029	0.03	0.029	0.029	0.03	0.029	0.03	0.03	0.029	0.029	0.028	0.028	0.029	0.029	0.029	0.03	0.03	0.029	0.03	0.029
2	0.22	0.119	0.232	0.274	0.143	0.31	0.066	0.203	0.304	0.482	0.137	0.238	0.268	0.25	0.161	0.506	0.292	0.25	0.042	0.131	0.028	0.029	0.029	0.03	0.031	0.03	0.029	0.029	0.029	0.029	0.03	0.029	0.029	0.03	0.029	0.03	0.03	0.029	0.029	0.028	0.028	0.029	0.029	0.029	0.03	0.03	0.029	0.03	0.029
2	0.22	0.119	0.232	0.274	0.143	0.31	0.066	0.203	0.304	0.482	0.137	0.238	0.268	0.25	0.161	0.506	0.292	0.25	0.042	0.131	0.028	0.029	0.029	0.03	0.031	0.03	0.029	0.029	0.029	0.029	0.03	0.029	0.029	0.03	0.029	0.03	0.03	0.029	0.029	0.028	0.028	0.029	0.029	0.029	0.03	0.03	0.029	0.03	0.029
2	0.22	0.119	0.232	0.274	0.143	0.31	0.066	0.203	0.304	0.482	0.137	0.238	0.268	0.25	0.161	0.506	0.292	0.25	0.042	0.131	0.028	0.029	0.029	0.03	0.031	0.03	0.029	0.029	0.029	0.029	0.03	0.029	0.029	0.03	0.029	0.03	0.03	0.029	0.029	0.028	0.028	0.029	0.029	0.029	0.03	0.03	0.029	0.03	0.029
2	0.22	0.119	0.232	0.274	0.143	0.31	0.066	0.203	0.304	0.482	0.137	0.238	0.268	0.25	0.161	0.506	0.292	0.25	0.042	0.131	0.028	0.029	0.029	0.03	0.031	0.03	0.029	0.029	0.029	0.029	0.03	0.029	0.029	0.03	0.029	0.03	0.03	0.029	0.029	0.028	0.028	0.029	0.029	0.029	0.03	0.03	0.029	0.03	0.029
2	0.22	0.119	0.232	0.274	0.143	0.31	0.066	0.203	0.304	0.482	0.137	0.238	0.268	0.25	0.161	0.506	0.292	0.25	0.042	0.131	0.028	0.029	0.029	0.03	0.031	0.03	0.029	0.029	0.029	0.029	0.03	0.029	0.029	0.03	0.029	0.03	0.03	0.029	0.029	0.028	0.028	0.029	0.029	0.029	0.03	0.03	0.029	0.03	0.029
2	0.22	0.119	0.232	0.274	0.143	0.31	0.066	0.203	0.304	0.482	0.137	0.238	0.268	0.25	0.161	0.506	0.292	0.25	0.042	0.131	0.028	0.029	0.029	0.03	0.031	0.03	0.029	0.029	0.029	0.029	0.03	0.029	0.029	0.03	0.029	0.03	0.03	0.029	0.029	0.028	0.028	0.029	0.029	0.029	0.03	0.03	0.029	0.03	0.029
2	0.22	0.119	0.232	0.274	0.143	0.31	0.066	0.203	0.304	0.482	0.137	0.238	0.268	0.25	0.161	0.506	0.292	0.25	0.042	0.131	0.028	0.029	0.029	0.03	0.031	0.03	0.029	0.029	0.029	0.029	0.03	0.029	0.029	0.03	0.029	0.03	0.03	0.029	0.029	0.028	0.028	0.029	0.029	0.029	0.03	0.03	0.029	0.03	0.029
2	0.22	0.119	0.232	0.274	0.143	0.31	0.066	0.203	0.304	0.482	0.137	0.238	0.268	0.25	0.161	0.506	0.292	0.25	0.042	0.131	0.028	0.029	0.029	0.03	0.031	0.03	0.029	0.029	0.029	0.029	0.03	0.029	0.029	0.03	0.029	0.03	0.03	0.029	0.029	0.028	0.028	0.029	0.029	0.029	0.03	0.03	0.029	0.03	0.029
2	0.22	0.119	0.232	0.274	0.143	0.31	0.066	0.203	0.304	0.482	0.137	0.238	0.268	0.25	0.161	0.506	0.292	0.25	0.042	0.131	0.028	0.029	0.029	0.03	0.031	0.03	0.029	0.029	0.029	0.029	0.03	0.029	0.029	0.03	0.029	0.03	0.03	0.029	0.029	0.028	0.028	0.029	0.029	0.029	0.03	0.03	0.029	0.03	0.029
2	0.22	0.119	0.232	0.274	0.143	0.31	0.066	0.203	0.304	0.482	0.137	0.238	0.268	0.25	0.161	0.506	0.292	0.25	0.042	0.131	0.028	0.029	0.029	0.03	0.031	0.03	0.029	0.029	0.029	0.029	0.03	0.029	0.029	0.03	0.029	0.03	0.03	0.029	0.029	0.028	0.028	0.029	0.029	0.029	0.03	0.03	0.029	0.03	0.029
2	0.22	0.119	0.232	0.274	0.143	0.31	0.066	0.203	0.304	0.482	0.137	0.238	0.268	0.25	0.161	0.506	0.292	0.25	0.042	0.131	0.028	0.029	0.029	0.03	0.031	0.03	0.029	0.029	0.029	0.029	0.03	0.029	0.029	0.03	0.029	0.03	0.03	0.029	0.029	0.028	0.028	0.029	0.029	0.029	0.03	0.03	0.029	0.03	0.029
2	0.22	0.119	0.232	0.274	0.143	0.31	0.066	0.203	0.304	0.482	0.137	0.238	0.268	0.25	0.161	0.506	0.292	0.25	0.042	0.131	0.028	0.029	0.029	0.03	0.031	0.03	0.029	0.029	0.029	0.029	0.03	0.029	0.029	0.03	0.029	0.03	0.03	0.029	0.029	0.028	0.028	0.029	0.029	0.029	0.03	0.03	0.029	0.03	0.029
2	0.22	0.119	0.232	0.274	0.143	0.31	0.066	0.203	0.304	0.482	0.137	0.238	0.268	0.25	0.161	0.506	0.292	0.25	0.042	0.131	0.028	0.029	0.029	0.03	0.031	0.03	0.029	0.029	0.029	0.029	0.03	0.029	0.029	0.03	0.029	0.03	0.03	0.029	0.029	0.028	0.028	0.029	0.029	0.029	0.03	0.03	0.029	0.03	0.029
2	0.22	0.119	0.232	0.274	0.143	0.31	0.066	0.203	0.304	0.482	0.137	0.238	0.268	0.25	0.161	0.506	0.292	0.25	0.042	0.131	0.028	0.029	0.029	0.03	0.031	0.03	0.029	0.029	0.029	0.029	0.03	0.029	0.029	0.03	0.029	0.03	0.03	0.029	0.029	0.028	0.028	0.029	0.029	0.029	0.03	0.03	0.029	0.03	0.029
2	0.22	0.119	0.232	0.274	0.143	0.31	0.066	0.203	0.304	0.482	0.137	0.238	0.268	0.25	0.161	0.506	0.292	0.25	0.042	0.131	0.028	0.029	0.029	0.03	0.031	0.03	0.029	0.029	0.029	0.029	0.03	0.029	0.029	0.03	0.029	0.03	0.03	0.029	0.029	0.028	0.028	0.029	0.029	0.029	0.03	0.03	0.029	0.03	0.029
2	0.22	0.119	0.232	0.274	0.143	0.31	0.066	0.203	0.304	0.482	0.137	0.238	0.268	0.25	0.161	0.506	0.292	0.25	0.042	0.131	0.028	0.029	0.029	0.03	0.031	0.03	0.029	0.029	0.029	0.029	0.03	0.029	0.029	0.03	0.029	0.03	0.03	0.029	0.029	0.028	0.028	0.029	0.029	0.029	0.03	0.03	0.029	0.03	0.029
2	0.22	0.119	0.232	0.274	0.143	0.31	0.066	0.203	0.304	0.482	0.137	0.238	0.268	0.25	0.161	0.506	0.292	0.25	0.042	0.131	0.028	0.029	0.029	0.03	0.031	0.03	0.029	0.029	0.029	0.029	0.03	0.029	0.029	0.03	0.029	0.03	0.03	0.029	0.029	0.028	0.028	0.029	0.029	0.029	0.03	0.03	0.029	0.03	0.029
2	0.22	0.119	0.232	0.274	0.143	0.31	0.066	0.203	0.304	0.482	0.137	0.238	0.268	0.25	0.161	0.506	0.292	0.25	0.042	0.131	0.028	0.029	0.029	0.03	0.031	0.03	0.029	0.029	0.029	0.029	0.03	0.029	0.029	0.03	0.029	0.03	0.03	0.029	0.029	0.028	0.028	0.029	0.029	0.029	0.03	0.03	0.029	0.03	0.029
2	0.22	0.119	0.232	0.274	0.143	0.31	0.066	0.203	0.304	0.482	0.137	0.238	0.268	0.25	0.161	0.506	0.292	0.25	0.042	0.131	0.028	0.029	0.029	0.03	0.031	0.03	0.029	0.029	0.029	0.029	0.03	0.029	0.029	0.03	0.029	0.03	0.03	0.029	0.029	0.028	0.028	0.029	0.029	0.029	0.03	0.03	0.029	0.03	0.029
2	0.22	0.119	0.232	0.274	0.143	0.31	0.066	0.203	0.304	0.482	0.137	0.238	0.268	0.25	0.161	0.506	0.292	0.25	0.042	0.131	0.028	0.029	0.029	0.03	0.031	0.03	0.029	0.029	0.029	0.029	0.03	0.029	0.029	0.03	0.029	0.03	0.03	0.029	0.029	0.028	0.028	0.029	0.029	0.029	0.03	0.03	0.029	0.03	0.029
2	0.22	0.119	0.232	0.274	0.143	0.31	0.066	0.203	0.304	0.482	0.137	0.238	0.268	0.25	0.161	0.506	0.292	0.25	0.042	0.131	0.028	0.029	0.029	0.03	0.031	0.03	0.029	0.029	0.029	0.029	0.03	0.029	0.029	0.03	0.029	0.03	0.03	0.029	0.029	0.028	0.028	0.029	0.029	0.029	0.03	0.03	0.029	0.03	0.029
2	0.22	0.119	0.232	0.274	0.143	0.31	0.066	0.203	0.304	0.482	0.137	0.238	0.268	0.25	0.161	0.506	0.292	0.25	0.042	0.131	0.028	0.029	0.029	0.03	0.031	0.03	0.029	0.029	0.029	0.029	0.03	0.029	0.029	0.03	0.029	0.03	0.03	0.029	0.029	0.028	0.028	0.029	0.029	0.029	0.03	0.03	0.029	0.03	0.029
2	0.22	0.119	0.232	0.274	0.143	0.31	0.066	0.203	0.304	0.482	0.137	0.238	0.268	0.25	0.161	0.506	0.292	0.25	0.042	0.131	0.028	0.029	0.029	0.03	0.031	0.03	0.029	0.029	0.029	0.029	0.03	0.029	0.029	0.03	0.029	0.03	0.03	0.029	0.029	0.028	0.028	0.029	0.029	0.029	0.03	0.03	0.029	0.03	0.029
2	0.22	0.119	0.232	0.274	0.143	0.31	0.066	0.203	0.304	0.482	0.137	0.238	0.268	0.25	0.161	0.506	0.292	0.25	0.042	0.131	0.028	0.029	0.029	0.03	0.031	0.03	0.029	0.029	0.029	0.029	0.03	0.029	0.029	0.03	0.029	0.03	0.03	0.029	0.029	0.028	0.028	0.029	0.029	0.029	0.03	0.03	0.029	0.03	0.029
2	0.22	0.119	0.232	0.274	0.143	0.31	0.066	0.203	0.304	0.482	0.137	0.238	0.268	0.25	0.161	0.506	0.292	0.25	0.042	0.131	0.028	0.029	0.029	0.03	0.031	0.03	0.029	0.029	0.029	0.029	0.03	0.029	0.029	0.03	0.029	0.03	0.03	0.029	0.029	0.028	0.028	0.029	0.029	0.029	0.03	0.03	0.029	0.03	0.029
2	0.22	0.119	0.232	0.274	0.143	0.31	0.066	0.203	0.304	0.482	0.137	0.238	0.268	0.25	0.161	0.506	0.292	0.25	0.042	0.131	0.028	0.029	0.029	0.03	0.031	0.03	0.029	0.029	0.029	0.029	0.03	0.029	0.029	0.03	0.029	0.03	0.03	0.029	0.029	0.028	0.028	0.029	0.029	0.029	0.03	0.03	0.029	0.03	0.029
2	0.22	0.119	0.232	0.274	0.143	0.31	0.066	0.203	0.304	0.482	0.137	0.238	0.268	0.25	0.161	0.506	0.292	0.25	0.042	0.131	0.028	0.029	0.029	0.03	0.031	0.03	0.029	0.029	0.029	0.029	0.03	0.029	0.029	0.03	0.029	0.03	0.03	0.029	0.029	0.028	0.028	0.029	0.029	0.029	0.03	0.03	0.029	0.03	0.029
2	0.22	0.119	0.232	0.274	0.143	0.31	0.066	0.203	0.304	0.482	0.137	0.238	0.268	0.25	0.161	0.506	0.292	0.25	0.042	0.131	0.028	0.029	0.029	0.03	0.031	0.03	0.029	0.029	0.029	0.029	0.03	0.029	0.029	0.03	0.029	0.03	0.03	0.029	0.029	0.028	0.028	0.029	0.029	0.029	0.03	0.03	0.029	0.03	0.029
2	0.22	0.119	0.232	0.274	0.143	0.31	0.066	0.203	0.304	0.482	0.137	0.238	0.268	0.25	0.161	0.506	0.292	0.25	0.042	0.131	0.028	0.029	0.029	0.03	0.031	0.03	0.029	0.029	0.029	0.029	0.03	0.029	0.029	0.03	0.029	0.03	0.03	0.029	0.029	0.028	0.028	0.029	0.029	0.029	0.03	0.03	0.029	0.03	0.029
2	0.22	0.119	0.232	0.274	0.143	0.31	0.066	0.203	0.304	0.482	0.137	0.238	0.268	0.25	0.161	0.506	0.292	0.25	0.042	0.131	0.028	0.029	0.029	0.03	0.031	0.03	0.029	0.029	0.029	0.029	0.03	0.029	0.029	0.03	0.029	0.03	0.03	0.029	0.029	0.028	0.028	0.029	0.029	0.029	0.03	0.03	0.029	0.03	0.029
2	0.22	0.119	0.232	0.274	0.143	0.31	0.066	0.203	0.304	0.482	0.137	0.238	0.268	0.25	0.161	0.506	0.292	0.25	0.042	0.131	0.028	0.029	0.029	0.03	0.031	0.03	0.029	0.029	0.029	0.029	0.03	0.029	0.029	0.03	0.029	0.03	0.03	0.029	0.029	0.028	0.028	0.029	0.029	0.029	0.03	0.03	0.029	0.03	0.029
2	0.22	0.119	0.232	0.274	0.143	0.31	0.066	0.203	0.304	0.482	0.137	0.238	0.268	0.25	0.161	0.506	0.292	0.25	0.042	0.131	0.028	0.029	0.029	0.03	0.031	0.03	0.029	0.029	0.029	0.029	0.03	0.029	0.029	0.03	0.029	0.03	0.03	0.029	0.029	0.028	0.028	0.029	0.029	0.029	0.03	0.03	0.029	0.03	0.029
2	0.22	0.119	0.232	0.274	0.143	0.31	0.066	0.203	0.304	0.482	0.137	0.238	0.268	0.25	0.161	0.506	0.292	0.25	0.042	0.131	0.028	0.029	0.029	0.03	0.031	0.03	0.029	0.029	0.029	0.029	0.03	0.029	0.029	0.03	0.029	0.03	0.03	0.029	0.029	0.028	0.028	0.029	0.029	0.029	0.03	0.03	0.029	0.03	0.029
2	0.22	0.119	0.232	0.274	0.143	0.31	0.066	0.203	0.304	0.482	0.137	0.238	0.268	0.25	0.161	0.506	0.292	0.25	0.042	0.131	0.028	0.029	0.029	0.03	0.031	0.03	0.029	0.029	0.029	0.029	0.03	0.029	0.029	0.03	0.029	0.03	0.03	0.029	0.029	0.028	0.028	0.029	0.029	0.029	0.03	0.03	0.029	0.03	0.029
2	0.22	0.119	0.232	0.274	0.143	0.31	0.066	0.203	0.304	0.482	0.137	0.238	0.268	0.25	0.161	0.506	0.292	0.25	0.042	0.131	0.028	0.029	0.029	0.03	0.031	0.03	0.029	0.029	0.029	0.029	0.03	0.029	0.029	0.03	0.029	0.03	0.03	0.029	0.029	0.028	0.028	0.029	0.029	0.029	0.03	0.03	0.029	0.03	0.029
2	0.22	0.119	0.232	0.274	0.143	0.31	0.066	0.203	0.304	0.482	0.137	0.238	0.268	0.25	0.161	0.506	0.292	0.25	0.042	0.131	0.028	0.029	0.029	0.03	0.031	0.03	0.029	0.029	0.029	0.029	0.03	0.029	0.029	0.03	0.029	0.03	0.03	0.029	0.029	0.028	0.028	0.029	0.029	0.029	0.03	0.03	0.029	0.03	0.029
2	0.22	0.119	0.232	0.274	0.143	0.31	0.066	0.203	0.304	0.482	0.137	0.238	0.268	0.25	0.161	0.506	0.292	0.25	0.042	0.131	0.028	0.029	0.029	0.03	0.031	0.03	0.029	0.029	0.029	0.029	0.03	0.029	0.029	0.03	0.029	0.03	0.03	0.029	0.029	0.028	0.028	0.029	0.029	0.029	0.03	0.03	0.029	0.03	0.029
2	0.22	0.119	0.232	0.274	0.143	0.31	0.066	0.203	0.304	0.482	0.137	0.238	0.268	0.25	0.161	0.506	0.292	0.25	0.042	0.131	0.028	0.029	0.029	0.03	0.031	0.03	0.029	0.029	0.029	0.029	0.03	0.029	0.029	0.03	0.029	0.03	0.03	0.029	0.029	0.028	0.028	0.029	0.029	0.029	0.03	0.03	0.029	0.03	0.029
2	0.22	0.119	0.232	0.274	0.143	0.31	0.066	0.203	0.304	0.482	0.137	0.238	0.268	0.25	0.161	0.506	0.292	0.25	0.042	0.131	0.028	0.029	0.029	0.03	0.031	0.03	0.029	0.029	0.029	0.029	0.03	0.029	0.029	0.03	0.029	0.03	0.03	0.029	0.029	0.028	0.028	0.029	0.029	0.029	0.03	0.03	0.029	0.03	0.029
2	0.22	0.119	0.232	0.274	0.143	0.31	0.066	0.203	0.304	0.482	0.137	0.238	0.268	0.25	0.161	0.506	0.292	0.25	0.042	0.131	0.028	0.029	0.029	0.03	0.031	0.03	0.029	0.029	0.029	0.029	0.03	0.029	0.029	0.03	0.029	0.03	0.03	0.029	0.029	0.028	0.028	0.029	0.029	0.029	0.03	0.03	0.029	0.03	0.029
2	0.22	0.119	0.232	0.274	0.143	0.31	0.066	0.203	0.304	0.482	0.137	0.238	0.268	0.25	0.161	0.506	0.292	0.25	0.042	0.131	0.028	0.029	0.029	0.03	0.031	0.03	0.029	0.029	0.029	0.029	0.03	0.029	0.029	0.03	0.029	0.03	0.03	0.029	0.029	0.028	0.028	0.029	0.029	0.029	0.03	0.03	0.029	0.03	0.029
2	0.22	0.119	0.232	0.274	0.143	0.31	0.066	0.203	0.304	0.482	0.137	0.238	0.268	0.25	0.161	0.506	0.292	0.25	0.042	0.131	0.028	0.029	0.029	0.03	0.031	0.03	0.029	0.029	0.029	0.029	0.03	0.029	0.029	0.03	0.029	0.03	0.03	0.029	0.029	0.028	0.028	0.029	0.029	0.029	0.03	0.03	0.029	0.03	0.029
2	0.22	0.119	0.232	0.274	0.143	0.31	0.066	0.203	0.304	0.482	0.137	0.238	0.268	0.25	0.161	0.506	0.292	0.25	0.042	0.131	0.028	0.029	0.029	0.03	0.031	0.03	0.029	0.029	0.029	0.029	0.03	0.029	0.029	0.03	0.029	0.03	0.03	0.029	0.029	0.028	0.028	0.029	0.029	0.029	0.03	0.03	0.029	0.03	0.029
2	0.22	0.119	0.232	0.274	0.143	0.31	0.066	0.203	0.304	0.482	0.137	0.238	0.268	0.25	0.161	0.506	0.292	0.25	0.042	0.131	0.028	0.029	0.029	0.03	0.031	0.03	0.029	0.029	0.029	0.029	0.03	0.029	0.029	0.03	0.029	0.03	0.03	0.029	0.029	0.028	0.028	0.029	0.029	0.029	0.03	0.03	0.029	0.03	0.029
2	0.22	0.119	0.232	0.274	0.143	0.31	0.066	0.203	0.304	0.482	0.137	0.238	0.268	0.25	0.161	0.506	0.292	0.25	0.042	0.131	0.028	0.029	0.029	0.03	0.031	0.03	0.029	0.029	0.029	0.029	0.03	0.029	0.029	0.03	0.029	0.03	0.03	0.029	0.029	0.028	0.028	0.029	0.029	0.029	0.03	0.03	0.029	0.03	0.029
2	0.22	0.119	0.232	0.274	0.143	0.31	0.066	0.203	0.304	0.482	0.137	0.238	0.268	0.25	0.161	0.506	0.292	0.25	0.042	0.131	0.028	0.029	0.029	0.03	0.031	0.03	0.029	0.029	0.029	0.029	0.03	0.029	0.029	0.03	0.029	0.03	0.03	0.029	0.029	0.028	0.028	0.029	0.029	0.029	0.03	0.03	0.029	0.03	0.029
2	0.22	0.119	0.232	0.274	0.143	0.31	0.066	0.203	0.304	0.482	0.137	0.238	0.268	0.25	0.161	0.506	0.292	0.25	0.042	0.131	0.028	0.029	0.029	0.03	0.031	0.03	0.029	0.029	0.029	0.029	0.03	0.029	0.029	0.03	0.029	0.03	0.03	0.029	0.029	0.028	0.028	0.029	0.029	0.029	0.03	0.03	0.029	0.03	0.029
2	0.22	0.119	0.232	0.274	0.143	0.31	0.066	0.203	0.304	0.482	0.137	0.238	0.268	0.25	0.161	0.506	0.292	0.25	0.042	0.131	0.028	0.029	0.029	0.03	0.031	0.03	0.029	0.029	0.029	0.029	0.03	0.029	0.029	0.03	0.029	0.03	0.03	0.029	0.029	0.028	0.028	0.029	0.029	0.029	0.03	0.03	0.029	0.03	0.029
2	0.22	0.119	0.232	0.274	0.143	0.31	0.066	0.203	0.304	0.482	0.137	0.238	0.268	0.25	0.161	0.506	0.292	0.25	0.042	0.131	0.028	0.029	0.029	0.03	0.031	0.03	0.029	0.029	0.029	0.029	0.03	0.029	0.029	0.03	0.029	0.03	0.03	0.029	0.029	0.028	0.028	0.029	0.029	0.029	0.03	0.03	0.029	0.03	0.029
2	0.22	0.119	0.232	0.274	0.143	0.31	0.066	0.203	0.304	0.482	0.137	0.238	0.268	0.25	0.161	0.506	0.292	0.25	0.042	0.131	0.028	0.029	0.029	0.03	0.031	0.03	0.029	0.029	0.029	0.029	0.03	0.029	0.029	0.03	0.029	0.03	0.03	0.029	0.029	0.028	0.028	0.029	0.029	0.029	0.03	0.03	0.029	0.03	0.029
2	0.22	0.119	0.232	0.274	0.143	0.31	0.066	0.203	0.304	0.482	0.137	0.238	0.268	0.25	0.161	0.506	0.292	0.25	0.042	0.131	0.028	0.029	0.029	0.03	0.031	0.03	0.029	0.029	0.029	0.029	0.03	0.029	0.029	0.03	0.029	0.03	0.03	0.029	0.029	0.028	0.028	0.029	0.029	0.029	0.03	0.03	0.029	0.03	0.029
2	0.22	0.119	0.232	0.274	0.143	0.31	0.066	0.203	0.304	0.482	0.137	0.238	0.268	0.25	0.161	0.506	0.292	0.25	0.042	0.131	0.028	0.029	0.029	0.03	0.031	0.03	0.029	0.029	0.029	0.029	0.03	0.029	0.029	0.03	0.029	0.03	0.03	0.029	0.029	0.028	0.028	0.029	0.029	0.029	0.03	0.03	0.029	0.03	0.029
2	0.22	0.119	0.232	0.274	0.143	0.31	0.066	0.203	0.304	0.482	0.137	0.238	0.268	0.25	0.161	0.506	0.292	0.25	0.042	0.131	0.028	0.029	0.029	0.03	0.031	0.03	0.029	0.029	0.029	0.029	0.03	0.029	0.029	0.03	0.029	0.03	0.03	0.029	0.029	0.028	0.028	0.029	0.029	0.029	0.03	0.03	0.029	0.03	0.029
2	0.22	0.119	0.232	0.274	0.143	0.31	0.066	0.203	0.304	0.482	0.137	0.238	0.268	0.25	0.161	0.506	0.292	0.25	0.042	0.131	0.028	0.029	0.029	0.03	0.031	0.03	0.029	0.029	0.029	0.029	0.03	0.029	0.029	0.03	0.029	0.03	0.03	0.029	0.029	0.028	0.028	0.029	0.029	0.029	0.03	0.03	0.029	0.03	0.029
2	0.22	0.119	0.232	0.274	0.143	0.31	0.066	0.203	0.304	0.482	0.137	0.238	0.268	0.25	0.161	0.506	0.292	0.25	0.042	0.131	0.028	0.029	0.029	0.03	0.031	0.03	0.029	0.029	0.029	0.029	0.03	0.029	0.029	0.03	0.029	0.03	0.03	0.029	0.029	0.028	0.028	0.029	0.029	0.029	0.03	0.03	0.029	0.03	0.029
2	0.22	0.119	0.232	0.274	0.143	0.31	0.066	0.203	0.304	0.482	0.137	0.238	0.268	0.25	0.161	0.506	0.292	0.25	0.042	0.131	0.028	0.029	0.029	0.03	0.031	0.03	0.029	0.029	0.029	0.029	0.03	0.029	0.029	0.03	0.029	0.03	0.03	0.029	0.029	0.028	0.028	0.029	0.029	0.029	0.03	0.03	0.029	0.03	0.029
2	0.22	0.119	0.232	0.274	0.143	0.31	0.066	0.203	0.304	0.482	0.137	0.238	0.268	0.25	0.161	0.506	0.292	0.25	0.042	0.131	0.028	0.029	0.029	0.03	0.031	0.03	0.029	0.029	0.029	0.029	0.03	0.029	0.029	0.03	0.029	0.03	0.03	0.029	0.029	0.028	0.028	0.029	0.029	0.029	0.03	0.03	0.029	0.03	0.029
2	0.22	0.119	0.232	0.274	0.143	0.31	0.066	0.203	0.304	0.482	0.137	0.238	0.268	0.25	0.161	0.506	0.292	0.25	0.042	0.131	0.028	0.029	0.029	0.03	0.031	0.03	0.029	0.029	0.029	0.029	0.03	0.029	0.029	0.03	0.029	0.03	0.03	0.029	0.029	0.028	0.028	0.029	0.029	0.029	0.03	0.03	0.029	0.03	0.029
2	0.22	0.119	0.232	0.274	0.143	0.31	0.066	0.203	0.304	0.482	0.137	0.238	0.268	0.25	0.161	0.506	0.292	0.25	0.042	0.131	0.028	0.029	0.029	0.03	0.031	0.03	0.029	0.029	0.029	0.029	0.03	0.029	0.029	0.03	0.029	0.03	0.03	0.029	0.029	0.028	0.028	0.029	0.029	0.029	0.03	0.03	0.029	0.03	0.029
2	0.22	0.119	0.232	0.274	0.143	0.31	0.066	0.203	0.304	0.482	0.137	0.238	0.268	0.25	0.161	0.506	0.292	0.25	0.042	0.131	0.028	0.029	0.029	0.03	0.031	0.03	0.029	0.029	0.029	0.029	0.03	0.029	0.029	0.03	0.029	0.03	0.03	0.029	0.029	0.028	0.028	0.029	0.029	0.029	0.03	0.03	0.029	0.03	0.029
2	0.22	0.119	0.232	0.274	0.143	0.31	0.066	0.203	0.304	0.482	0.137	0.238	0.268	0.25	0.161	0.506	0.292	0.25	0.042	0.131	0.028	0.029	0.029	0.03	0.031	0.03	0.029	0.029	0.029	0.029	0.03	0.029	0.029	0.03	0.029	0.03	0.03	0.029	0.029	0.028	0.028	0.029	0.029	0.029	0.03	0.03	0.029	0.03	0.029
2	0.22	0.119	0.232	0.274	0.143	0.31	0.066	0.203	0.304	0.482	0.137	0.238	0.268	0.25	0.161	0.506	0.292	0.25	0.042	0.131	0.028	0.029	0.029	0.03	0.031	0.03	0.029	0.029	0.029	0.029	0.03	0.029	0.029	0.03	0.029	0.03	0.03	0.029	0.029	0.028	0.028	0.029	0.029	0.029	0.03	0.03	0.029	0.03	0.029
2	0.22	0.119	0.232	0.274	0.143	0.31	0.066	0.203	0.304	0.482	0.137	0.238	0.268	0.25	0.161	0.506	0.292	0.25	0.042	0.131	0.028	0.029	0.029	0.03	0.031	0.03	0.029	0.029	0.029	0.029	0.03	0.029	0.029	0.03	0.029	0.03	0.03	0.029	0.029	0.028	0.028	0.029	0.029	0.029	0.03	0.03	0.029	0.03	0.029
[truncated: 3,377 more rows]
[truncated: 851 more columns]
